# Supplementary material for: Effects of dietary supplementation with prebiotics and Pediococcus acidilactici on gut health, transcriptome, microbiota, and metabolome in Atlantic salmon (Salmo salar L.) after seawater transfer
Source: Anim Microbiome. 2023 Feb 11;5:10. doi: 10.1186/s42523-023-00228-w (PMC9921345; doi:10.1186/s42523-023-00228-w)
Supplement: Supplementary file 3 — Additional file 3: File S1. List of differentially expressed annotated genes in FOS–BC group compared to the FOS group. File S2. List of differentially expressed annotated genes in GOS–BC group compared to the FOS–BC group. File S3. List of differentially expressed annotated genes in GOS–BC group compared to the control group. File S4. Detected metabolites in digesta highlighting differential abundance in pairwise comparisons between treatments. File S5. Detected metabolites in plasma highlighting differential abundance in pairwise comparisons between treatments. [file 42523_2023_228_MOESM3_ESM.xlsx]

## Sheet: File S1
List of differentially expressed annotated genes in FOS-BC group compared to the FOS group
Ensembl Gene Id	Gene symbol	Gene name	Fold change	p - value	padj (q)
Upregulated genes
ENSSSAG00000079026	ifit9	interferon-induced protein with tetratricopeptide repeats 5-like	3	1.29446e-05	0.0277782
ENSSSAG00000048960	aste1a	protein asteroid homolog 1-like	1.9	9.66574e-05	0.0936735
Downregulated genes
ENSSSAG00000052967	si:ch211-167j9.5	fibroblast growth factor receptor homolog 1-like	2.3	9.10549e-07	0.00303951
ENSSSAG00000005225	zgc:162509	uncharacterized LOC106610933	2.4	3.97851e-05	0.058549
ENSSSAG00000039354	gcnt4a	beta-1,3-galactosyl-O-glycosyl-glycoprotein beta-1,6-N-acetylglucosaminyltransferase 4-like	3.1	1.02867e-06	0.00309043
ENSSSAG00000064149	LOC106573760	aminopeptidase N-like	5.2	0.000104496	0.0977428
ENSSSAG00000055043	phgdh	D-3-phosphoglycerate dehydrogenase-like	9.1	5.19874e-05	0.0679068
ENSSSAG00000004782	LOC106611403	alpha-2C adrenergic receptor-like	10500000	5.9645e-15	1.79192e-10

## Sheet: File S2
List of differentially expressed annotated genes in GOS-BC group compared to the FOS-BC group
Ensembl Gene Id	Gene symbol	Gene name	Fold change	p - value	padj (q)
Upregulated genes
ENSSSAG00000004355	loc106569453	ephrin type-A receptor 3-like	39.3	6.15056e-06	0.00463462
ENSSSAG00000073286	loc106584811	E3 ubiquitin-protein ligase TRIM39-like	27.6	6.6152e-08	0.000254662
ENSSSAG00000070596	duox2	dual oxidase maturation factor 1-like	24.3	1.45732e-06	0.00154614
ENSSSAG00000048094	loc106604401	SH2 domain-containing protein 4A-like	20.4	6.62637e-06	0.00470108
ENSSSAG00000010267	tlr18	toll-like receptor 2 type-1	15.7	4.02574e-05	0.0160597
ENSSSAG00000067390	si:ch211-153b23.5	ES1 protein homolog, mitochondrial-like	15	1.09857e-05	0.00666378
ENSSSAG00000069560	loc106612508	uncharacterized LOC106612508	12.1	1.7068e-05	0.00873592
ENSSSAG00000046836	ptgr1	prostaglandin reductase 1-like	12	0.000350726	0.0594634
ENSSSAG00000060057	cx35.4	gap junction beta-3 protein-like	11.7	9.15691e-05	0.0275999
ENSSSAG00000042609	mmp9	matrix metalloproteinase-9-like	10.9	4.0965e-05	0.0161052
ENSSSAG00000008518	noxo1a	NADPH oxidase organizer 1-like	10.7	8.16908e-06	0.00540494
ENSSSAG00000066307	rgs5b	regulator of G-protein signaling 5-like	9.8	0.000152967	0.0357719
ENSSSAG00000066623	fgf21	fibroblast growth factor 21	9.5	0.000118384	0.0327415
ENSSSAG00000063551	zgc:92242	SH2 domain-containing protein 4A-like	9.3	7.09792e-05	0.0232534
ENSSSAG00000051319	loc106605569	carcinoembryonic antigen-related cell adhesion molecule 1-like	9.2	0.00027326	0.0504449
ENSSSAG00000003794	loc106606352	uromodulin-like	8.8	0.000125779	0.033451
ENSSSAG00000007500	loc106576235	ADM2-like	8.1	1.52501e-05	0.00827377
ENSSSAG00000001901	si:ch211-153b23.4	uncharacterized LOC106604090	7.9	0.000843782	0.0995025
ENSSSAG00000070271	duox	dual oxidase 2-like	7.7	0.000235182	0.0462304
ENSSSAG00000053028	hepc1	hepcidin-1	7.6	9.63176e-05	0.0280947
ENSSSAG00000048566	tex2l	testis-expressed sequence 2 protein-like	7.1	0.000794707	0.0984384
ENSSSAG00000053221	noxa1	NADPH oxidase activator 1	7	0.000386609	0.0620565
ENSSSAG00000002317	enpp7	ectonucleotide pyrophosphatase/phosphodiesterase family member 7-like	6.8	1.98297e-06	0.00195307
ENSSSAG00000010210	spp1	dentin sialophosphoprotein-like	6.7	8.56136e-05	0.0270051
ENSSSAG00000070617	loc106607515	putative cell agglutination protein 1742.01	6.7	0.000244981	0.0466995
ENSSSAG00000048586	noxo1b	NADPH oxidase organizer 1-like	6.4	2.43677e-05	0.0115862
ENSSSAG00000005362	pgfb	placenta growth factor-like	6.4	0.000138541	0.0354547
ENSSSAG00000009346	nkl	antimicrobial peptide NK-lysin	6.4	0.00020107	0.0429869
ENSSSAG00000073353	loc106570861	C-C motif chemokine 20-like	6.4	0.000189887	0.0415408
ENSSSAG00000059452	loc106575998	putative interleukin-17 receptor E-like	6.1	0.000237962	0.0462384
ENSSSAG00000078293	loc106563105	complement C1q-like protein 2	6	0.000119923	0.0327415
ENSSSAG00000080622	loc106571364	interleukin-22 receptor subunit alpha-1-like	6	9.37056e-07	0.00127098
ENSSSAG00000048137	psd2	PH and SEC7 domain-containing protein 2-like	5.9	0.000675773	0.0894229
ENSSSAG00000073498	scin	adseverin-like	5.8	7.5102e-08	0.000254662
ENSSSAG00000008743	il17a/f1	interleukin-17F-like	5.6	1.31265e-06	0.00148368
ENSSSAG00000010260	loc106577511	apolipoprotein C-I-like	5.5	6.02728e-05	0.0211306
ENSSSAG00000002126	il17a	interleukin 17a/f1	5.5	0.000124236	0.0333679
ENSSSAG00000057686	pkhf1	Pleckstrin homology domain-containing family F member 1	5.4	0.000571548	0.0799195
ENSSSAG00000007177	far2	fatty acyl-CoA reductase 1-like	5.3	0.000285577	0.0516456
ENSSSAG00000044960	lrp8	low-density lipoprotein receptor-related protein 8-like	5.2	0.000246176	0.0466995
ENSSSAG00000064149	loc106573760	aminopeptidase N-like	5.1	8.44027e-07	0.00120505
ENSSSAG00000002325	zn235	Zinc finger protein 235	5.1	7.73082e-07	0.00116508
ENSSSAG00000003335	loc106605850	uncharacterized LOC106605850	4.9	6.4248e-05	0.0217857
ENSSSAG00000045607	loc100136511	CCL4-like chemokine	4.9	0.000213271	0.044503
ENSSSAG00000081404	tmem132d	transmembrane protein 132D-like	4.6	5.99005e-08	0.000254662
ENSSSAG00000073080	scin	adseverin-like	4.5	5.34478e-07	0.000966585
ENSSSAG00000070515	si:ch211-264f5.6	carcinoembryonic antigen-related cell adhesion molecule 2-like	4.4	0.000466899	0.0727907
ENSSSAG00000000083	tc2n	tandem C2 domains nuclear protein-like	4.3	8.60269e-08	0.000259294
ENSSSAG00000006360	si:dkey-61p9.11	putative inactive phenolphthiocerol synthesis polyketide synthase type I Pks15	4.1	4.57812e-07	0.000955313
ENSSSAG00000040972	socs3a	suppressor of cytokine signaling 3-like	4.1	1.82476e-05	0.00900003
ENSSSAG00000055221	rnf223	ring finger protein 223	4	2.41092e-06	0.0022552
ENSSSAG00000003344	loc106602245	C-type lectin domain family 4 member M-like	3.9	0.000398763	0.0636308
ENSSSAG00000003223	loc106602161	ladderlectin-like	3.7	0.000149751	0.0357719
ENSSSAG00000008424	lrrc75bb	leucine-rich repeat-containing protein 75B-like	3.6	0.000218504	0.0447804
ENSSSAG00000080003	loc106567571	H-2 class II histocompatibility antigen, A-K alpha chain-like	3.6	8.88857e-05	0.027449
ENSSSAG00000074488	loc106576634	lymphocyte activation gene 3 protein-like	3.6	0.000294701	0.0527187
ENSSSAG00000069737	natte	ladderlectin-like	3.6	3.44342e-05	0.0145357
ENSSSAG00000001578	zgc:100868	transmembrane protease serine 9-like	3.5	4.88645e-05	0.0184104
ENSSSAG00000005670	pdcd1lg2	programmed cell death 1 ligand 1-like	3.5	1.33345e-05	0.00753597
ENSSSAG00000002201	isp2	Salmo salar Type-2 ice-structuring protein (isp2), mRNA.	3.4	0.000259368	0.0485234
ENSSSAG00000010047	gdf6a	growth/differentiation factor 6-A-like	3.4	6.13578e-11	1.66445e-06
ENSSSAG00000062969	psd2	pleckstrin and Sec7 domain containing 2	3.4	0.000357055	0.0601605
ENSSSAG00000071375	loc106609361	ADM2-like	3.4	5.11214e-07	0.000966585
ENSSSAG00000046748	gng12	guanine nucleotide-binding protein G(I)/G(S)/G(O) subunit gamma-12-like	3.3	0.000568459	0.0798994
ENSSSAG00000006380	si:dkey-61p9.11	probable polyketide synthase 1	3.2	2.91057e-05	0.0131591
ENSSSAG00000070008	loc106607746	probable ribonuclease ZC3H12D	3.2	2.47723e-05	0.0115862
ENSSSAG00000051055	loc106576106	ladderlectin-like	3.2	0.000535666	0.077706
ENSSSAG00000043042	loc106563151	interleukin-6 receptor subunit beta-like	3.2	1.7564e-05	0.00882329
ENSSSAG00000056420	loc106613207	T-lymphocyte activation antigen CD80-like	3.1	1.23744e-06	0.00145949
ENSSSAG00000042342	epha2a	ephrin type-A receptor 2-like	3.1	3.33811e-05	0.0143735
ENSSSAG00000036208	loc106579893	C-C chemokine receptor type 5-like	3	0.000173999	0.039334
ENSSSAG00000038778	socs3	suppressor of cytokine signaling 3-like	3	1.07925e-06	0.00133077
ENSSSAG00000003206	loc106602162	CD209 antigen-like	3	0.000481323	0.0737675
ENSSSAG00000025343	ddn1	Duodenase-1	2.9	0.00055641	0.0789369
ENSSSAG00000078532	nox1	cytochrome b-245 heavy chain-like	2.9	0.000711502	0.0921281
ENSSSAG00000068780	aaad	Arylacetamide deacetylase	2.8	6.98531e-05	0.0232534
ENSSSAG00000019330	fut9	fucosyltransferase 9	2.8	0.000703464	0.0921281
ENSSSAG00000003986	loc106602268	hydroperoxide isomerase ALOXE3-like	2.8	0.000205611	0.0432372
ENSSSAG00000045082	pdl1	programmed cell death 1 ligand 1	2.7	0.000216715	0.0447804
ENSSSAG00000068114	loc106563802	leukemia inhibitory factor receptor-like	2.7	0.000799393	0.0985688
ENSSSAG00000072559	slc46a2	solute carrier family 46 member 2	2.6	7.74178e-05	0.0250013
ENSSSAG00000044246	serpine1	plasminogen activator inhibitor 1-like	2.6	0.00064523	0.0878225
ENSSSAG00000076997	si:dkey-91m11.5	breakpoint cluster region protein-like	2.6	5.89375e-07	0.000999248
ENSSSAG00000054109	adamts15a	A disintegrin and metalloproteinase with thrombospondin motifs 15-like	2.6	0.000556112	0.0789369
ENSSSAG00000054774	si:ch211-15b10.6	TRAF-interacting protein with FHA domain-containing protein A-like	2.6	1.63061e-05	0.00850643
ENSSSAG00000001116	loc106601989	monocarboxylate transporter 4-like	2.6	0.000220268	0.0447804
ENSSSAG00000049606	gdf6a	growth/differentiation factor 6-A-like	2.5	7.16668e-07	0.00114359
ENSSSAG00000073012	depdc7a	DEP domain-containing protein 7-like	2.5	0.000278129	0.0506362
ENSSSAG00000061025	socs3b	suppressor of cytokine signaling 3-like	2.5	0.000120697	0.0327415
ENSSSAG00000068366	gcnt3	glucosaminyl (N-acetyl) transferase 3, mucin type	2.5	8.96279e-05	0.027449
ENSSSAG00000063645	tnfrsf9a	tumor necrosis factor receptor superfamily member 9-like	2.5	0.000757766	0.0960558
ENSSSAG00000039354	gcnt4a	beta-1,3-galactosyl-O-glycosyl-glycoprotein beta-1,6-N-acetylglucosaminyltransferase 4-like	2.4	0.000654978	0.0880763
ENSSSAG00000066942	nox1	cytochrome b-245 heavy chain-like	2.4	3.05461e-05	0.0135439
ENSSSAG00000072977	loc106580247	E3 ubiquitin-protein ligase NEURL3-like	2.4	1.48191e-06	0.00154614
ENSSSAG00000053702	myo1b	unconventional myosin-Ib-like	2.3	3.48295e-05	0.0145357
ENSSSAG00000067881	kcne4	potassium voltage-gated channel, Isk-related family, member 4	2.3	0.000144489	0.0357719
ENSSSAG00000049788	tnfsf18	uncharacterized LOC106606848	2.3	0.000151093	0.0357719
ENSSSAG00000071613	fam89b	family with sequence similarity 89 member B	2.3	3.6082e-06	0.00305874
ENSSSAG00000052967	si:ch211-167j9.5	fibroblast growth factor receptor homolog 1-like	2.3	1.94485e-05	0.00942104
ENSSSAG00000077996	kcc1a	calcium/calmodulin-dependent protein kinase type 1-like	2.3	0.000137604	0.0354547
ENSSSAG00000077062	gpx1b	glutathione peroxidase 1b	2.2	0.000822037	0.0991214
ENSSSAG00000010142	bcl3	B-cell lymphoma 3 protein-like	2.2	5.94719e-06	0.00460941
ENSSSAG00000074550	loc106571305	ribonuclease ZC3H12A-like	2.2	0.000194335	0.0421739
ENSSSAG00000065703	zc3h12a	ribonuclease ZC3H12A-like	2.2	9.46464e-06	0.00611303
ENSSSAG00000078621	loc106566871	uncharacterized LOC106566871	2.2	0.000251926	0.0474583
ENSSSAG00000009384	zc3h12a	zinc finger CCCH-type containing 12A	2.2	0.00033435	0.0573646
ENSSSAG00000076988	egln3	egl-9 family hypoxia inducible factor 3	2.2	0.000553582	0.0789369
ENSSSAG00000081349	tnfrsf1b	tumor necrosis factor receptor superfamily member 1B-like	2.2	0.000189761	0.0415408
ENSSSAG00000075973	ndus1	NADH-ubiquinone oxidoreductase 75 kDa subunit, mitochondrial-like	2.2	4.58508e-06	0.00376908
ENSSSAG00000047746	bcl6aa	B-cell lymphoma 6 protein-like	2.2	0.000336232	0.0573646
ENSSSAG00000009508	loc106562116	semaphorin-7A-like	2.1	5.08863e-05	0.0184476
ENSSSAG00000049668	cyba	cytochrome b-245 light chain-like	2.1	0.000145598	0.0357719
ENSSSAG00000041316	stk40	serine/threonine-protein kinase 40	2.1	0.000152714	0.0357719
ENSSSAG00000067808	alas1	5-aminolevulinate synthase, nonspecific, mitochondrial-like	2.1	0.000378902	0.0620565
ENSSSAG00000009427	b3gnt7	UDP-GlcNAc:betaGal beta-1,3-N-acetylglucosaminyltransferase 7	2.1	0.000383927	0.0620565
ENSSSAG00000070657	loc106578044	tumor necrosis factor ligand superfamily member 10-like	2	5.20489e-05	0.018578
ENSSSAG00000048412	loc106600897	cytokine receptor common subunit beta-like	2	0.000117181	0.0327415
ENSSSAG00000063797	lgi1	leucine rich glioma inactivated 1	2	0.000670921	0.0894229
ENSSSAG00000040805	flt4	vascular endothelial growth factor receptor 3-like	2	0.000826628	0.0991214
ENSSSAG00000080466	loc106567591	F-BAR and double SH3 domains protein 2-like	2	0.00015577	0.036116
ENSSSAG00000056870	loc106609048	tumor necrosis factor ligand superfamily member 10-like	2	0.000822011	0.0991214
ENSSSAG00000008172	loc106564305	lipopolysaccharide-induced tumor necrosis factor-alpha factor homolog	2	0.000119693	0.0327415
ENSSSAG00000055457	pde4ba	phosphodiesterase 4B	1.9	0.000835284	0.0993805
ENSSSAG00000000227	loc106592307	CD97 antigen-like	1.9	0.000362445	0.0603193
ENSSSAG00000005041	gtpb1	GTP-binding protein 1	1.9	0.000508432	0.0749578
ENSSSAG00000052927	nr4a1	probable nuclear hormone receptor HR38	1.9	0.000469966	0.07285
ENSSSAG00000005581	dusp1	dual specificity protein phosphatase 1-like	1.9	0.000495683	0.0742895
ENSSSAG00000041404	cyba	cytochrome b-245 light chain-like	1.9	0.000224505	0.0447804
ENSSSAG00000046096	card14	caspase recruitment domain-containing protein 14-like	1.9	0.000187544	0.0415408
ENSSSAG00000039888	i17ra	Interleukin-17 receptor A	1.8	6.42865e-09	4.35975e-05
ENSSSAG00000054791	cbx4	E3 SUMO-protein ligase CBX4-like	1.8	0.00033115	0.0572172
ENSSSAG00000070519	zc3h12a	ribonuclease ZC3H12A-like	1.8	1.3688e-05	0.00757784
ENSSSAG00000081191	pde4ba	cAMP-specific 3',5'-cyclic phosphodiesterase 4B-like	1.8	0.000713266	0.0921281
ENSSSAG00000067284	loc106563229	uncharacterized LOC106563229	1.8	0.000847313	0.0995025
ENSSSAG00000075997	si:ch211-235m3.5	bicaudal D-related protein 1-like	1.8	0.000385163	0.0620565
ENSSSAG00000010060	stat3	signal transducer and activator of transcription 3-like	1.8	0.000507547	0.0749578
ENSSSAG00000004525	ehf	ETS homologous factor	1.8	0.000152558	0.0357719
ENSSSAG00000078313	slc2a1b	solute carrier family 2, facilitated glucose transporter member 1-like	1.8	0.000558701	0.0789369
ENSSSAG00000047150	zc3h12a	ribonuclease ZC3H12A-like	1.8	0.000770039	0.0971574
ENSSSAG00000064373	loc106581931	kunitz-type serine protease inhibitor bitisilin-3-like	1.7	0.000776186	0.0974796
ENSSSAG00000077873	rdh12	retinol dehydrogenase 12 (all-trans and 9-cis)	1.7	0.000829452	0.0991214
ENSSSAG00000075378	pik3r6	phosphoinositide 3-kinase regulatory subunit 6-like	1.7	6.75866e-06	0.00470108
ENSSSAG00000069876	il-1rl	interleukin-1 receptor-like protein	1.7	6.07581e-05	0.0211306
ENSSSAG00000069317	si:dkey-91m11.5	breakpoint cluster region protein-like	1.7	0.000201251	0.0429869
ENSSSAG00000048260	tktb	transketolase-like	1.7	0.000148963	0.0357719
ENSSSAG00000003657	stat3	signal transducer and activator of transcription 3	1.7	0.000313597	0.0552398
ENSSSAG00000042695	gpr18	G protein-coupled receptor 18	1.6	0.00063992	0.0876723
ENSSSAG00000072583	pim1	serine/threonine-protein kinase pim-1-like	1.6	3.95035e-05	0.0160597
ENSSSAG00000039891	nfkbie	NFKB inhibitor epsilon	1.6	0.000493328	0.0742895
ENSSSAG00000081244	elf3	ETS-related transcription factor Elf-3-like	1.6	5.10035e-05	0.0184476
ENSSSAG00000040872	ikba	NF-kappa-B inhibitor alpha-like	1.6	0.000673339	0.0894229
ENSSSAG00000078246	lama3	laminin subunit alpha 3	1.6	0.000223544	0.0447804
ENSSSAG00000067861	frk	tyrosine-protein kinase SRK2-like	1.6	4.86878e-05	0.0184104
ENSSSAG00000002421	si:dkey-79d12.5	maternal B9.15 protein-like	1.6	0.000135805	0.035423
ENSSSAG00000003617	sly	SAM and SH3 domain-containing protein 3-like	1.5	0.000605583	0.0837299
ENSSSAG00000062497	stat4	signal transducer and activator of transcription 4-like	1.5	0.0004208	0.0667546
ENSSSAG00000067382	spi1	transcription factor PU.1-like	1.5	0.00038132	0.0620565
Downregulated genes
ENSSSAG00000039752	loc106570884	perforin-1-like	17.1	0.000204268	0.0432372
ENSSSAG00000001178	ugt5d1	UDP-glucuronosyltransferase 2C1-like	10.3	0.000540339	0.0779669
ENSSSAG00000070442	tmps2	Transmembrane protease, serine 2	10	5.04959e-05	0.0184476
ENSSSAG00000060244	gtf3ab	transcription factor IIIA-like	9.9	2.02359e-07	0.000499036
ENSSSAG00000065683	rims3	regulating synaptic membrane exocytosis protein 3-like	9.5	0.000517842	0.0755241
ENSSSAG00000039523	loc106570882	perforin-1-like	8.6	0.000100992	0.0291449
ENSSSAG00000077669	uts2b	prepro-urotensin II-beta-like	6.5	2.63202e-10	3.56994e-06
ENSSSAG00000006154	5_8s_rrna	5.8S ribosomal RNA	6.5	0.00012705	0.0334611
ENSSSAG00000030026	atd4b	atad4-B	6	3.97334e-09	3.59282e-05
ENSSSAG00000066910	snora73	Small nucleolar RNA SNORA73 family	4.2	0.000786807	0.0979069
ENSSSAG00000006733	gata5	transcription factor GATA-5-like	4.1	3.09551e-05	0.0135439
ENSSSAG00000073242	plppr3b	lipid phosphate phosphatase-related protein type 3-like	4	1.30797e-05	0.00753597
ENSSSAG00000047384	u4	U4 spliceosomal RNA	3.8	0.000273359	0.0504449
ENSSSAG00000006444	pdk2b	pyruvate dehydrogenase (acetyl-transferring) kinase isozyme 2, mitochondrial-like [Source:NCBI gene;Acc:106607477]	3.4	1.02757e-06	0.00132738
ENSSSAG00000068465	cftr	cystic fibrosis transmembrane conductance regulator II	3.2	4.17916e-05	0.0161954
ENSSSAG00000058245	btbd6	BTB/POZ domain-containing protein 6-B-like	3	0.000238632	0.0462384
ENSSSAG00000003777	vwa11	von Willebrand factor A domain-containing protein 7-like	2.9	3.96027e-07	0.000895251
ENSSSAG00000052859	ggt5a	gamma-glutamyltransferase 5-like	2.8	1.06028e-05	0.00666378
ENSSSAG00000051600	snora73	Small nucleolar RNA SNORA73 family	2.8	0.000502005	0.0748236
ENSSSAG00000069253	pi15b	peptidase inhibitor 15-like	2.7	0.000512942	0.0752139
ENSSSAG00000047290	pcsk7	apolipoprotein A-I	2.7	5.59577e-06	0.0044646
ENSSSAG00000081261	guc2a	guanylin-like	2.6	9.52317e-05	0.0280799
ENSSSAG00000066393	loc106589861	hepatic leukemia factor-like	2.6	3.03902e-06	0.00274798
ENSSSAG00000068697	ranbp3l	ran-binding protein 3-like	2.5	0.000447045	0.0705057
ENSSSAG00000080366	fabp3	fatty acid binding protein 3	2.3	2.69422e-05	0.0123875
ENSSSAG00000003117	rapgefl1	rap guanine nucleotide exchange factor-like 1	2.3	0.000655856	0.0880763
ENSSSAG00000046059	edn2	endothelin-2-like	2.3	0.00016315	0.0375066
ENSSSAG00000050713	bmp16	bone morphogenetic protein 2-like	2.3	0.000323231	0.0565697
ENSSSAG00000061218	zfyve28	lateral signaling target protein 2 homolog	2.3	4.00291e-05	0.0160597
ENSSSAG00000063855	crip1	cysteine-rich protein 1-like	2	9.50073e-05	0.0280799
ENSSSAG00000057658	zgc:162297	zgc:162297	2	0.000144987	0.0357719
ENSSSAG00000067864	ncam1	neural cell adhesion molecule 1	2	0.000490497	0.0742895
ENSSSAG00000076605	crip1	cysteine-rich protein 1	2	6.47429e-06	0.00470108
ENSSSAG00000074719	loc106565952	guanylin-like	2	0.000232638	0.0460641
ENSSSAG00000071964	si:ch211-220i18.4	SRSF protein kinase 2-like	1.9	0.000171778	0.0391582
ENSSSAG00000067542	ptrh1	peptidyl-tRNA hydrolase 1 homolog	1.8	0.000362361	0.0603193
ENSSSAG00000041497	anp32b	acidic leucine-rich nuclear phosphoprotein 32 family member B-like	1.8	0.000783989	0.0979069
ENSSSAG00000070284	pdx1	pancreatic and duodenal homeobox 1	1.8	3.24625e-06	0.00284068
ENSSSAG00000040757	cox5b2	cytochrome c oxidase subunit 5B, mitochondrial-like	1.7	0.000707038	0.0921281
ENSSSAG00000065400	tf2l1	Transcription factor CP2-like protein 1	1.7	0.000366095	0.0605552
ENSSSAG00000068548	mstn1	musculoskeletal embryonic nuclear protein 1-like	1.6	0.000488631	0.0742895
ENSSSAG00000080927	loc106582029	mucin-5AC-like	1.6	9.87043e-08	0.000267755

## Sheet: File S3
List of differentially expressed annotated genes in GOS-BC group compared to the control group
Ensembl Gene Id	Gene symbol	Gene name	Fold change	p - value	padj (q)
Upregulated genes
ENSSSAG00000081017	abcb11b	bile salt export pump-like	81.9	0.00172988	0.0962437
ENSSSAG00000054839	mmp13b	matrix metallopeptidase 13b	32.2	0.000472133	0.0551344
ENSSSAG00000000144	noxo1b	NADPH oxidase organizer 1b	18.9	0.000204526	0.0350888
ENSSSAG00000004355	epha4b	eph receptor A4b	18.5	2.25265e-05	0.00934445
ENSSSAG00000048094	loc106604401	SH2 domain-containing protein 4A-like	14.3	0.000113814	0.0270061
ENSSSAG00000042609	mmp9	matrix metallopeptidase 9	13.5	6.94055e-06	0.00459283
ENSSSAG00000010267	tlr18	toll-like receptor 18	10.2	0.000168287	0.0312505
ENSSSAG00000067390	loc106612300	ES1 protein homolog mitochondrial-like	8.7	0.0014075	0.087907
ENSSSAG00000072987	nos2b	nitric oxide synthase 2	8.3	0.00114329	0.0799567
ENSSSAG00000039734	fam110c	family with sequence similarity 110 member C	8.3	0.000746589	0.0648436
ENSSSAG00000079995	m17	IL-6 subfamily cytokine M17	8	8.22715e-06	0.00516998
ENSSSAG00000060057	cx35.4	gap junction beta-3 protein-like	7.6	0.000798456	0.0663346
ENSSSAG00000007500	adm2	ADM2-like	7.4	2.55366e-05	0.0100576
ENSSSAG00000051319	loc106605569	carcinoembryonic antigen-related cell adhesion molecule 1-like	7.3	0.000149843	0.0307943
ENSSSAG00000053867	loc106587206	synaptotagmin-4-like	7.2	1.16981e-06	0.00120822
ENSSSAG00000078902	crem	cAMP-responsive element modulator-like	6.7	0.000298009	0.0429149
ENSSSAG00000002317	enpp7	ectonucleotide pyrophosphatase/phosphodiesterase family member 7-like	6.6	3.23089e-08	0.000179592
ENSSSAG00000054307	myoc	myocilin	6.5	0.000808923	0.0663346
ENSSSAG00000010210	loc106567751	dentin sialophosphoprotein-like	6.5	0.00016499	0.0312505
ENSSSAG00000049319	loc100136439	cathelicidin antimicrobial peptide	6.4	0.000214751	0.0362556
ENSSSAG00000063551	zgc:92242	SH2 domain-containing protein 4A-like	6.4	0.000587364	0.0604615
ENSSSAG00000054220	nsmce4a	NSE4 homolog A SMC5-SMC6 complex component	6.1	0.00065947	0.0625216
ENSSSAG00000070271	duox	dual oxidase	6	0.00112336	0.0792561
ENSSSAG00000009129	prf1.3	perforin-1-like	5.7	0.000260222	0.0401797
ENSSSAG00000048586	noxo1b	NADPH oxidase organizer 1-like	5.7	0.000139371	0.0297593
ENSSSAG00000044960	lrp8	low density lipoprotein receptor-related protein 8 apolipoprotein e receptor	5.5	0.000709042	0.0637409
ENSSSAG00000012288	igfbp-1a1	insulin-like growth factor binding protein 1 paralog A1	5.5	1.08682e-05	0.00629291
ENSSSAG00000077532	c3ar1	C3a anaphylatoxin chemotactic receptor-like	5.3	0.00160203	0.0937375
ENSSSAG00000062860	aqp1	Aquaporin-1	5.3	0.000649769	0.062488
ENSSSAG00000076618	loc106575644	C-X-C chemokine receptor type 2-like	5.2	0.000389468	0.0508192
ENSSSAG00000003205	urgcp	upregulator of cell proliferation	5.2	0.000475203	0.0552372
ENSSSAG00000048137	psd2	pleckstrin and Sec7 domain containing 2	5	0.000956839	0.0726597
ENSSSAG00000005770	capn9	calpain-9-like	5	0.00149029	0.0904357
ENSSSAG00000073166	lect2	leukocyte cell-derived chemotaxin-2-like	5	3.59902e-06	0.00301849
ENSSSAG00000064149	loc106573760	aminopeptidase N-like	4.9	2.40879e-06	0.00223159
ENSSSAG00000003794	loc106606352	uromodulin-like	4.9	0.00152784	0.0911228
ENSSSAG00000073353	ccl19a.1	C-C motif chemokine 20-like	4.8	0.00132082	0.0859712
ENSSSAG00000045607	ccl35.2	CCL4-like chemokine	4.5	5.14959e-05	0.0155568
ENSSSAG00000005362	pgfb	placenta growth factor-like	4.5	0.000944807	0.0719913
ENSSSAG00000052945	loc106605185	free fatty acid receptor 2-like	4.4	2.19269e-05	0.00923356
ENSSSAG00000069181	st8sia7.1	ST8 alpha-N-acetyl-neuraminide alpha-28-sialyltransferase 7.1	4.4	8.3025e-07	0.00112917
ENSSSAG00000002325	zn235	Zinc finger protein 235	4.4	0.00020751	0.0353824
ENSSSAG00000003344	loc106602245	C-type lectin domain family 4 member M-like	4.3	0.000341899	0.0465803
ENSSSAG00000080622	loc106571364	interleukin-22 receptor subunit alpha-1-like	4.2	0.000647794	0.062488
ENSSSAG00000073661	si:ch211-132e22.4	G-protein coupled receptor 4-like	4	0.000186551	0.0331493
ENSSSAG00000040972	socs3a	suppressor of cytokine signaling 3-like	4	3.12472e-05	0.0115794
ENSSSAG00000065140	argi2	arginase-2 mitochondrial-like	3.9	4.32689e-05	0.0141479
ENSSSAG00000048763	ltb4rl	leukotriene B4 receptor 1-like	3.8	0.000647403	0.062488
ENSSSAG00000074488	loc106576634	lymphocyte activation gene 3 protein-like	3.7	9.6759e-05	0.0255349
ENSSSAG00000078151	loc106590517	uncharacterized serine-rich protein C215.13-like	3.7	0.00173223	0.0962437
ENSSSAG00000003335	loc106605850	uncharacterized LOC106605850	3.7	0.000431936	0.0528102
ENSSSAG00000064290	fstl3	follistatin-related protein 3-like	3.7	0.0013813	0.0874676
ENSSSAG00000010260	apoc1	apolipoprotein C-I-like	3.6	0.00102049	0.0755036
ENSSSAG00000067808	alas1	5-aminolevulinate synthase nonspecific mitochondrial-like	3.5	4.04448e-08	0.000187347
ENSSSAG00000071375	loc106609361	ADM2-like	3.3	9.95429e-08	0.00027666
ENSSSAG00000069905	il1r2	interleukin-1 receptor type II	3.3	5.01884e-05	0.01534
ENSSSAG00000075858	si:ch211-1e14.1	si:ch211-1e14.1	3.2	0.00164812	0.0944459
ENSSSAG00000054157	gpr84	G protein-coupled receptor 84	3.1	0.00133223	0.0861981
ENSSSAG00000000083	loc106599381	tandem C2 domains nuclear protein-like	3.1	0.000130956	0.0286611
ENSSSAG00000080590	klf4	Kruppel-like factor 4	3	0.000923909	0.0714667
ENSSSAG00000056094	il17a	interleukin 17a	3	0.000399346	0.0515274
ENSSSAG00000003875	slc16a3	solute carrier family 16 member 3	3	0.000148048	0.0307193
ENSSSAG00000077225	mmp13a	matrix metallopeptidase 13a	3	0.000791951	0.0663346
ENSSSAG00000038423	slc7a3b	cationic amino acid transporter 3-like	2.9	0.000256791	0.0398714
ENSSSAG00000068393	si:ch211-264f5.2	polymeric immunoglobulin receptor-like	2.9	4.85687e-05	0.0151671
ENSSSAG00000056030	rasgef1c	ras-GEF domain-containing family member 1C-like	2.9	0.000918411	0.0713
ENSSSAG00000043424	gdpd4a	glycerophosphodiester phosphodiesterase domain containing 4a	2.8	0.000235667	0.0380807
ENSSSAG00000080561	slc6a9	sodium- and chloride-dependent glycine transporter 1-like	2.8	0.00119901	0.0816764
ENSSSAG00000042342	epha2a	ephrin type-A receptor 2-like	2.8	9.83066e-05	0.0255349
ENSSSAG00000077844	aipl2	DNA ligase 1-like	2.8	0.00136862	0.0870435
ENSSSAG00000079828	ncf1	neutrophil cytosolic factor 1	2.8	1.51008e-06	0.00144723
ENSSSAG00000054109	adamts15a	A disintegrin and metalloproteinase with thrombospondin motifs 15-like	2.8	0.00181368	0.0976725
ENSSSAG00000042708	hsp90aa1.2	heat shock protein 90 alpha (cytosolic) class A member 1 tandem duplicate 2	2.8	0.000160284	0.0312505
ENSSSAG00000080273	plat	plasminogen activator tissue	2.7	0.00181042	0.0976725
ENSSSAG00000017327	mmp14b	matrix metalloproteinase-14-like	2.6	0.000681428	0.0628829
ENSSSAG00000051055	loc106576106	ladderlectin-like	2.6	4.51756e-06	0.0032194
ENSSSAG00000045237	phop1	Probable phosphatase phospho1	2.6	0.000945448	0.0719913
ENSSSAG00000076381	pfkfb3	6-phosphofructo-2-kinase/fructose-26-bisphosphatase 3-like	2.5	3.8642e-05	0.0133232
ENSSSAG00000071823	ccl19a.1	chemokine (C-C motif) ligand 19a tandem duplicate 1	2.5	0.000668114	0.0625216
ENSSSAG00000002273	ma7d1	MAP7 domain-containing protein 1	2.5	0.000526453	0.0582791
ENSSSAG00000076128	cd44b	CD44 antigen-like	2.5	8.68536e-07	0.00112917
ENSSSAG00000044246	serpine1	plasminogen activator inhibitor 1-like	2.5	0.00165398	0.0945866
ENSSSAG00000064629	loc106589265	gamma-tubulin complex component 2-like	2.4	0.00181092	0.0976725
ENSSSAG00000070495	mmp13	Collagenase 3	2.4	1.85244e-05	0.0086488
ENSSSAG00000069874	mmp9	matrix metalloproteinase 9	2.4	3.93086e-05	0.0133232
ENSSSAG00000005670	pdcd1lg2	programmed cell death 1 ligand 1-like	2.4	0.000524	0.0582542
ENSSSAG00000006165	tfr1b	transferrin receptor protein 1-like	2.4	9.08932e-07	0.00112917
ENSSSAG00000042947	loc106571387	podocan-like	2.4	0.000150687	0.0307943
ENSSSAG00000070706	tmem173	stimulator of interferon response cGAMP interactor 1	2.4	8.52212e-05	0.0239248
ENSSSAG00000044071	cars1	cysteinyl-tRNA synthetase 1	2.4	4.6778e-05	0.0147739
ENSSSAG00000006216	st8sia1	ST8 alpha-N-acetyl-neuraminide alpha-28-sialyltransferase 1	2.4	4.19353e-06	0.00306713
ENSSSAG00000081404	tmem132d	transmembrane protein 132D-like	2.4	4.05009e-06	0.00306713
ENSSSAG00000046814	thio	thioredoxin-like	2.4	0.00102146	0.0755036
ENSSSAG00000068972	plekhn1	pleckstrin homology domain-containing family N member 1-like	2.4	0.00181407	0.0976725
ENSSSAG00000068114	lifrb	LIF receptor subunit alpha b	2.3	0.00184691	0.098374
ENSSSAG00000002856	fpr1	chemokine-like receptor 1	2.3	0.000294639	0.0428738
ENSSSAG00000076997	si:dkey-91m11.5	breakpoint cluster region protein-like	2.3	1.48378e-05	0.00774676
ENSSSAG00000042043	nattl	Natterin-like protein	2.3	0.000607269	0.0610395
ENSSSAG00000079745	npsn	nephrosin	2.3	0.00158737	0.0934696
ENSSSAG00000007105	loc106560912	actin-binding protein anillin-like	2.2	1.94142e-05	0.0086488
ENSSSAG00000010142	bcl3	B-cell lymphoma 3 protein-like	2.2	0.000612565	0.0610395
ENSSSAG00000076584	lysc2	lysozyme C II	2.2	0.000108849	0.0263064
ENSSSAG00000053702	myo1b	myosin IB	2.2	3.31869e-07	0.000576476
ENSSSAG00000077062	gpx1b	glutathione peroxidase 1b	2.2	0.00128915	0.0849111
ENSSSAG00000074342	cds1	CDP-diacylglycerol synthase (phosphatidate cytidylyltransferase) 1	2.2	0.000709807	0.0637409
ENSSSAG00000047746	bcl6aa	BCL6A transcription repressor a	2.2	0.000288821	0.042669
ENSSSAG00000068802	epha2	EPH receptor A2	2.2	0.00016866	0.0312505
ENSSSAG00000068366	gcnt3	glucosaminyl (N-acetyl) transferase 3 mucin type	2.2	0.000503075	0.057304
ENSSSAG00000042331	si:ch73-63e15.2	protein strawberry notch homolog 2-like	2.2	9.34442e-07	0.00112917
ENSSSAG00000022993	noxa1	NADPH oxidase activator 1	2.2	0.000783584	0.0663346
ENSSSAG00000064487	loc106613755	complement factor D-like	2.2	0.00146556	0.0899803
ENSSSAG00000073012	depdc7a	DEP domain containing 7 paralog a	2.2	0.00156148	0.0923366
ENSSSAG00000010269	si:dkeyp-117h8.2	capping protein inhibiting regulator of actin dynamics	2.1	6.01462e-06	0.00407718
ENSSSAG00000066830	csrnp1b	cysteine/serine-rich nuclear protein 2-like	2.1	0.00019145	0.0333852
ENSSSAG00000071519	si:dkey-181m9.8	si:dkey-181m9.8	2.1	1.49492e-05	0.00774676
ENSSSAG00000008022	loc106599111	cyclic AMP-dependent transcription factor ATF-6 alpha-like	2.1	2.93174e-05	0.0111619
ENSSSAG00000080040	fam222a	family with sequence similarity 222 member A	2.1	6.73266e-05	0.0196969
ENSSSAG00000059816	hem1	5-aminolevulinate synthase nonspecific mitochondrial-like	2.1	1.18803e-07	0.000300172
ENSSSAG00000068587	n4bp3	leucine zipper putative tumor suppressor 3-like	2.1	0.000906388	0.0709613
ENSSSAG00000041404	cyba	cytochrome b-245 light chain-like	2.1	0.000131998	0.0286611
ENSSSAG00000049668	cyba	cytochrome b-245 light chain-like	2.1	0.000223162	0.0367002
ENSSSAG00000064721	hdac4	histone deacetylase 4-like	2.1	8.73375e-05	0.0240334
ENSSSAG00000004451	loc106563396	probable G-protein coupled receptor 34	2	0.000616063	0.0610395
ENSSSAG00000039461	cnga4	cyclic nucleotide gated channel subunit alpha 4	2	0.000783814	0.0663346
ENSSSAG00000080458	hk2	hexokinase-2-like	2	0.00123243	0.0829366
ENSSSAG00000062925	il31r	Interleukin-31 receptor A	2	0.000587125	0.0604615
ENSSSAG00000046758	tfr1a	transferrin receptor protein 1-like	2	0.000221363	0.036621
ENSSSAG00000049788	tnfsf18	uncharacterized LOC106606848	2	0.000816454	0.0663346
ENSSSAG00000066942	nox1	cytochrome b-245 heavy chain-like	2	0.000565727	0.0600393
ENSSSAG00000005902	si:ch211-284o19.8	si:ch211-284o19.8	2	0.000282895	0.042669
ENSSSAG00000070401	ltb4r	leukotriene B4 receptor 1-like	2	0.00124402	0.0835145
ENSSSAG00000081522	mag	myelin associated glycoprotein	2	3.81267e-05	0.0133232
ENSSSAG00000001762	tmprss15	transmembrane serine protease 15	2	0.0013188	0.0859712
ENSSSAG00000049606	gdf6a	growth/differentiation factor 6-A-like	2	0.00111129	0.0789132
ENSSSAG00000042180	mfi2	melanotransferrin	2	0.00188207	0.098695
ENSSSAG00000009427	armc9	armadillo repeat containing 9	2	0.000162366	0.0312505
ENSSSAG00000002661	ft1	alpha-(13)-fucosyltransferase 9-like	2	0.000372251	0.0492665
ENSSSAG00000054077	ccdc87	coiled-coil domain-containing protein 87-like	1.9	0.000508564	0.0573687
ENSSSAG00000077861	si:ch211-250m6.7	patched domain-containing protein 3-like	1.9	0.00129818	0.0852961
ENSSSAG00000081699	f264	6-phosphofructo-2-kinase/fructose-26-biphosphatase 4	1.9	2.98519e-07	0.000553117
ENSSSAG00000047410	ccnfl	cyclin-F-like	1.9	0.000153435	0.0311245
ENSSSAG00000076302	nadk	NAD kinase	1.9	0.001347	0.0862605
ENSSSAG00000080427	epdl	ependymin-like	1.9	0.000410096	0.0518331
ENSSSAG00000077857	si:dkey-61p9.11	si:dkey-61p9.11	1.9	0.000715545	0.0637409
ENSSSAG00000001887	fasn	fatty acid synthase-like	1.9	0.000108461	0.0263064
ENSSSAG00000007005	katnal1	katanin p60 subunit A-like 1	1.9	0.000619334	0.0610395
ENSSSAG00000069261	aldh1l1	cytosolic 10-formyltetrahydrofolate dehydrogenase-like	1.8	0.000316783	0.0444664
ENSSSAG00000072977	loc106580247	E3 ubiquitin-protein ligase NEURL3-like	1.8	0.00105584	0.0764189
ENSSSAG00000071613	fam89b	family with sequence similarity 89 member B	1.8	0.000335709	0.0459624
ENSSSAG00000016373	ccnd2a	G1/S-specific cyclin-D2-like	1.8	0.00114499	0.0799567
ENSSSAG00000065605	slc2a6	solute carrier family 2 member 6	1.8	0.00136135	0.0867801
ENSSSAG00000062833	kctd7	BTB/POZ domain-containing protein KCTD7	1.8	0.000850612	0.067847
ENSSSAG00000048412	loc106600897	cytokine receptor common subunit beta-like	1.8	0.000141449	0.0297824
ENSSSAG00000041801	loc106568426	long-chain fatty acid transport protein 4-like	1.8	0.000243117	0.0381748
ENSSSAG00000005634	itpr3	inositol 145-trisphosphate receptor type 3	1.8	0.000803905	0.0663346
ENSSSAG00000056109	nek2	serine/threonine-protein kinase Nek2-like	1.8	0.000228987	0.0374366
ENSSSAG00000055254	rps6kl1	ribosomal protein S6 kinase-like 1	1.8	0.000452544	0.0539809
ENSSSAG00000001947	ncf4	neutrophil cytosolic factor 4	1.8	0.0017268	0.0962437
ENSSSAG00000045030	cep72	centrosomal protein 72	1.8	0.000724593	0.0639682
ENSSSAG00000080466	loc106567591	F-BAR and double SH3 domains protein 2-like	1.7	0.00163204	0.0939114
ENSSSAG00000009508	loc106562116	semaphorin-7A-like	1.7	0.0017306	0.0962437
ENSSSAG00000081726	gdpd4a	glycerophosphodiester phosphodiesterase domain containing 4a	1.7	0.00127552	0.0846076
ENSSSAG00000055602	vangl2	vang-like protein 2	1.7	0.00146983	0.0899803
ENSSSAG00000075973	ndus1	NADH-ubiquinone oxidoreductase 75 kDa subunit mitochondrial-like	1.7	0.000164024	0.0312505
ENSSSAG00000048721	abca2	ATP-binding cassette sub-family A (ABC1) member 2	1.7	0.000168327	0.0312505
ENSSSAG00000009826	sipa1l1	signal-induced proliferation-associated 1 like 1	1.7	0.000304602	0.0429736
ENSSSAG00000053623	mtfr2	mitochondrial fission regulator 2	1.7	0.00134623	0.0862605
ENSSSAG00000047495	ccdc88b	protein Daple-like	1.7	0.000713202	0.0637409
ENSSSAG00000063515	cbl	Cbl proto-oncogene	1.7	0.000581516	0.0604615
ENSSSAG00000074186	tmem229a	transmembrane protein 229A	1.7	0.00150887	0.0907165
ENSSSAG00000070408	eya3	eyes absent homolog 3-like	1.7	0.000877568	0.0692904
ENSSSAG00000075378	pik3r6	phosphoinositide 3-kinase regulatory subunit 6-like	1.7	4.08861e-05	0.0136909
ENSSSAG00000065569	loc106567289	suppressor of cytokine signaling 2-like	1.7	0.000664801	0.0625216
ENSSSAG00000054791	loc106564893	E3 SUMO-protein ligase CBX4-like	1.7	0.00141434	0.0880691
ENSSSAG00000080970	crld2	Cysteine-rich secretory protein LCCL domain-containing 2	1.6	0.00105199	0.076339
ENSSSAG00000077962	pitpnm2	phosphatidylinositol transfer protein membrane associated 2	1.6	8.15586e-07	0.00112917
ENSSSAG00000070627	fan1	FANCD2 and FANCI associated nuclease 1	1.6	1.64267e-05	0.00800962
ENSSSAG00000046937	mcoln1a	mucolipin-1-like	1.6	0.000201598	0.0348013
ENSSSAG00000055523	kctd5a	BTB/POZ domain-containing protein KCTD5-like	1.6	0.00108528	0.0777403
ENSSSAG00000073666	desi2	desumoylating isopeptidase 2	1.6	0.000598803	0.0609616
ENSSSAG00000053912	sfi1	SFI1 centrin binding protein	1.6	0.000300332	0.0429478
ENSSSAG00000007447	hdr	tumor necrosis factor receptor superfamily member 10B-like	1.6	0.000432042	0.0528102
ENSSSAG00000005715	plxnb1b	plexin-B1-like	1.6	0.000404599	0.0518204
ENSSSAG00000080735	pfkfb2	6-phosphofructo-2-kinase/fructose-26-biphosphatase 2	1.6	0.000665302	0.0625216
ENSSSAG00000048833	fzd5	frizzled-5-like	1.6	0.00172649	0.0962437
ENSSSAG00000007731	cep55l	centrosomal protein of 55 kDa-like	1.6	0.000359938	0.0482493
ENSSSAG00000008791	ddx31	DEAD-box helicase 31	1.6	0.00109789	0.0782683
ENSSSAG00000066339	slc2a1b	solute carrier family 2 facilitated glucose transporter member 1-like	1.6	0.00148354	0.0903696
ENSSSAG00000050253	mical1	protein-methionine sulfoxide oxidase mical1-like	1.6	0.000476988	0.0552372
ENSSSAG00000062361	cep55	centrosomal protein 55	1.6	0.000253687	0.0396107
ENSSSAG00000041199	myo10	myosin X	1.6	0.00111301	0.0789132
ENSSSAG00000074158	ilrun	uncharacterized protein C6orf106 homolog	1.6	0.000108764	0.0263064
ENSSSAG00000041982	loc106587121	uncharacterized LOC106587121	1.6	0.00105091	0.076339
ENSSSAG00000041662	cpne8	copine 8	1.6	9.43064e-05	0.0254472
ENSSSAG00000071936	si:dkey-118k5.3	protein NLRC3-like	1.5	0.00049551	0.0569079
ENSSSAG00000044005	slc5a3b	sodium/myo-inositol cotransporter-like	1.5	1.43911e-05	0.00774676
ENSSSAG00000057802	loc106582401	uncharacterized LOC106582401	1.5	0.00169308	0.0954077
ENSSSAG00000006124	map1sa	microtubule-associated protein 1B-like	1.5	0.00141643	0.0880691
ENSSSAG00000077858	aff4	AF4/FMR2 family member 4-like	1.5	0.000511907	0.0573687
ENSSSAG00000078407	bcl2l10	BCL2 like 10	1.5	0.000685551	0.0628829
ENSSSAG00000065112	lrig1	leucine-rich repeats and immunoglobulin-like domains 1	1.5	0.00138303	0.0874676
ENSSSAG00000043645	ciz1a	cip1-interacting zinc finger protein-like	1.5	0.0010245	0.0755279
ENSSSAG00000040506	coro1b	coronin-1B-like	1.5	0.000490148	0.0565256
ENSSSAG00000025885	gnl1	guanine nucleotide-binding protein-like 1	1.5	0.0017139	0.0962311
ENSSSAG00000037821	ecpas	proteasome-associated protein ECM29 homolog	1.5	0.00105878	0.0764327
ENSSSAG00000074724	ezr	ezrin	1.5	0.000734696	0.0644145
ENSSSAG00000001701	loc106603068	serine/arginine repetitive matrix protein 1-like	1.5	0.00186186	0.0983779
ENSSSAG00000044247	apaf1	apoptotic peptidase activating factor 1	1.5	0.000119644	0.0277046
ENSSSAG00000079707	si:ch211-132g1.7	si:ch211-132g1.7	1.5	0.00139401	0.0874676
ENSSSAG00000043390	mb21d2	protein MB21D2-like	1.5	0.00122554	0.0829366
ENSSSAG00000039257	mlxipl	carbohydrate-responsive element-binding protein-like	1.5	0.00161228	0.0937932
ENSSSAG00000078645	kif20ba	kinesin-like protein KIF20B	1.5	0.00132607	0.0861109
ENSSSAG00000053226	aspm	abnormal spindle-like microcephaly-associated protein homolog	1.5	0.000670878	0.0625695
ENSSSAG00000006398	gfpt2	glutamine--fructose-6-phosphate aminotransferase	1.5	0.000683861	0.0628829
ENSSSAG00000000328	slc20a1b	sodium-dependent phosphate transporter 1-B-like	1.5	0.000627683	0.0614986
ENSSSAG00000000924	ldlrb	low-density lipoprotein receptor-like	1.5	0.000171119	0.0314962
ENSSSAG00000077796	loc106573299	liprin-beta-1-like	1.5	0.00174788	0.0967705
ENSSSAG00000075132	kmt5ab	lysine methyltransferase 5A	1.4	0.00115804	0.0802631
ENSSSAG00000057691	pop4	POP4 homolog ribonuclease P/MRP subunit	1.4	0.00142825	0.0882785
ENSSSAG00000002040	loc106602330	uncharacterized LOC106602330	1.4	0.000666633	0.0625216
ENSSSAG00000079189	bub1	BUB1 mitotic checkpoint serine/threonine kinase	1.4	0.00151899	0.0909854
ENSSSAG00000068992	ptenb	phosphatase and tensin homolog B	1.4	0.00064376	0.062488
ENSSSAG00000040250	eml4	echinoderm microtubule-associated protein-like 4	1.4	0.000986128	0.0741795
ENSSSAG00000002480	hsp90ab1	Heat shock protein HSP 90-beta	1.4	0.000680739	0.0628829
ENSSSAG00000039492	sh3d21	CD2-associated protein-like	1.4	0.000177651	0.0320613
ENSSSAG00000074522	cetn3	centrin 3	1.4	0.00191851	0.0996656
ENSSSAG00000071534	kars1	lysine--tRNA ligase	1.4	0.000748964	0.0648473
ENSSSAG00000079512	loc106565826	transmembrane protein 110-like	1.3	0.000187257	0.0331493
ENSSSAG00000036389	trim35-28	tripartite motif containing 35-28	1.3	0.00181023	0.0976725
ENSSSAG00000048030	loc106590040	kinesin-1 heavy chain	1.3	0.00184607	0.098374
ENSSSAG00000071049	sephs1	Selenide water dikinase 1	1.3	0.00103594	0.0759678
ENSSSAG00000081431	loc106583266	HIG1 domain family member 1A mitochondrial-like	1.3	0.000728228	0.0640495
ENSSSAG00000054279	itpa	inosine triphosphatase	1.3	0.00156868	0.0925656
ENSSSAG00000072953	uggt1	UDP-glucose:glycoprotein glucosyltransferase 1-like	1.3	0.000400458	0.0515274
Dowregulated genes
ENSSSAG00000070442	tmps2	Transmembrane protease, serine 2	8.4	0.00162982	0.0939114
ENSSSAG00000068994	c1galt1a	core 1 synthase, glycoprotein-N-acetylgalactosamine 3-beta-galactosyltransferase, 1a	8	0.000361699	0.0482493
ENSSSAG00000008727	loc106570882	perforin-1-like	7	0.000424918	0.0528102
ENSSSAG00000038088	loc106573058	protein NOV-like	5.2	0.000688814	0.0629743
ENSSSAG00000006098	loc106575033	Protein-lysine methyltransferase METTL21C-like	5.2	3.93011e-05	0.0133232
ENSSSAG00000015609	loc106583076	pepsin A-like	5	0.00178841	0.0976725
ENSSSAG00000060244	gtf3ab	transcription factor IIIA-like	4.8	0.000704336	0.0637409
ENSSSAG00000040260	zgc:92907	zgc:92907	4.5	0.000611263	0.0610395
ENSSSAG00000073242	plppr3b	lipid phosphate phosphatase-related protein type 3-like	4.5	4.18495e-06	0.00306713
ENSSSAG00000071431	slc25a3b	phosphate carrier protein, mitochondrial	4.4	0.00125299	0.0837123
ENSSSAG00000073421	hk2	hexokinase-2-like	4.4	6.28125e-08	0.000218219
ENSSSAG00000063927	rasl10b	RAS like family 10 member B	4	0.00184059	0.098374
ENSSSAG00000074774	ccn2a	connective tissue growth factor-like	3.9	1.87794e-05	0.0086488
ENSSSAG00000077669	uts2b	urotensin 2, beta	3.9	2.56932e-05	0.0100576
ENSSSAG00000058788	slco1d1	solute carrier organic anion transporter family, member 1D1	3.8	7.85774e-06	0.00507884
ENSSSAG00000077174	si:ch211-117c9.1	si:ch211-117c9.1	3.7	0.000536387	0.0582791
ENSSSAG00000057706	gamt	guanidinoacetate N-methyltransferase	3.7	1.19116e-05	0.00675633
ENSSSAG00000073952	arhgef33	Rho guanine nucleotide exchange factor (GEF) 33	3.6	0.000335522	0.0459624
ENSSSAG00000079159	si:dkey-91i10.2	si:dkey-91i10.2	3.6	1.15774e-06	0.00120822
ENSSSAG00000030026	atd4b	atad4-B	3.5	1.50514e-05	0.00774676
ENSSSAG00000048772	cbln11	complement C1q-like protein 2	3.4	3.69261e-06	0.00301849
ENSSSAG00000040421	slc25a23b	Calcium-binding mitochondrial carrier protein SCaMC-3-like	3.3	9.58202e-05	0.0255349
ENSSSAG00000042929	cx6a1	cytochrome c oxidase subunit 6A, mitochondrial	3.3	8.41228e-06	0.00516998
ENSSSAG00000040374	lhr	luteinizing hormone receptor	3.3	0.000698127	0.0636165
ENSSSAG00000074943	nr4a2	nuclear receptor subfamily 4 group A member 2	3.2	0.0011264	0.0792561
ENSSSAG00000063874	elavl4	ELAV like neuron-specific RNA binding protein 4	3.2	0.000911727	0.0711092
ENSSSAG00000004159	stmn3	stathmin-3-like	3.2	0.000278156	0.0422447
ENSSSAG00000066393	loc106589861	hepatic leukemia factor-like	3.1	1.38595e-08	9.62992e-05
ENSSSAG00000072931	hoxd11a	homeobox D11a	3.1	0.000656167	0.0625216
ENSSSAG00000005461	lyve1b	lymphatic vessel endothelial hyaluronic acid receptor 1-like	3	1.0577e-05	0.00625462
ENSSSAG00000006444	pdk2b	pyruvate dehydrogenase (acetyl-transferring) kinase isozyme 2, mitochondrial-like	3	1.14344e-09	3.17796e-05
ENSSSAG00000079966	odf3l2a	outer dense fiber of sperm tails 3-like 2a	3	0.00017343	0.0316497
ENSSSAG00000067546	loc106585404	natterin-3-like	3	1.95916e-05	0.0086488
ENSSSAG00000078522	angptl2	angiopoietin like 2	3	0.00050941	0.0573687
ENSSSAG00000080377	celsr2	cadherin EGF LAG seven-pass G-type receptor 2-like	3	2.83551e-05	0.0109455
ENSSSAG00000077258	loc106567174	inactive dipeptidyl peptidase 10-like	2.9	0.00134256	0.0862605
ENSSSAG00000006733	gata5	transcription factor GATA-5-like	2.8	0.00155597	0.0923366
ENSSSAG00000075401	bin1a	bridging integrator 1a	2.8	0.000985197	0.0741795
ENSSSAG00000001346	st6galnac2	ST6 N-acetylgalactosaminide alpha-2,6-sialyltransferase 2	2.8	0.000469666	0.0550778
ENSSSAG00000000567	loc106601210	heme-binding protein 1-like	2.8	0.000851963	0.067847
ENSSSAG00000061254	otud1	OTU domain-containing protein 1-like	2.8	0.00126324	0.0839931
ENSSSAG00000080366	fabp3	fatty acid binding protein 3	2.8	2.62825e-06	0.00235635
ENSSSAG00000003916	pdk2b	pyruvate dehydrogenase kinase, isozyme 2b	2.7	1.18622e-06	0.00120822
ENSSSAG00000003777	vwa11	von Willebrand factor A domain-containing protein 7-like	2.7	5.07047e-08	0.000201319
ENSSSAG00000072310	clrn1	clarin 1	2.7	0.00160019	0.0937375
ENSSSAG00000080587	elavl4	ELAV-like protein 4	2.7	0.00151123	0.0907165
ENSSSAG00000001396	loc106601614	tubulin beta-4B chain-like	2.7	0.00122009	0.0829097
ENSSSAG00000007593	angpt2a	angiopoietin 2a	2.7	0.000839689	0.0672549
ENSSSAG00000058245	loc106610963	BTB/POZ domain-containing protein 6-B-like	2.6	2.552e-05	0.0100576
ENSSSAG00000065073	evx1	homeobox protein XHOX-3-like	2.6	0.00185581	0.098374
ENSSSAG00000053507	epha7	ephrin type-A receptor 7-like	2.5	1.21722e-06	0.00120822
ENSSSAG00000052859	ggt5a	gamma-glutamyltransferase 5a	2.5	1.0174e-08	9.4255e-05
ENSSSAG00000077284	loc106567919	Purkinje cell protein 4-like	2.5	0.000116368	0.0271782
ENSSSAG00000000719	hmox	heme oxygenase-like	2.5	0.000294103	0.0428738
ENSSSAG00000064658	hand1	heart- and neural crest derivatives-expressed protein 1-like	2.5	0.000519636	0.058001
ENSSSAG00000068021	zanl	zonadhesin, like	2.5	0.000387115	0.0507504
ENSSSAG00000072092	stard14	PCTP-like protein	2.5	0.00162709	0.0939114
ENSSSAG00000074797	at1b4	X/potassium-transporting ATPase subunit beta-m	2.5	0.00166401	0.0949648
ENSSSAG00000041448	zgc:110699	ras-related and estrogen-regulated growth inhibitor-like	2.4	0.00131598	0.0859712
ENSSSAG00000079020	hspb7	heat shock protein family, alpha-crystallin-related, b7	2.4	0.000663534	0.0625216
ENSSSAG00000057658	zgc:162297	zgc:162297	2.4	1.4637e-07	0.000339004
ENSSSAG00000003554	cyp3a65	Cytochrome P450, family 3, subfamily A, polypeptide 65	2.4	0.000801814	0.0663346
ENSSSAG00000070049	galnt14	polypeptide N-acetylgalactosaminyltransferase 14-like	2.4	0.00139257	0.0874676
ENSSSAG00000046376	tsn1	tetraspanin 1	2.4	0.000239508	0.0381335
ENSSSAG00000075923	loc106587635	Electron transfer flavoprotein subunit alpha, mitochondrial-like	2.4	0.000216847	0.0363062
ENSSSAG00000003153	nr1d1	nuclear receptor subfamily 1 group D member 1-like	2.3	8.03677e-05	0.0228376
ENSSSAG00000040985	ensssag00000040985	uncharacterized LOC106577451	2.3	0.000447046	0.0535949
ENSSSAG00000007316	nr0b1	nuclear receptor subfamily 0 group B member 1-like	2.3	0.00159907	0.0937375
ENSSSAG00000001836	gpc1b	glypican-1-like	2.3	0.00162624	0.0939114
ENSSSAG00000009321	loc106587398	cytochrome P450 2D15-like	2.3	2.00075e-05	0.00868204
ENSSSAG00000052214	f13a1b	Coagulation factor XIII A chain-like	2.3	0.00149738	0.0905016
ENSSSAG00000053761	itga6	integrin alpha-6-like	2.3	0.000586559	0.0604615
ENSSSAG00000068707	ano9a	anoctamin-9-like	2.3	0.00152624	0.0911228
ENSSSAG00000046059	edn2	endothelin-2-like	2.3	0.000410294	0.0518331
ENSSSAG00000037959	fgf20b	fibroblast growth factor 20-like	2.3	1.96047e-05	0.0086488
ENSSSAG00000039325	si:ch211-122f10.4	lysosomal protective protein-like	2.3	0.00175312	0.0968679
ENSSSAG00000049789	klf4	Krueppel-like factor 4	2.3	8.93273e-08	0.000275853
ENSSSAG00000069156	wfdc2	WAP four-disulfide core domain 2	2.3	0.00122887	0.0829366
ENSSSAG00000046304	mogat3b	Monoacylglycerol O-acyltransferase 3b	2.3	0.000710783	0.0637409
ENSSSAG00000069253	pi15b	peptidase inhibitor 15-like	2.2	0.00116744	0.0805493
ENSSSAG00000068697	ranbp3l	RAN binding protein 3 like	2.2	0.000786604	0.0663346
ENSSSAG00000081261	guc2a	guanylin-like	2.2	0.000297578	0.0429149
ENSSSAG00000072837	loc106579083	mitochondrial amidoxime-reducing component 1-like	2.2	0.000545712	0.0590155
ENSSSAG00000075337	nceh1a	neutral cholesterol ester hydrolase 1-like	2.2	0.000618183	0.0610395
ENSSSAG00000072440	loc106580405	pyridoxal phosphate phosphatase-like	2.2	0.00188062	0.098695
ENSSSAG00000048387	loc106587813	Keratin, type I cytoskeletal 13-like	2.2	0.000812471	0.0663346
ENSSSAG00000004776	loc100136455	zonadhesin-like	2.2	0.000166381	0.0312505
ENSSSAG00000081204	loc106565567	protein FAM212A-like	2.1	0.00142478	0.0882785
ENSSSAG00000064228	clic4	chloride intracellular channel protein 4	2.1	2.04714e-07	0.000437662
ENSSSAG00000003714	vwa11	von Willebrand factor A domain-containing protein 7-like	2.1	0.000569536	0.0600393
ENSSSAG00000072267	cxadr	coxsackievirus and adenovirus receptor homolog	2.1	0.000740068	0.0646492
ENSSSAG00000078776	si:dkey-30c15.2	transmembrane protein 116-like	2.1	0.000113727	0.0270061
ENSSSAG00000010690	loc106560985	DENN domain-containing protein 2A-like	2.1	0.000557776	0.0599118
ENSSSAG00000004216	apooa	apolipoprotein O, a	2.1	0.0016824	0.0953535
ENSSSAG00000059600	loc106608126	bcl-2-like protein 11	2.1	1.15796e-06	0.00120822
ENSSSAG00000059883	mgp	matrix Gla protein	2.1	0.000779894	0.0663346
ENSSSAG00000040155	wu:fj16a03	wu:fj16a03	2	0.00119013	0.0814737
ENSSSAG00000045560	loc106606549	nuclear GTPase SLIP-GC-like	2	0.0010737	0.0772276
ENSSSAG00000047290	loc100136573	apolipoprotein A-I	2	0.000565157	0.0600393
ENSSSAG00000071192	ctgf	connective tissue growth factor	2	0.000240109	0.0381335
ENSSSAG00000069108	rgcc	regulator of cell cycle	2	0.000104921	0.0263064
ENSSSAG00000004589	aqp10b	aquaporin 10b	2	0.000579374	0.0604615
ENSSSAG00000002505	loc106604507	ribonuclease-like 3	2	0.0018204	0.0976725
ENSSSAG00000005224	sh3bgrl	SH3 domain-binding glutamic acid-rich-like protein	2	1.63345e-05	0.00800962
ENSSSAG00000072965	pdli2	PDZ and LIM domain protein 2-like	2	0.0017349	0.0962437
ENSSSAG00000062841	atpsi	ATP5I	2	4.53582e-05	0.0146065
ENSSSAG00000065530	loc106567285	protein phosphatase 1 regulatory subunit 12B-like	1.9	0.000275658	0.0420954
ENSSSAG00000076605	crip1	cysteine-rich protein 1	1.9	3.1615e-06	0.00274586
ENSSSAG00000063855	crip1	cysteine-rich protein 1	1.9	6.48554e-09	9.01263e-05
ENSSSAG00000000358	leg	Beta-galactoside-binding lectin	1.9	3.76313e-05	0.0133232
ENSSSAG00000072786	klf2	Kruppel like factor 2	1.9	0.000128638	0.0286018
ENSSSAG00000064312	nupri	NUPR1	1.9	0.000160764	0.0312505
ENSSSAG00000031558	bnip3l	BCL2/adenovirus E1B interacting protein 3-like	1.9	0.000570301	0.0600393
ENSSSAG00000080094	esd	esterase D/formylglutathione hydrolase	1.9	0.00125706	0.0837826
ENSSSAG00000076550	angl4	Angiopoietin-related protein 4	1.9	8.5568e-06	0.00516998
ENSSSAG00000016902	mturn	maturin	1.9	0.00149789	0.0905016
ENSSSAG00000077951	kdm6bb	lysine-specific demethylase 6B-like	1.9	0.000857426	0.068087
ENSSSAG00000040584	cssa01h2orf50	CB050 protein	1.9	0.00142933	0.0882785
ENSSSAG00000067542	ptrh1	peptidyl-tRNA hydrolase 1 homolog	1.9	2.48863e-05	0.0100576
ENSSSAG00000048532	rgs5	regulator of G-protein signaling 5-like	1.9	0.00010633	0.0263064
ENSSSAG00000077459	hoxc13aa	homeobox C13a	1.9	0.0019078	0.0993845
ENSSSAG00000045674	ltbp4	latent transforming growth factor beta binding protein 4	1.8	0.000809609	0.0663346
ENSSSAG00000067782	lasp1	LIM and SH3 protein 1	1.8	5.02265e-05	0.01534
ENSSSAG00000057643	p4ha2	procollagen-proline, 2-oxoglutarate 4-dioxygenase (proline 4-hydroxylase), alpha polypeptide 2	1.8	0.000148109	0.0307193
ENSSSAG00000054890	tsku	tsukushin-like	1.8	0.000191219	0.0333852
ENSSSAG00000058577	slc7a9	solute carrier family 7 member 9	1.8	0.000154542	0.0311245
ENSSSAG00000004860	extl2	exostosin like glycosyltransferase 2	1.8	0.00128381	0.0849111
ENSSSAG00000007898	stxbp1a	syntaxin binding protein 1a	1.8	0.000568252	0.0600393
ENSSSAG00000065406	kank2	KN motif and ankyrin repeat domain-containing protein 2-like	1.8	0.000383278	0.0504856
ENSSSAG00000072537	btc	probetacellulin-like	1.8	0.00044738	0.0535949
ENSSSAG00000041368	mypn	myopalladin	1.8	0.00123161	0.0829366
ENSSSAG00000007592	loc106605887	neuronal acetylcholine receptor subunit alpha-7-like	1.8	0.0018106	0.0976725
ENSSSAG00000054321	gdnfa	glial cell line-derived neurotrophic factor-like	1.8	0.000883487	0.0693868
ENSSSAG00000010240	loc106577499	apolipoprotein A-I-like	1.8	0.00146943	0.0899803
ENSSSAG00000007265	cpo	Carboxypeptidase O	1.8	0.00168295	0.0953535
ENSSSAG00000072630	ypel3	protein yippee-like 3	1.8	0.000763253	0.0658792
ENSSSAG00000068936	pdzd3a	PDZ domain containing 3a	1.8	0.00148595	0.0903696
ENSSSAG00000002730	slc9a3r1b	Na(+)/H(+) exchange regulatory cofactor NHE-RF1-like	1.8	4.57226e-05	0.0146065
ENSSSAG00000076903	fhl1	Four and a half LIM domains protein 1	1.7	1.672e-05	0.00801207
ENSSSAG00000065606	loc106589094	uncharacterized protein KIAA1522 homolog	1.7	0.00140066	0.087677
ENSSSAG00000060369	ncoa4	nuclear receptor coactivator 4-like	1.7	0.000558311	0.0599118
ENSSSAG00000004572	reep2	receptor expression-enhancing protein 2-like	1.7	0.000981911	0.0741795
ENSSSAG00000007125	tent5bb	protein FAM46A-like	1.7	0.00125064	0.0837123
ENSSSAG00000080274	fam53b	family with sequence similarity 53 member B	1.7	0.000160022	0.0312505
ENSSSAG00000008614	cdc42ep3	cdc42 effector protein 3-like	1.7	0.000772066	0.0663346
ENSSSAG00000069078	tpm1	tropomyosin beta chain	1.7	0.000268244	0.0411896
ENSSSAG00000004036	loc106601669	alpha-(1,3)-fucosyltransferase 9-like	1.7	0.00128926	0.0849111
ENSSSAG00000079005	dgkq	diacylglycerol kinase theta	1.7	3.03455e-05	0.0113972
ENSSSAG00000002586	foxp2	forkhead box protein P2-like	1.7	0.000352988	0.0478566
ENSSSAG00000062984	crp	c-reactive protein, pentraxin-related	1.7	0.000104262	0.0263064
ENSSSAG00000049856	pawr	PRKC apoptosis WT1 regulator protein-like	1.7	0.000333824	0.0459624
ENSSSAG00000070023	clus	clusterin	1.7	9.07234e-07	0.00112917
ENSSSAG00000057734	fzd8b	frizzled class receptor 8b	1.7	0.00053253	0.0582791
ENSSSAG00000073718	tmod1	tropomodulin 1	1.7	0.00115557	0.0802631
ENSSSAG00000053824	gramd1a	GRAM domain containing 1A	1.7	0.000988257	0.0741795
ENSSSAG00000000215	fermt2	fermitin family homolog 2	1.7	0.00039782	0.0515274
ENSSSAG00000065723	efna5b	ephrin-A5b-like	1.7	0.000220301	0.036621
ENSSSAG00000064496	foxn3	forkhead box N3	1.7	0.000303871	0.0429736
ENSSSAG00000062926	hebp2	heme-binding protein 2-like	1.7	0.000187172	0.0331493
ENSSSAG00000001820	hspa12a	heat shock 70 kDa protein 12A-like	1.7	0.000432039	0.0528102
ENSSSAG00000000768	csad	Cysteine sulfinic acid decarboxylase-like	1.7	0.000657952	0.0625216
ENSSSAG00000002967	tgfbr2b	TGF-beta receptor type-2-like	1.7	0.00181783	0.0976725
ENSSSAG00000058789	gbp	GSK-3-binding protein	1.6	0.000940774	0.0719913
ENSSSAG00000040585	loc106572423	protein phosphatase 1 regulatory subunit 12B-like	1.6	0.000160621	0.0312505
ENSSSAG00000065106	mfge8a	lactadherin-like	1.6	0.00190952	0.0993845
ENSSSAG00000072843	rbpms	RNA-binding protein with multiple splicing-like	1.6	0.000330352	0.0459073
ENSSSAG00000005739	si:dkeyp-66d1.7	myeloid-associated differentiation marker homolog	1.6	0.000419513	0.0525203
ENSSSAG00000068548	mstn1	musculoskeletal embryonic nuclear protein 1-like	1.6	0.000106504	0.0263064
ENSSSAG00000043443	gfrp	GTP cyclohydrolase 1 feedback regulatory protein	1.6	0.00119017	0.0814737
ENSSSAG00000057917	ehd2	EH domain containing 2	1.6	0.000460991	0.0542896
ENSSSAG00000009105	fbxo21	F-box only protein 21-like	1.6	0.000242749	0.0381748
ENSSSAG00000039239	xxylt1	xyloside xylosyltransferase 1-like	1.6	0.000870237	0.0689074
ENSSSAG00000078247	serpine2	serine (or cysteine) proteinase inhibitor clade E, nexin, plasminogen activator inhibitor type 1-like	1.6	0.00143935	0.0887006
ENSSSAG00000080402	ptch2	protein patched homolog 1-like	1.6	0.0003585	0.0482493
ENSSSAG00000006235	tgfi1	Transforming growth factor beta-1-induced transcript 1 protein	1.6	0.00109828	0.0782683
ENSSSAG00000008644	zgc:152830	zgc:152830	1.6	0.000823713	0.0663346
ENSSSAG00000080740	grtp1b	growth hormone-regulated TBC protein 1-A-like	1.6	0.000776975	0.0663346
ENSSSAG00000064672	lmod1b	leiomodin-1-like	1.6	0.00113213	0.0794575
ENSSSAG00000054513	c1qtnf2	C1q and TNF related 2	1.6	0.000617873	0.0610395
ENSSSAG00000046516	loc106610304	group XIIA secretory phospholipase A2-like	1.6	0.00112634	0.0792561
ENSSSAG00000072650	abhd17b	alpha/beta hydrolase domain-containing protein 17B-like	1.6	0.000816597	0.0663346
ENSSSAG00000045334	loc106602713	tetraspanin-5-like	1.6	0.000628418	0.0614986
ENSSSAG00000008692	nav2b	neuron navigator 2b	1.6	0.00188671	0.098752
ENSSSAG00000004185	mtss1la	MTSS1-like protein	1.6	0.00164262	0.094325
ENSSSAG00000034600	vps4a	vacuolar protein sorting 4 homolog A	1.6	0.000114659	0.0270061
ENSSSAG00000080335	foxf2	forkhead box F2	1.6	0.00139325	0.0874676
ENSSSAG00000008016	prkg3	protein kinase cGMP-dependent 3	1.6	0.00103535	0.0759678
ENSSSAG00000080327	abcb9	ATP-binding cassette, sub-family B (MDR/TAP), member 9	1.6	0.00139417	0.0874676
ENSSSAG00000050262	smtna	smoothelin-like	1.6	0.00181445	0.0976725
ENSSSAG00000071089	slitrk6	SLIT and NTRK-like protein 6	1.6	0.000120954	0.0277046
ENSSSAG00000007557	fermt2	fermitin family homolog 2-like	1.5	0.000795809	0.0663346
ENSSSAG00000039714	usf2	upstream stimulatory factor 2-like	1.5	0.00176653	0.0972219
ENSSSAG00000064930	loc106600095	mitogen-activated protein kinase kinase kinase MLT-like,	1.5	2.43612e-07	0.000483623
ENSSSAG00000071184	endouc	poly(U)-specific endoribonuclease-C-like	1.5	0.00178869	0.0976725
ENSSSAG00000012488	loc106572705	glucose-6-phosphate 1-dehydrogenase-like	1.5	0.000289207	0.042669
ENSSSAG00000002658	itpka	inositol-trisphosphate 3-kinase A	1.5	8.05269e-05	0.0228376
ENSSSAG00000081111	kirrel1a	kin of IRRE-like protein 1	1.5	0.000503082	0.057304
ENSSSAG00000007151	plekhg7	pleckstrin homology domain-containing family G member 7-like	1.5	0.000128356	0.0286018
ENSSSAG00000067499	sema3h	sema domain, immunoglobulin domain (Ig), short basic domain, secreted, (semaphorin) 3H	1.5	0.00190875	0.0993845
ENSSSAG00000080913	gbrap	gamma-aminobutyric acid receptor-associated protein-like	1.5	0.000446559	0.0535949
ENSSSAG00000066230	hs6b	Heat shock protein 67B2	1.5	0.00187409	0.0986488
ENSSSAG00000056855	tatdn3	TatD DNase domain containing 3	1.5	0.000825401	0.0663346
ENSSSAG00000054007	foxn2	forkhead box N2	1.5	0.000721174	0.0639682
ENSSSAG00000041440	pfdn5	prefoldin 5	1.5	0.000438914	0.0532695
ENSSSAG00000039994	loc106562496	cathepsin D-like	1.5	0.00118257	0.0813544
ENSSSAG00000073256	timp3	metalloproteinase inhibitor 3-like	1.5	6.11502e-05	0.0180803
ENSSSAG00000069910	loc106589627	heparan sulfate glucosamine 3-O-sulfotransferase 3B1-like	1.5	0.000990199	0.0741795
ENSSSAG00000073165	hnf4g	hepatocyte nuclear factor 4 gamma	1.5	0.000611082	0.0610395
ENSSSAG00000072439	nelfb	negative elongation factor B-like	1.5	0.00156027	0.0923366
ENSSSAG00000067784	cyp2ad2	cytochrome P450, family 2, subfamily AD, polypeptide 2	1.5	0.000192193	0.0333852
ENSSSAG00000008255	tmc8	transmembrane channel-like 8	1.5	0.0018545	0.098374
ENSSSAG00000049760	loc106606824	alpha-(1,3)-fucosyltransferase 9-like	1.5	0.00107535	0.0772276
ENSSSAG00000047532	cyt	cystatin-1-like	1.5	0.000785945	0.0663346
ENSSSAG00000043566	loc106565546	scm-like with four MBT domains protein 1	1.5	0.00102071	0.0755036
ENSSSAG00000007013	gcdha	glutaryl-CoA dehydrogenase, mitochondrial-like	1.5	0.000925701	0.0714667
ENSSSAG00000078656	pdcd6	programmed cell death protein 6-like	1.4	0.000106793	0.0263064
ENSSSAG00000074679	casp2	caspase-2-like	1.4	0.000725002	0.0639682
ENSSSAG00000002550	mbtd1	MBT domain-containing protein 1-like	1.4	0.00119342	0.0814959
ENSSSAG00000006681	mocs1	molybdenum cofactor biosynthesis protein 1	1.4	0.000913394	0.0711092
ENSSSAG00000061656	tent4b	non-canonical poly(A) RNA polymerase PAPD5-like	1.4	0.0016958	0.0954077
ENSSSAG00000046551	hnf1ba	hepatocyte nuclear factor 1-beta-A-like	1.4	0.000825811	0.0663346
ENSSSAG00000008645	spg21	SPG21 abhydrolase domain containing, maspardin	1.4	0.00028625	0.042669
ENSSSAG00000080109	bmi1a	B lymphoma Mo-MLV insertion region 1a	1.4	0.00016194	0.0312505
ENSSSAG00000041793	fstl1	follistatin like 1	1.4	0.000431667	0.0528102
ENSSSAG00000008299	cacng6b	voltage-dependent calcium channel gamma-6 subunit-like	1.4	0.00187016	0.0986288
ENSSSAG00000076834	ephx1	epoxide hydrolase 1-like	1.4	0.0015585	0.0923366
ENSSSAG00000072863	loc106585267	smoothelin-like	1.4	0.000883781	0.0693868
ENSSSAG00000046243	arhgap17	Rho GTPase activating protein 17	1.4	0.000121612	0.0277046
ENSSSAG00000009975	loc106611167	cysteine-rich motor neuron 1 protein-like	1.4	0.00104425	0.076339
ENSSSAG00000065250	hpcl1	Hippocalcin-like protein 1	1.4	0.000597719	0.0609616
ENSSSAG00000079274	sema5b	semaphorin 5B	1.4	0.00168768	0.0953535
ENSSSAG00000070353	acss2	acetyl-coenzyme A synthetase, cytoplasmic-like	1.4	0.000362829	0.0482493
ENSSSAG00000007758	adh8b	alcohol dehydrogenase 1-like	1.4	0.000533118	0.0582791
ENSSSAG00000003816	pold4	DNA polymerase delta 4, accessory subunit	1.4	0.00181155	0.0976725
ENSSSAG00000042591	loc106565973	regulator of G-protein signaling 3-like	1.4	0.000797729	0.0663346
ENSSSAG00000006906	bicd2	protein bicaudal D homolog 2-like	1.4	0.00079706	0.0663346
ENSSSAG00000048370	evpla	envoplakin-like	1.4	5.38589e-05	0.0160957
ENSSSAG00000043346	h1-10	H1.10 linker histone	1.4	0.000455334	0.0540816
ENSSSAG00000057462	loc106577588	mucin-5AC-like	1.4	0.00160818	0.0937932
ENSSSAG00000078732	rmc1	uncharacterized protein C18orf8-like	1.3	0.00134155	0.0862605
ENSSSAG00000065795	hoxc11ab	homeobox protein HoxC11ab	1.3	0.00135277	0.0864309
ENSSSAG00000054114	nb5r1	NADH-cytochrome b5 reductase 3-like	1.3	1.49038e-05	0.00774676
ENSSSAG00000043570	ddx5	DNA polymerase subunit gamma-2, mitochondrial-like	1.3	8.70512e-05	0.0240334
ENSSSAG00000075433	wwtr1	WW domain-containing transcription regulator protein 1-like	1.3	0.00147888	0.0903355
ENSSSAG00000071020	tmem9b	transmembrane protein 9B-like	1.3	0.00131291	0.0859712
ENSSSAG00000010559	t106b	transmembrane protein 106B-like	1.3	0.00168798	0.0953535
ENSSSAG00000044282	pddc1	glutamine amidotransferase like class 1 domain containing 1	1.3	0.00101508	0.0755036
ENSSSAG00000064415	gpatch8	G patch domain-containing protein 8-like	1.3	0.00175785	0.0969364
ENSSSAG00000053796	lsr	lipolysis stimulated lipoprotein receptor	1.2	0.00115209	0.0802506

## Sheet: File S4
	File S4	Detected metabolites in digesta highlighting differential abundance in pairwise comparisons between treatments
																													Mean Values
	Super Pathway	Sub Pathway	Biochemical Name	Chemical ID	KEGG	HMDB	PubChem		FOS-BC FOS	GOS-BC FOS	GOS-BC FOS-BC	FOS Control	FOS-BC Control	GOS-BC Control		FOS-BC FOS		GOS-BC FOS		GOS-BC FOS-BC		FOS Control		FOS-BC Control		GOS-BC Control			Control	FOS	FOS-BC	GOS-BC
															X	p-value	q-value	p-value	q-value	p-value	q-value	p-value	q-value	p-value	q-value	p-value	q-value	X					X
	Amino Acid	Glycine, Serine and Threonine Metabolism	glycine	340	C00037	HMDB00123	750		0.92	1.14	1.24	1.3	1.19	1.48		0.745	0.9742	0.653	0.529	0.4342	0.4049	0.3016	0.4499	0.427	0.6089	0.1592	0.1362		0.8299	1.0748	0.9862	1.2258
			sarcosine	1023	C00213	HMDB00271	1088		0.98	2.77	2.84	10.22	9.98	28.37		0.8838	0.9772	0.1971	0.3377	0.2133	0.3012	0.0302	0.1699	0.0109	0.1085	0.0038	0.0164		0.1073	1.0969	1.0713	3.0438
			dimethylglycine	806	C01026	HMDB00092	673		1.24	1.35	1.09	1.01	1.26	1.37		0.2174	0.9653	0.0814	0.2141	0.6025	0.4652	0.8554	0.6347	0.2104	0.4553	0.0896	0.094		0.9173	0.9308	1.1565	1.2571
			betaine	799	C00719	HMDB00043	247		1.2	1.34	1.12	1.03	1.23	1.37		0.3268	0.9653	0.0999	0.2472	0.4771	0.4161	0.9452	0.6652	0.2583	0.4989	0.054	0.0742		0.9157	0.9407	1.125	1.2563
			serine	503	C00065	HMDB00187	5951		0.92	1.08	1.17	1.39	1.28	1.5		0.7603	0.9742	0.6484	0.5281	0.4117	0.3944	0.2063	0.3857	0.294	0.5293	0.0691	0.0835		0.7768	1.0826	0.9914	1.1639
			N-acetylserine	100001851		HMDB02931	65249		1.01	1.24	1.22	0.9	0.92	1.12		0.7674	0.9742	0.3976	0.456	0.4691	0.415	0.6553	0.5785	0.7896	0.7724	0.6808	0.3419		1.0049	0.9072	0.9198	1.1261
			threonine	564	C00188	HMDB00167	6288		0.85	1.04	1.22	1.53	1.3	1.59		0.5679	0.9742	0.7882	0.5688	0.3553	0.3703	0.1113	0.3031	0.2164	0.4595	0.0474	0.0677		0.7668	1.1751	0.9989	1.223
			N-acetylthreonine	100001274		HMDB62557	152204		1.06	1.12	1.06	1.19	1.26	1.33		0.5301	0.9742	0.2358	0.3601	0.5483	0.4487	0.1456	0.3271	0.0587	0.2681	0.0252	0.0442		0.8675	1.0302	1.0918	1.1535
		Alanine and Aspartate Metabolism	alanine	811	C00041	HMDB00161	5950		0.88	1.01	1.15	1.22	1.08	1.23		0.357	0.9653	0.9252	0.5992	0.299	0.3391	0.1669	0.3509	0.5331	0.6503	0.1368	0.125		0.8741	1.0656	0.9399	1.0768
			N-acetylalanine	1110	C02847	HMDB00766	88064		0.89	0.94	1.05	1.09	0.97	1.03		0.6673	0.9742	0.78	0.5673	0.9205	0.567	0.6627	0.5806	0.9065	0.8005	0.8602	0.393		1.0276	1.1197	0.999	1.0535
			aspartate	234	C00049	HMDB00191	5960		1.01	1.2	1.19	1.38	1.4	1.66		0.8689	0.9772	0.3571	0.437	0.3884	0.3843	0.2524	0.4286	0.1357	0.378	0.0237	0.0423		0.7909	1.091	1.1035	1.309
			N-acetylaspartate (NAA)	100000787	C01042	HMDB00812	65065		0.91	1.06	1.16	1.3	1.19	1.37		0.6783	0.9742	0.8537	0.5797	0.5682	0.4548	0.1279	0.3173	0.1405	0.3872	0.1229	0.1157		0.8708	1.1288	1.0325	1.1949
			asparagine	917	C00152	HMDB00168	6267		0.91	0.97	1.07	1.45	1.32	1.41		0.7352	0.9742	0.9836	0.6149	0.7285	0.5134	0.1384	0.3271	0.1991	0.4448	0.1138	0.1103		0.7982	1.1612	1.0555	1.1243
			N-acetylasparagine	100001257		HMDB06028	99715		1.06	0.79	0.75	0.89	0.95	0.71		0.7791	0.9742	0.0715	0.2017	0.0687	0.2116	0.5158	0.54	0.7353	0.7539	0.0318	0.0521		1.112	0.9947	1.053	0.7869
		Glutamate Metabolism	glutamate	561	C00025	HMDB00148	611		0.85	1.1	1.3	1.59	1.35	1.75		0.7904	0.9742	0.6143	0.5242	0.3473	0.3673	0.2008	0.3844	0.1809	0.4184	0.0499	0.0701		0.7176	1.1389	0.9691	1.2551
			glutamine	563	C00064	HMDB00641	5961		0.84	0.88	1.04	1.58	1.33	1.39		0.4937	0.9742	0.7202	0.5488	0.6939	0.5057	0.1078	0.2997	0.3436	0.5522	0.1494	0.1309		0.8448	1.3335	1.1215	1.1704
			alpha-ketoglutaramate*	100002397			48		0.86	0.85	0.99	1.45	1.25	1.24		0.7292	0.9742	0.7127	0.5467	0.9722	0.5783	0.1926	0.3789	0.1552	0.3978	0.1759	0.1453		0.8565	1.2448	1.07	1.0592
			N-acetylglutamate	100000282	C00624	HMDB01138	70914		1.03	1.36	1.32	1.03	1.06	1.4		0.7197	0.9742	0.2017	0.3377	0.2572	0.3172	0.951	0.6659	0.6463	0.7049	0.1637	0.1381		1.0331	1.0611	1.0943	1.4426
			N-acetylglutamine	100001253	C02716	HMDB06029	182230		1.21	1.05	0.87	0.73	0.88	0.76		0.1284	0.9653	0.7907	0.5697	0.2794	0.331	0.0362	0.1875	0.3605	0.5645	0.0896	0.094		1.195	0.8682	1.0468	0.9098
			glutamate, gamma-methyl ester	100001103		HMDB61715	68662		0.97	1.1	1.14	1.16	1.12	1.27		0.8225	0.9772	0.6174	0.5244	0.4693	0.415	0.2614	0.4372	0.2882	0.5227	0.1614	0.1373		0.9176	1.0631	1.0268	1.1664
			pyroglutamine*	100001540			134508		0.96	0.78	0.82	1.16	1.11	0.91		0.8486	0.9772	0.1548	0.2997	0.1722	0.2771	0.362	0.4711	0.4078	0.5979	0.6642	0.3368		0.9134	1.0592	1.0167	0.8306
			N-acetyl-aspartyl-glutamate (NAAG)	100001612	C12270	HMDB01067	5255		1.11	0.99	0.89	5.29	5.88	5.23		0.5193	0.9742	0.8196	0.5757	0.4579	0.4108	1.2513e-08	6.2698e-06	1.2976e-08	2.6278e-06	2.9982e-08	6.4943e-06		0.1932	1.0218	1.1362	1.0098
			beta-citrylglutamate	100003271	C20775		72715786		0.95	0.86	0.91	0.49	0.47	0.43		0.8388	0.9772	0.6203	0.5256	0.7727	0.5277	0.0485	0.2135	0.033	0.1916	0.0165	0.0352		2.052	1.0118	0.9567	0.8751
			carboxyethyl-GABA	100003260		HMDB02201	2572		0.92	0.85	0.93	1.02	0.94	0.87		0.6215	0.9742	0.3635	0.4402	0.7854	0.5313	0.9705	0.668	0.6298	0.7016	0.3464	0.2207		1.0674	1.0862	1.0022	0.9276
			N-methyl-GABA	100003152	C15987		70703		0.53	2.12	4	0.78	0.41	1.65		0.1151	0.9653	0.2849	0.3911	0.0346	0.1743	0.645	0.5755	0.0655	0.2727	0.5108	0.2857		1.1577	0.9	0.4758	1.9051
			2-pyrrolidinone	100001081		HMDB02039	12025		1.13	1.28	1.13	0.88	0.99	1.13		0.2	0.9653	0.2202	0.3524	0.6317	0.4788	0.0794	0.2738	0.8591	0.7884	0.689	0.3428		1.0744	0.9418	1.0678	1.2095
			S-1-pyrroline-5-carboxylate	35	C04322	HMDB01301	1196		0.94	0.87	0.93	1.55	1.45	1.34		0.7158	0.9742	0.3861	0.4522	0.5811	0.4584	0.0364	0.1875	0.0824	0.2953	0.3028	0.205		0.6766	1.05	0.9824	0.9093
			succinylglutamine	100010853					0.8	1.8	2.25	0.75	0.6	1.36		0.5242	0.9742	0.5269	0.4902	0.3085	0.3436	0.2957	0.4499	0.0715	0.2845	0.9383	0.411		1.5709	1.1835	0.9493	2.133
		Histidine Metabolism	histidine	355	C00135	HMDB00177	6274		0.72	0.81	1.13	1.45	1.04	1.18		0.2726	0.9653	0.6049	0.5215	0.4421	0.4049	0.2324	0.4207	0.911	0.8021	0.374	0.2334		1.0011	1.451	1.0424	1.1813
			1-methylhistidine	100001051	C01152	HMDB00001	92105		0.81	0.96	1.19	2.47	2	2.38		0.846	0.9772	0.6745	0.5316	0.4573	0.4108	0.055	0.2278	0.0359	0.1992	0.0066	0.0218		0.6419	1.5881	1.2827	1.5308
			3-methylhistidine	100000042	C01152	HMDB00479	64969		0.82	0.92	1.13	1.24	1.01	1.15		0.7921	0.9742	0.9825	0.6149	0.8052	0.5363	0.4716	0.5214	0.559	0.6561	0.4754	0.2754		1.0373	1.2858	1.0513	1.1881
			N-acetylhistidine	100001293	C02997	HMDB32055	75619		0.96	1.13	1.18	0.9	0.86	1.01		0.7338	0.9742	0.8851	0.5898	0.7114	0.5072	0.7212	0.6038	0.5344	0.6507	0.9024	0.4013		1.1473	1.0297	0.9848	1.1612
			N-acetyl-3-methylhistidine*	100002204			193270		1.02	0.76	0.74	0.43	0.43	0.32		0.8521	0.9772	0.1431	0.2915	0.1019	0.2367	0.0012	0.0202	0.0011	0.0198	0.0004	0.0038		2.0305	0.8673	0.8817	0.6567
			N-acetyl-1-methylhistidine*	100004299			53859791		1.06	0.88	0.83	0.86	0.91	0.75		0.5797	0.9742	0.2518	0.3722	0.1645	0.2771	0.4684	0.5214	0.6935	0.7277	0.151	0.1312		1.1795	1.012	1.0691	0.8892
			trans-urocanate	537	C00785	HMDB00301	736715		1.12	1.11	0.99	0.73	0.82	0.81		0.3446	0.9653	0.3105	0.4104	0.9895	0.583	0.0368	0.1875	0.1122	0.353	0.0721	0.0855		1.2698	0.9271	1.0385	1.0255
			imidazole propionate	100003434		HMDB02271	70630		1.22	1.58	1.3	0.77	0.94	1.22		0.32	0.9653	0.0437	0.1566	0.2447	0.3134	0.1242	0.3162	0.6462	0.7049	0.3919	0.2413		1.068	0.8253	1.0068	1.306
			formiminoglutamate	100002500	C00439	HMDB00854	439233		0.93	0.83	0.9	1.11	1.03	0.92		0.5475	0.9742	0.1819	0.3225	0.4996	0.4268	0.4353	0.4991	0.9133	0.803	0.5301	0.2928		0.9697	1.0752	0.9974	0.8943
			imidazole lactate	100000263	C05568	HMDB02320	793		1.03	1.2	1.16	0.56	0.58	0.67		0.7303	0.9742	0.5259	0.4902	0.6632	0.4905	0.0469	0.2135	0.0597	0.2694	0.1739	0.1448		1.6427	0.9172	0.9463	1.0972
			anserine	100000044	C01262	HMDB00194	112072		0.94	0.94	1.01	0.58	0.54	0.54		0.8065	0.9772	0.6528	0.529	0.7537	0.5196	0.118	0.312	0.0798	0.2914	0.0728	0.0858		1.6869	0.9754	0.9128	0.9191
			histamine	354	C00388	HMDB00870	774		0.55	1.01	1.82	1.21	0.67	1.22		0.3339	0.9653	0.7734	0.5673	0.1333	0.2564	0.8457	0.6328	0.3516	0.5605	0.5754	0.3078		1.0772	1.3044	0.7224	1.3148
			1-methylhistamine	100001204	C05127	HMDB00898	3614		1.07	1.32	1.24	0.85	0.9	1.12		0.5341	0.9742	0.2263	0.355	0.3936	0.3881	0.4261	0.4938	0.761	0.7594	0.634	0.3288		1.2261	1.0364	1.1046	1.3675
			1-methyl-4-imidazoleacetate	100001208	C05828	HMDB02820	75810		1.15	1.27	1.11	0.75	0.86	0.95		0.3608	0.9653	0.2157	0.3489	0.6321	0.4788	0.1405	0.3271	0.4482	0.6117	0.7913	0.3728		1.1226	0.8395	0.9638	1.0689
			1-methyl-5-imidazoleacetate	100002910		HMDB04988	6451814		1.09	1.12	1.03	0.72	0.79	0.81		0.9905	0.981	0.8484	0.5797	0.8678	0.5518	0.0571	0.2307	0.1583	0.3978	0.212	0.1633		1.35	0.9749	1.0605	1.095
			1-ribosyl-imidazoleacetate*	100001668	C05131	HMDB02331	5117448		1.09	1.48	1.36	0.96	1.04	1.42		0.5921	0.9742	0.2625	0.3754	0.4329	0.4049	0.9686	0.6676	0.6167	0.6939	0.2953	0.2008		0.8821	0.8448	0.919	1.251
			4-imidazoleacetate	100001207	C02835	HMDB02024	96215		1.16	1.5	1.29	1.08	1.25	1.61		0.7362	0.9742	0.2364	0.3601	0.4352	0.4049	0.7017	0.598	0.5282	0.6483	0.1653	0.1391		0.923	0.9949	1.151	1.4894
			N-acetylhistamine	100006123	C05135	HMDB13253	69602		0.88	0.73	0.83	0.64	0.57	0.47		0.8526	0.9772	0.6431	0.5278	0.241	0.3126	0.0945	0.2922	0.0224	0.1527	0.0041	0.0167		1.6888	1.087	0.9586	0.7984
		Lysine Metabolism	lysine	407	C00047	HMDB00182	5962		0.91	1.02	1.13	1.2	1.09	1.22		0.2292	0.9653	0.87	0.5847	0.2207	0.3024	0.0358	0.1875	0.2064	0.4494	0.0438	0.0643		0.9253	1.1088	1.0059	1.1317
			N2-acetyllysine	100001721	C12989	HMDB00446	92907		0.97	0.8	0.82	0.81	0.78	0.64		0.7192	0.9742	0.0386	0.1438	0.0998	0.2367	0.3226	0.4615	0.242	0.4852	0.032	0.0521		1.3211	1.0687	1.0356	0.852
			N6-acetyllysine	100001734	C02727	HMDB00206	92832		0.87	0.89	1.03	1.38	1.19	1.23		0.5067	0.9742	0.6283	0.5275	0.8169	0.5378	0.1497	0.3299	0.414	0.6032	0.2688	0.1896		0.8922	1.23	1.065	1.0936
			N6-formyllysine	100000486			70923		0.82	0.71	0.87	1.48	1.21	1.05		0.2888	0.9653	0.065	0.1954	0.2652	0.3234	0.0405	0.1972	0.1566	0.3978	0.5599	0.3026		0.9038	1.3401	1.0923	0.9513
			N6-methyllysine	100003415	C02728	HMDB02038	164795		0.86	0.93	1.07	4.48	3.88	4.16		0.623	0.9742	0.7869	0.5687	0.842	0.5437	8.2268e-06	0.0005	2.3084e-06	0.0002	6.8835e-06	0.0003		0.3106	1.3923	1.2039	1.2918
			N6,N6-dimethyllysine	100020417	C05545	HMDB13287	193344		0.73	1.6	2.17	3.18	2.34	5.08		0.6941	0.9742	0.2532	0.3722	0.1062	0.2367	0.0424	0.2045	0.0393	0.2076	0.0042	0.0167		0.2436	0.7746	0.569	1.2369
			N6,N6,N6-trimethyllysine	189	C03793	HMDB01325	440120		0.91	1.05	1.15	3.76	3.44	3.97		0.8368	0.9772	0.8992	0.5913	0.7429	0.5163	0.0002	0.0062	0.0003	0.0074	0.0003	0.0028		0.3411	1.2839	1.1746	1.3526
			hydroxy-N6,N6,N6-trimethyllysine*	100021123					2.78	1.88	0.67	2.98	8.3	5.59		0.0036	0.5884	0.4309	0.4631	0.1631	0.2771	0.0008	0.0165	3.6627e-06	0.0002	0.0053	0.0196		0.2647	0.7894	2.1964	1.4802
			5-hydroxylysine	100000054	C16741	HMDB00450	1029		0.84	0.83	0.99	0.86	0.72	0.72		0.408	0.9661	0.383	0.4522	0.851	0.5483	0.6406	0.5753	0.2341	0.4761	0.2292	0.171		1.363	1.1733	0.9861	0.9796
			5-(galactosylhydroxy)-L-lysine	100002462			123986		1.05	1.24	1.17	0.55	0.58	0.68		0.6359	0.9742	0.1128	0.2695	0.1775	0.2812	0.0062	0.0597	0.008	0.0864	0.0405	0.061		1.4882	0.8189	0.8618	1.0116
			fructosyllysine	100005373			123708		1.18	1.66	1.42	0.96	1.13	1.6		0.2154	0.9653	0.0006	0.0188	0.0036	0.0865	0.8923	0.6431	0.3413	0.55	0.0034	0.0156		0.8562	0.8251	0.9696	1.3733
			saccharopine	392	C00449	HMDB00279	160556		1.39	1.47	1.06	0.62	0.86	0.91		0.2283	0.9653	0.139	0.2883	0.8056	0.5363	0.1192	0.312	0.6511	0.7076	0.821	0.3795		0.9946	0.6133	0.8552	0.903
			2-aminoadipate	381	C00956	HMDB00510	469		0.96	1.41	1.46	1.32	1.27	1.86		0.9164	0.9787	0.4701	0.4796	0.496	0.4258	0.3442	0.4697	0.2683	0.5063	0.1252	0.117		0.6488	0.8582	0.8266	1.207
			pipecolate	1025	C00408	HMDB00070	849		1.02	1.44	1.42	1.17	1.19	1.7		0.866	0.9772	0.1543	0.2997	0.1561	0.2723	0.9536	0.6659	0.7784	0.7652	0.0538	0.0742		0.8762	1.0288	1.0462	1.4857
			6-oxopiperidine-2-carboxylate	100004499		HMDB61705	3014237		1.1	1.09	0.99	1.02	1.13	1.12		0.5793	0.9742	0.7214	0.5489	0.9031	0.5592	0.7315	0.6049	0.4482	0.6117	0.5612	0.3028		0.9302	0.9525	1.0485	1.0388
			cadaverine	100000110	C01672	HMDB02322	273		0.83	1.8	2.17	0.71	0.59	1.27		0.6431	0.9742	0.5144	0.4902	0.3125	0.3455	0.3113	0.4541	0.1273	0.37	0.924	0.4087		1.4855	1.0527	0.8701	1.8907
			5-aminovalerate	100000454	C00431	HMDB03355	138		0.68	1.23	1.81	0.87	0.59	1.07		0.329	0.9653	0.6516	0.529	0.1897	0.2863	0.3848	0.4809	0.0367	0.2011	0.8112	0.3765		1.1476	1.0025	0.6824	1.233
			N,N-dimethyl-5-aminovalerate	100020842					0.71	0.93	1.32	0.68	0.48	0.63		0.1815	0.9653	0.8301	0.5775	0.23	0.3077	0.0485	0.2135	0.0004	0.0096	0.0202	0.0398		1.3301	0.9013	0.6357	0.8392
			N,N,N-trimethyl-5-aminovalerate	100015962			14274897		1	1.47	1.47	0.99	0.99	1.46		0.7664	0.9742	0.0594	0.1832	0.0508	0.1989	0.9257	0.6579	0.8453	0.7847	0.0648	0.0802		1.0235	1.0134	1.0149	1.4895
		Phenylalanine Metabolism	phenylalanine	460	C00079	HMDB00159	6140		0.9	0.96	1.06	1.19	1.07	1.14		0.2273	0.9653	0.625	0.5275	0.4417	0.4049	0.0761	0.2705	0.435	0.6117	0.1535	0.1326		0.9024	1.0719	0.9655	1.0277
			N-acetylphenylalanine	100001256	C03519	HMDB00512	74839		0.82	0.84	1.02	1.16	0.95	0.97		0.6051	0.9742	0.6251	0.5275	0.984	0.5813	0.6398	0.5753	0.9947	0.813	0.9911	0.4237		1.0156	1.1734	0.9648	0.9869
			1-carboxyethylphenylalanine	100020419					0.95	0.72	0.76	1.16	1.1	0.83		0.8334	0.9772	0.1702	0.3181	0.2166	0.3024	0.5551	0.5619	0.6866	0.7255	0.3942	0.2422		1.0075	1.1734	1.1114	0.8393
			phenylpyruvate	241	C00166	HMDB00205	997		0.75	0.88	1.18	1.51	1.12	1.33		0.2301	0.9653	0.6705	0.5303	0.332	0.358	0.0814	0.2738	0.3639	0.5669	0.0882	0.094		0.8611	1.2977	0.9683	1.142
			phenyllactate (PLA)	100000774	C05607	HMDB00779	3848		0.69	0.75	1.1	1.48	1.02	1.12		0.095	0.9653	0.2025	0.3377	0.812	0.537	0.0814	0.2738	0.9984	0.813	0.8037	0.3736		1.1041	1.6346	1.1208	1.234
			phenethylamine	1207	C05332	HMDB02017	1001		0.9	0.83	0.92	0.89	0.8	0.74		0.1883	0.9653	0.0987	0.2472	0.3516	0.3691	0.3679	0.4743	0.0786	0.2893	0.0409	0.0612		1.1723	1.0441	0.9425	0.865
			4-hydroxyphenylacetate	144	C00642	HMDB00020	127		0.62	0.65	1.04	1.22	0.76	0.79		0.1452	0.9653	0.1979	0.3377	0.7583	0.5211	0.5855	0.5664	0.3096	0.5319	0.422	0.2558		0.9241	1.1292	0.7052	0.7322
		Tyrosine Metabolism	tyrosine	815	C00082	HMDB00158	6057		0.89	0.99	1.11	1.3	1.16	1.29		0.411	0.9661	0.9068	0.5925	0.5273	0.4414	0.0695	0.256	0.2171	0.4595	0.1105	0.1095		0.8611	1.1181	0.999	1.1095
			N-acetyltyrosine	100001104		HMDB00866	68310		0.9	0.57	0.63	1.24	1.12	0.71		0.9977	0.9829	0.0893	0.2307	0.0355	0.1743	0.5068	0.5358	0.4221	0.6087	0.2738	0.1923		1.1067	1.3715	1.2378	0.781
			1-carboxyethyltyrosine	100020421					1.18	0.99	0.83	0.99	1.17	0.97		0.1485	0.9653	0.8269	0.5775	0.1363	0.2564	0.8393	0.6328	0.1684	0.4013	0.6836	0.3422		0.9694	0.9567	1.1296	0.9429
			tyramine	1133	C00483	HMDB00306	5610		0.65	0.69	1.06	1.17	0.77	0.81		0.1109	0.9653	0.1509	0.2995	0.9467	0.5741	0.6217	0.5753	0.1353	0.378	0.2188	0.1663		1.1934	1.4013	0.915	0.9658
			3-(4-hydroxyphenyl)lactate	240	C03672	HMDB00755	9378		0.89	0.91	1.02	1.02	0.91	0.93		0.491	0.9742	0.5979	0.518	0.8538	0.5483	0.9619	0.667	0.4844	0.6288	0.6014	0.318		1.0542	1.0727	0.9577	0.9806
			phenol sulfate	100001510	C02180	HMDB60015	74426		0.76	0.83	1.09	1.09	0.83	0.91		0.1614	0.9653	0.3589	0.4381	0.5778	0.4566	0.5783	0.5664	0.5137	0.6423	0.8278	0.3817		1.0785	1.1779	0.896	0.9801
			vanillactate	100006129		HMDB00913	160637		1.05	1.03	0.98	0.83	0.87	0.86		0.4672	0.9742	0.7716	0.5673	0.7665	0.5253	0.0905	0.2852	0.2049	0.449	0.175	0.1449		1.0915	0.905	0.9485	0.934
			o-Tyrosine	100004290		HMDB06050	91482		0.86	0.76	0.88	1.4	1.21	1.07		0.8923	0.9772	0.5255	0.4902	0.4893	0.4225	0.2666	0.4375	0.2205	0.463	0.4802	0.2774		1.0474	1.4679	1.2669	1.1204
			dopamine 3-O-sulfate	100006361	C13690	HMDB06275	122136		1.07	0.82	0.77	0.99	1.06	0.81		0.5933	0.9742	0.177	0.3223	0.1081	0.2367	0.8307	0.6326	0.5797	0.6709	0.3264	0.2133		1.0527	1.0385	1.1121	0.853
			p-cresol glucuronide*	100006191		HMDB11686	154035		0.96	0.82	0.85	0.68	0.65	0.55		0.7493	0.9742	0.5454	0.4976	0.8376	0.5433	0.0756	0.2705	0.068	0.2748	0.0129	0.0318		1.4237	0.9619	0.9281	0.7851
			N-formylphenylalanine	100006056			759256		0.71	0.71	1	1.3	0.93	0.92		0.1284	0.9653	0.1226	0.2725	0.9503	0.5741	0.2458	0.4286	0.8397	0.7847	0.8026	0.3736		0.982	1.281	0.9097	0.9056
			vanillic alcohol sulfate	100006125					1.41	1.08	0.77	1.11	1.57	1.21		0.4631	0.9742	0.8442	0.5797	0.5893	0.4623	0.9356	0.6616	0.38	0.5757	0.7646	0.3655		0.7421	0.8259	1.1676	0.8951
		Tryptophan Metabolism	tryptophan	565	C00078	HMDB00929	6305		0.82	0.91	1.12	1.24	1.01	1.13		0.1989	0.9653	0.5601	0.4982	0.544	0.4483	0.1936	0.3789	0.8032	0.7782	0.4656	0.2719		0.9335	1.1589	0.9451	1.059
			N-acetyltryptophan	100001254	C03137	HMDB13713	700653		1.16	0.83	0.71	0.96	1.12	0.8		0.4299	0.9732	0.2739	0.3833	0.0873	0.2352	0.7285	0.6038	0.6008	0.6832	0.1481	0.1301		1.135	1.0921	1.2691	0.9032
			C-glycosyltryptophan	100006379			10981970		1.23	1.49	1.21	0.87	1.07	1.29		0.1694	0.9653	0.0359	0.1391	0.219	0.3024	0.4039	0.4839	0.5512	0.654	0.1159	0.112		0.9565	0.8298	1.0208	1.2363
			kynurenine	100000265	C00328	HMDB00684	161166		0.93	1	1.07	0.91	0.85	0.91		0.6156	0.9742	0.9485	0.6094	0.7032	0.5061	0.5191	0.5419	0.2517	0.4933	0.5116	0.2857		1.1094	1.0098	0.9428	1.0084
			N-acetylkynurenine (2)	100006378					0.9	0.55	0.62	0.66	0.59	0.36		0.9177	0.9787	0.0558	0.183	0.0164	0.138	0.1508	0.3299	0.0864	0.3036	0.0028	0.0144		1.5485	1.0159	0.9134	0.5629
			kynurenate	98	C01717	HMDB00715	3845		0.94	0.88	0.93	0.94	0.88	0.82		0.6173	0.9742	0.2832	0.3899	0.533	0.4453	0.5644	0.5621	0.2696	0.507	0.0984	0.1008		1.0929	1.0237	0.9607	0.8975
			N-formylanthranilic acid	100004561	C05653	HMDB04089	101399		0.99	0.9	0.9	1.03	1.03	0.93		0.8311	0.9772	0.1255	0.2725	0.3222	0.3535	0.6208	0.5753	0.8409	0.7847	0.3728	0.2331		0.9941	1.028	1.0197	0.9207
			anthranilate	1258	C00108	HMDB01123	227		0.93	0.86	0.93	0.95	0.89	0.82		0.6321	0.9742	0.258	0.3722	0.3068	0.3427	0.6464	0.5755	0.2539	0.496	0.0846	0.0915		1.1046	1.0523	0.9794	0.9087
			xanthurenate	100000015	C02470	HMDB00881	5699		1.22	1.07	0.87	6.26	7.65	6.69		0.1111	0.9653	0.502	0.4894	0.1993	0.2918	3.3655e-08	8.4319e-06	2.0603e-08	3.1292e-06	5.9659e-08	6.4943e-06		0.1646	1.0306	1.2594	1.1011
			picolinate	1022	C10164	HMDB02243	1018		1.34	1.12	0.83	1	1.35	1.12		0.0382	0.9653	0.4005	0.456	0.1527	0.2685	0.8933	0.6431	0.02	0.1497	0.3854	0.2377		0.9333	0.9373	1.26	1.0463
			5-hydroxyindoleacetate	71	C05635	HMDB00763	1826		1.05	1.22	1.17	0.86	0.9	1.05		0.9221	0.9787	0.2051	0.34	0.2461	0.3137	0.4193	0.4909	0.4828	0.6288	0.6052	0.319		1.1302	0.9753	1.0225	1.1918
			tryptamine	1095	C00398	HMDB00303	1150		0.69	0.68	0.98	1.39	0.95	0.94		0.2957	0.9653	0.1937	0.3375	0.5448	0.4483	0.3026	0.4499	0.8434	0.7847	0.7253	0.3533		1.1588	1.6052	1.1018	1.0844
			indolelactate	100000463	C02043	HMDB00671	92904		1.17	0.92	0.78	0.89	1.04	0.82		0.19	0.9653	0.5727	0.5036	0.0226	0.1458	0.6086	0.5715	0.5989	0.6832	0.3143	0.2101		1.0943	0.9769	1.1423	0.896
			indoleacetate	100001034	C00954	HMDB00197	802		0.9	0.92	1.02	1.23	1.11	1.14		0.4143	0.9661	0.531	0.4903	0.8297	0.5429	0.1264	0.3165	0.508	0.6423	0.363	0.2278		0.9631	1.1875	1.0698	1.0932
			indole-3-carboxylate	100002185	C19837	HMDB03320	69867		1.1	1.04	0.95	1.66	1.82	1.72		0.9559	0.9801	0.9559	0.6107	0.998	0.5853	0.1265	0.3165	0.174	0.4129	0.1469	0.1294		0.8308	1.377	1.5095	1.4327
		Leucine, Isoleucine and Valine Metabolism	leucine	397			6106		0.9	0.99	1.1	1.22	1.09	1.2		0.3384	0.9653	0.9332	0.6012	0.3511	0.3691	0.1016	0.2969	0.4263	0.6089	0.0986	0.1008		0.897	1.0925	0.9781	1.0774
			N-acetylleucine	1082	C02710	HMDB11756	70912		0.9	0.94	1.05	1.13	1.02	1.07		0.6287	0.9742	0.8895	0.5898	0.639	0.4823	0.5469	0.5579	0.8587	0.7884	0.5309	0.2928		1.02	1.1565	1.0375	1.092
			1-carboxyethylleucine	100020425					0.98	0.83	0.85	1.02	1	0.84		0.8375	0.9772	0.4207	0.4631	0.1989	0.2918	0.8472	0.6328	0.9885	0.813	0.2101	0.1623		1.079	1.0979	1.0746	0.9105
			isovalerylglycine	100001452		HMDB00678	546304		0.93	0.67	0.72	1.03	0.96	0.69		0.4513	0.9742	0.0095	0.0723	0.1422	0.2594	0.589	0.5676	0.9229	0.807	0.1574	0.1353		1.0149	1.0435	0.9713	0.6955
			isovalerylcarnitine (C5)	100001393		HMDB00688	6426851		1.14	1.6	1.41	1.45	1.64	2.32		0.6949	0.9742	0.013	0.085	0.0636	0.2081	0.1103	0.302	0.0742	0.2866	0.0004	0.004		0.7237	1.0484	1.1902	1.6816
			beta-hydroxyisovalerate	1442		HMDB00754	69362		0.82	0.94	1.14	0.9	0.74	0.84		0.3714	0.9653	0.6745	0.5316	0.6938	0.5057	0.9171	0.6546	0.4084	0.5979	0.6503	0.3334		0.9577	0.8604	0.7066	0.8083
			beta-hydroxyisovaleroylcarnitine	100001594					1.07	1.28	1.2	0.79	0.84	1		0.5109	0.9742	0.2521	0.3722	0.4514	0.4088	0.1351	0.3255	0.2858	0.5199	0.8667	0.3949		1.2097	0.9507	1.0163	1.2153
			isoleucine	376	C00407	HMDB00172	6306		0.98	1.02	1.04	1.12	1.1	1.14		0.8365	0.9772	0.6959	0.541	0.5373	0.4463	0.2326	0.4207	0.3078	0.5319	0.1129	0.1098		0.9107	1.0156	0.9987	1.0408
			N-acetylisoleucine	100001276		HMDB61684	306109		1.09	0.9	0.82	1.09	1.19	0.97		0.4953	0.9742	0.5303	0.4903	0.1646	0.2771	0.6082	0.5715	0.2237	0.4663	0.9356	0.411		1.0493	1.1386	1.2443	1.0214
			1-carboxyethylisoleucine	100020427					1.14	0.94	0.82	0.97	1.1	0.91		0.3466	0.9653	0.64	0.5278	0.1911	0.2863	0.873	0.6358	0.4587	0.6117	0.5499	0.2982		1.0642	1.0293	1.171	0.965
			2-methylbutyrylcarnitine (C5)	100001509		HMDB00378	6426901		1.02	1.33	1.3	1.25	1.27	1.66		0.8765	0.9772	0.1074	0.2614	0.0801	0.2283	0.4021	0.4839	0.2828	0.5181	0.0162	0.0352		0.776	0.9707	0.9883	1.2868
			ethylmalonate	2054		HMDB00622	11756		1.08	1.03	0.95	0.98	1.06	1.01		0.4615	0.9742	0.8489	0.5797	0.6144	0.4703	0.8447	0.6328	0.5907	0.6784	0.9975	0.4258		1.0012	0.9805	1.0578	1.0072
			valine	566	C00183	HMDB00883	6287		0.87	0.99	1.14	1.35	1.17	1.33		0.4312	0.9732	0.9696	0.6149	0.4432	0.405	0.107	0.2996	0.3405	0.55	0.107	0.1063		0.8097	1.0937	0.9474	1.0804
			N-acetylvaline	1084		HMDB11757	66789		0.99	0.82	0.83	0.93	0.92	0.76		0.9292	0.9787	0.113	0.2695	0.1273	0.2564	0.7288	0.6038	0.676	0.7218	0.1109	0.1095		1.1767	1.0919	1.0776	0.892
			N-carbamoylvaline	100020351			5151292		0.8	0.63	0.78	0.42	0.34	0.26		0.2684	0.9653	0.0181	0.1018	0.0512	0.1989	0.0073	0.0669	0.0017	0.0281	0.0004	0.004		2.8414	1.1867	0.9536	0.7448
			1-carboxyethylvaline	100020423					1.15	0.99	0.86	0.84	0.96	0.83		0.2636	0.9653	0.9638	0.6124	0.2369	0.3096	0.4268	0.4938	0.8965	0.7997	0.3992	0.2444		1.2304	1.0321	1.1857	1.018
			3-methyl-2-oxobutyrate	100000936	C00141	HMDB00019	49		0.94	1.32	1.4	1.1	1.04	1.46		0.7156	0.9742	0.2566	0.3722	0.1595	0.2746	0.6248	0.5753	0.931	0.807	0.1213	0.1155		0.8989	0.9891	0.9317	1.3084
			alpha-hydroxyisovalerate	100001300		HMDB00407	99823		1.38	0.76	0.55	0.82	1.13	0.62		0.3209	0.9653	0.0811	0.2141	0.0457	0.1942	0.3	0.4499	0.8401	0.7847	0.0157	0.0347		0.943	0.7718	1.0662	0.5885
			isobutyrylcarnitine (C4)	100001055		HMDB00736	168379		1.04	1.75	1.69	1.39	1.44	2.43		0.8606	0.9772	0.0044	0.0589	0.0032	0.0865	0.1441	0.3271	0.0887	0.3045	0.0002	0.0026		0.6662	0.9241	0.957	1.621
		Methionine, Cysteine, SAM and Taurine Metabolism	methionine	415	C00073	HMDB00696	6137		0.91	1.07	1.18	1.23	1.12	1.32		0.4486	0.9742	0.6669	0.5303	0.2661	0.3236	0.1195	0.312	0.4051	0.5979	0.0695	0.0836		0.8574	1.0545	0.9565	1.1294
			N-acetylmethionine	1083	C02712	HMDB11745	448580		0.73	0.73	1.01	1.47	1.07	1.08		0.2091	0.9653	0.2248	0.3549	0.8268	0.5419	0.1232	0.3162	0.5374	0.651	0.7941	0.373		0.9212	1.3585	0.9856	0.9913
			N-formylmethionine	194	C03145	HMDB01015	439750		0.76	0.98	1.3	1.28	0.97	1.26		0.4141	0.9661	0.9096	0.5934	0.2786	0.331	0.4002	0.4839	0.8241	0.7847	0.307	0.2065		0.9533	1.2216	0.9246	1.2003
			methionine sulfone	100004635			69961		1.01	1.04	1.04	0.78	0.79	0.81		0.9829	0.9801	0.7642	0.5673	0.7667	0.5253	0.3152	0.4558	0.3293	0.5441	0.4357	0.2602		1.2665	0.9887	0.9949	1.0315
			methionine sulfoxide	100000039	C02989	HMDB02005	158980		1.25	0.91	0.73	0.75	0.93	0.68		0.0598	0.9653	0.6071	0.522	0.0032	0.0865	0.4782	0.5243	0.7749	0.764	0.3125	0.2094		1.1856	0.8865	1.106	0.8084
			N-acetylmethionine sulfoxide	100005463			193368		1	0.85	0.85	1.14	1.14	0.97		0.9637	0.9801	0.1828	0.3228	0.2293	0.3077	0.3249	0.4615	0.3601	0.5645	0.9789	0.4213		0.923	1.0529	1.0554	0.8926
			4-methylthio-2-oxobutanoate	100003712	C01180	HMDB01553	473		1.32	1.71	1.29	0.91	1.2	1.55		0.3315	0.9653	0.0373	0.1425	0.2905	0.3356	0.5914	0.5688	0.5894	0.6782	0.0893	0.094		0.8889	0.8055	1.0645	1.3739
			S-adenosylhomocysteine (SAH)	197	C00021	HMDB00939	439155		1.55	1.3	0.84	0.73	1.13	0.95		0.0559	0.9653	0.4477	0.4728	0.3616	0.3716	0.1614	0.3486	0.5956	0.6815	0.6562	0.3351		0.7795	0.5687	0.882	0.7394
			homocysteine	311	C00155	HMDB00742	778		0.7	1.24	1.76	0.8	0.56	0.99		0.1291	0.9653	0.5288	0.4902	0.0605	0.2054	0.4212	0.491	0.0373	0.2022	0.886	0.3974		1.3768	1.0968	0.7725	1.3626
			cystathionine	310	C02291	HMDB00099	439258		1.04	1.07	1.03	1.17	1.21	1.25		0.7148	0.9742	0.7454	0.5625	0.9749	0.5788	0.3054	0.4527	0.1528	0.3978	0.2242	0.1691		0.9066	1.0572	1.0962	1.1293
			alpha-ketobutyrate	796	C00109	HMDB00005	58		1.27	1.44	1.13	0.77	0.98	1.11		0.3072	0.9653	0.0571	0.1832	0.4709	0.4153	0.275	0.4443	0.9534	0.8089	0.507	0.2847		1.0112	0.7812	0.9939	1.1273
			cysteine	800	C00097	HMDB00574	5862		1.19	1.56	1.32	1.2	1.43	1.88		0.1091	0.9653	0.0099	0.0727	0.0784	0.2283	0.146	0.3271	0.0005	0.0115	0.0007	0.0049		0.7417	0.8929	1.0588	1.3945
			N-acetylcysteine	1107	C06809	HMDB01890	12035		1.25	0.85	0.68	0.73	0.92	0.63		0.2653	0.9653	0.4011	0.456	0.0758	0.2227	0.2507	0.4286	0.8407	0.7847	0.08	0.0885		1.1882	0.8726	1.0908	0.7445
			S-methylcysteine	100002749		HMDB02108	24417		0.86	1.12	1.3	1.28	1.1	1.43		0.3451	0.9653	0.6984	0.541	0.243	0.3129	0.1435	0.3271	0.5867	0.6764	0.1127	0.1098		0.8434	1.0779	0.9237	1.2027
			cysteine s-sulfate	100000808	C05824	HMDB00731	115015		0.92	1.13	1.24	1.29	1.18	1.46		0.6988	0.9742	0.7063	0.5443	0.4715	0.4153	0.2043	0.3857	0.2806	0.5175	0.1506	0.1312		0.8101	1.0421	0.9561	1.1827
			lanthionine	100003892			98504		0.84	0.85	1.01	1.61	1.35	1.36		0.2515	0.9653	0.3088	0.4104	0.871	0.5518	0.0828	0.2759	0.312	0.5319	0.4415	0.2613		0.8621	1.3869	1.1672	1.1732
			cysteine sulfinic acid	100002113	C00606	HMDB00996	109		0.85	0.92	1.08	1.37	1.17	1.26		0.6638	0.9742	0.882	0.5898	0.7394	0.5163	0.2651	0.4372	0.348	0.5578	0.2432	0.1771		0.9129	1.2498	1.0649	1.1528
			hypotaurine	358	C00519	HMDB00965	107812		0.62	1.02	1.64	2.07	1.28	2.11		0.3456	0.9653	0.5756	0.5052	0.9765	0.5788	0.0666	0.2507	0.161	0.3978	0.287	0.1973		0.8527	1.7647	1.0934	1.797
			taurine	512	C00245	HMDB00251	1123		0.95	1.4	1.47	1.03	0.98	1.45		0.7991	0.9772	0.2583	0.3722	0.1904	0.2863	0.8486	0.6328	0.9464	0.8089	0.2027	0.1596		0.9982	1.0331	0.9828	1.4452
			N-methyltaurine	100004056			7882		0.76	1.69	2.23	1.7	1.29	2.87		0.7847	0.9742	0.0847	0.2214	0.0192	0.1424	0.3716	0.4763	0.4573	0.6117	0.0027	0.0144		0.5934	1.0117	0.766	1.7059
			N-acetyltaurine	100005466			159864		1.21	1.04	0.86	0.57	0.69	0.59		0.3457	0.9653	0.7978	0.5704	0.455	0.4107	0.0129	0.0979	0.0636	0.2727	0.0145	0.0339		1.4908	0.8507	1.0271	0.8842
			succinoyltaurine	100021220					0.92	0.75	0.81	0.63	0.57	0.47		0.4427	0.9742	0.0205	0.1054	0.1066	0.2367	0.0359	0.1875	0.0149	0.1336	0.0019	0.0113		1.7132	1.071	0.9802	0.7979
			3-sulfo-L-alanine	382	C00506	HMDB02757	72886		0.98	0.94	0.97	1.7	1.66	1.6		0.9548	0.9801	0.725	0.5498	0.5968	0.4644	0.0013	0.0217	0.0002	0.0046	0.0018	0.0106		0.6626	1.1237	1.0984	1.0612
		Urea cycle; Arginine and Proline Metabolism	arginine	231	C00062	HMDB00517	232		0.83	0.91	1.1	1.18	0.98	1.07		0.021	0.8586	0.3128	0.411	0.5007	0.4268	0.0651	0.249	0.8542	0.7877	0.6228	0.3261		0.9702	1.1408	0.95	1.0417
			argininosuccinate	232	C03406	HMDB00052	16950		1.22	1.36	1.12	0.98	1.2	1.34		0.2869	0.9653	0.1941	0.3375	0.7	0.5061	0.8269	0.6326	0.3524	0.5605	0.2344	0.1734		0.8856	0.8692	1.0611	1.1855
			urea	533	C00086	HMDB00294	1176		0.97	0.89	0.92	0.94	0.91	0.83		0.8503	0.9772	0.5256	0.4902	0.6514	0.4858	0.9617	0.667	0.8303	0.7847	0.5465	0.2981		1.1435	1.0774	1.0431	0.9546
			ornithine	444	C00077	HMDB03374	6262		1.3	0.97	0.75	1.43	1.86	1.39		0.3486	0.9653	0.9763	0.6149	0.3375	0.3612	0.3068	0.4535	0.0518	0.2476	0.3254	0.2131		0.8521	1.2186	1.5831	1.1829
			3-amino-2-piperidone	100020361		HMDB00323	5200225		0.71	0.75	1.06	0.88	0.62	0.66		0.0849	0.9653	0.145	0.2928	0.5756	0.4565	0.3127	0.4541	0.0044	0.0584	0.0043	0.017		1.4043	1.2347	0.8742	0.9288
			2-oxoarginine*	100002784	C03771	HMDB04225	558		0.81	1.29	1.58	1.26	1.03	1.63		0.3813	0.9661	0.7748	0.5673	0.4067	0.3944	0.2928	0.4499	0.6345	0.7016	0.3305	0.2146		0.9634	1.2148	0.9886	1.5659
			citrulline	391	C00327	HMDB00904	9750		0.98	1.08	1.1	1.59	1.57	1.72		0.6841	0.9742	0.8571	0.5797	0.8628	0.5506	0.2164	0.3991	0.0783	0.2893	0.1786	0.1468		0.8483	1.3503	1.3288	1.4626
			homocitrulline	100000963	C02427	HMDB00679	65072		0.88	0.68	0.78	0.73	0.64	0.5		0.7789	0.9742	0.2094	0.3431	0.241	0.3126	0.5678	0.5628	0.4114	0.6008	0.1259	0.1171		1.8801	1.3706	1.2034	0.9378
			proline	480	C00148	HMDB00162	145742		0.91	1.1	1.21	1.35	1.23	1.48		0.8886	0.9772	0.5136	0.4902	0.3241	0.3538	0.3854	0.4809	0.3714	0.5726	0.0756	0.0867		0.8701	1.1742	1.0669	1.2914
			dimethylarginine (SDMA + ADMA)	100001810	C03626	HMDB01539	123831		1.3	1.48	1.13	1.15	1.5	1.7		0.0436	0.9653	0.0307	0.1292	0.5011	0.4268	0.3581	0.4697	0.0007	0.0138	0.0041	0.0167		0.8451	0.973	1.2664	1.437
			N-acetylarginine	100001266	C02562	HMDB04620	67427		0.93	1.12	1.21	1.01	0.94	1.14		0.8655	0.9772	0.6427	0.5278	0.48	0.4173	0.987	0.6703	0.8814	0.7964	0.6314	0.3279		1.0507	1.0652	0.991	1.1967
			N-acetylproline	100001334			322640		0.99	0.89	0.89	1	0.99	0.88		0.9948	0.9812	0.4714	0.4796	0.4446	0.4055	0.8427	0.6328	0.8249	0.7847	0.2575	0.1833		1.0335	1.0294	1.0221	0.9137
			N-delta-acetylornithine	100004523			9920500		0.86	0.63	0.73	1.54	1.32	0.96		0.7854	0.9742	0.1414	0.2908	0.0938	0.2352	0.1834	0.3707	0.1499	0.3976	0.8787	0.3964		0.8863	1.3619	1.1684	0.8514
			N-methylhydroxyproline**	100020215			9860390		1.38	1.98	1.43	0.79	1.09	1.57		0.0569	0.9653	0.0005	0.0165	0.0387	0.1814	0.0504	0.2144	0.691	0.7277	0.0089	0.0261		1.0074	0.7954	1.1007	1.5773
			trans-4-hydroxyproline	1001	C01157	HMDB00725	5810		0.91	1.42	1.56	0.69	0.62	0.97		0.5349	0.9742	0.3377	0.4261	0.1851	0.2863	0.0879	0.284	0.0324	0.1916	0.7111	0.3499		1.4229	0.9752	0.886	1.3865
			pro-hydroxy-pro	100001167		HMDB06695	11673055		0.92	1.1	1.19	0.7	0.64	0.76		0.6021	0.9742	0.859	0.5801	0.8361	0.5433	0.693	0.5956	0.4589	0.6117	0.6392	0.3302		1.4932	1.0413	0.9622	1.1418
			N-methylproline	100001956			557		1.23	1.08	0.88	0.89	1.09	0.96		0.1829	0.9653	0.3843	0.4522	0.4164	0.3972	0.3956	0.4839	0.5661	0.6588	0.8704	0.395		1.0292	0.9129	1.1254	0.9865
			N,N,N-trimethyl-alanylproline betaine (TMAP)	100020217					0.79	0.81	1.03	0.66	0.52	0.53		0.0117	0.5884	0.0474	0.1647	0.7985	0.5363	0.0081	0.0713	0.0004	0.0097	0.0004	0.0042		1.6542	1.0866	0.8574	0.8842
			N-monomethylarginine	100004488	C03884	HMDB29416	132862		0.9	1.78	1.99	1.24	1.11	2.21		0.8362	0.9772	0.0999	0.2472	0.0544	0.1999	0.6203	0.5753	0.7464	0.7539	0.0293	0.0488		0.8307	1.031	0.9249	1.8376
			argininate*	100002769		HMDB03148	160437		0.98	1.32	1.35	1.29	1.25	1.69		0.7231	0.9742	0.5603	0.4982	0.6705	0.4934	0.3542	0.4697	0.1443	0.3881	0.1917	0.1544		0.8581	1.1036	1.0768	1.4543
			N-acetylhomocitrulline	100020513					1.14	0.65	0.57	0.54	0.62	0.35		0.4123	0.9661	0.1784	0.3223	0.0114	0.1189	0.0109	0.0881	0.0263	0.168	7.9147e-05	0.0012		1.1159	0.604	0.6887	0.3901
		Creatine Metabolism	guanidinoacetate	344	C00581	HMDB00128	763		1.38	1.4	1.01	0.84	1.16	1.17		0.2931	0.9653	0.1382	0.288	0.7381	0.5162	0.5275	0.5473	0.6801	0.7236	0.4351	0.2602		1.7127	1.4336	1.9833	2.0097
			creatine	1221	C00300	HMDB00064	586		0.89	1.27	1.42	1.13	1.01	1.44		0.5117	0.9742	0.2774	0.384	0.1077	0.2367	0.4874	0.5288	0.9079	0.8005	0.0919	0.0954		0.9117	1.031	0.9225	1.3136
			creatinine	275	C00791	HMDB00562	588		0.82	1.27	1.54	0.61	0.5	0.77		0.4857	0.9742	0.5256	0.4902	0.2123	0.3007	0.1462	0.3271	0.0421	0.2132	0.4387	0.2605		1.5948	0.9708	0.7965	1.2295
			N-methylhydantoin	100002557	C02565	HMDB03646	69217		0.62	0.52	0.84	0.61	0.38	0.32		0.0127	0.5884	0.0006	0.0188	0.344	0.3655	0.0065	0.0608	3.4547e-05	0.0013	9.7446e-07	7.7686e-05		2.216	1.3553	0.8434	0.7043
			N-carbamoylsarcosine	100002606	C01043	HMDB12265	439375		0.9	1.12	1.24	0.8	0.72	0.89		0.3636	0.9653	0.5261	0.4902	0.2056	0.2968	0.1945	0.3792	0.0784	0.2893	0.5458	0.2981		1.2563	1.0032	0.9038	1.1236
		Polyamine Metabolism	agmatine	100000103	C00179	HMDB01432	199		0.53	1.26	2.4	0.84	0.44	1.06		0.3708	0.9653	0.6895	0.5388	0.1694	0.2771	0.3729	0.4765	0.0173	0.1368	0.6629	0.3368		1.8063	1.519	0.8016	1.9201
			putrescine	49	C00134	HMDB01414	1045		0.64	2.31	3.61	1.69	1.08	3.89		0.2697	0.9653	0.1283	0.2743	0.0233	0.1458	0.2166	0.3991	0.946	0.8089	0.0206	0.0398		0.5765	0.9723	0.6222	2.2437
			N-acetylputrescine	192	C02714	HMDB02064	122356		0.94	1.32	1.4	0.83	0.78	1.09		0.9087	0.9787	0.3657	0.4408	0.2914	0.3357	0.3825	0.4809	0.2903	0.5248	0.8789	0.3964		1.2007	0.9935	0.9383	1.3142
			N-carbamoylputrescine	100021503	C00436	HMDB33458	502		0.85	0.75	0.88	0.54	0.46	0.4		0.1668	0.9653	0.0222	0.109	0.1964	0.2915	0.0004	0.0081	2.7384e-05	0.0012	5.8264e-06	0.0003		1.9101	1.0311	0.8746	0.7707
			N-acetyl-isoputreanine	100020487			131802901		1.16	1.05	0.9	0.55	0.64	0.58		0.3385	0.9653	0.5168	0.4902	0.5905	0.4624	0.0323	0.1797	0.0297	0.184	0.0091	0.0264		1.4405	0.7986	0.9227	0.8348
			spermidine	50	C00315	HMDB01257	1102		0.98	1.54	1.57	1.48	1.45	2.29		0.9383	0.9801	0.2594	0.3727	0.2572	0.3172	0.1981	0.3832	0.1409	0.3872	0.032	0.0521		0.8176	1.2129	1.1887	1.8705
			(N(1) + N(8))-acetylspermidine	100016038			123689;496		1.51	1.3	0.86	1.5	2.27	1.96		0.5088	0.9742	0.4467	0.4728	0.9693	0.5774	0.5831	0.5664	0.2192	0.4625	0.1517	0.1314		0.8625	1.2954	1.9565	1.6897
			5-methylthioadenosine (MTA)	212	C00170	HMDB01173	439176		1.51	1.26	0.83	1.18	1.78	1.48		0.1538	0.9653	0.5106	0.4902	0.4744	0.4161	0.4411	0.5035	0.0647	0.2727	0.2063	0.1605		0.908	1.0697	1.6142	1.3452
		Guanidino and Acetamido Metabolism	1-methylguanidine	100000715	C02294	HMDB01522	10111		0.96	1.04	1.09	0.47	0.45	0.49		0.7075	0.9742	0.8221	0.5762	0.9541	0.5741	7.8598e-05	0.0029	9.7886e-05	0.0033	0.0026	0.0141		1.9487	0.9252	0.8845	0.9614
			4-guanidinobutanoate	100000096	C01035	HMDB03464	500		0.77	1.49	1.94	1.88	1.44	2.79		0.6492	0.9742	0.3527	0.435	0.1443	0.2595	0.1336	0.3246	0.1425	0.3881	0.0221	0.0412		0.7344	1.3797	1.059	2.0503
		Glutathione Metabolism	cysteinylglycine	278	C01419	HMDB00078	439498		1.05	0.84	0.8	0.75	0.79	0.63		0.8831	0.9772	0.2349	0.3601	0.2331	0.3077	0.1082	0.2997	0.176	0.4144	0.0099	0.0271		1.3097	0.9854	1.0304	0.8264
			5-oxoproline	1021	C01879	HMDB00267	7405		0.88	1.05	1.19	1.1	0.97	1.15		0.575	0.9742	0.9892	0.6163	0.6689	0.493	0.6275	0.5753	0.9985	0.813	0.6961	0.3453		1.1362	1.2444	1.0972	1.3109
			2-hydroxybutyrate/2-hydroxyisobutyrate	100008928			440864;11671		0.96	0.92	0.96	1.62	1.56	1.5		0.673	0.9742	0.6437	0.5278	0.9877	0.5827	0.0861	0.2826	0.2735	0.5083	0.2522	0.1812		0.5086	0.825	0.7941	0.7617
			ophthalmate	100001311		HMDB05765	7018721		0.63	0.74	1.18	0.92	0.58	0.68		0.0336	0.9653	0.1769	0.3223	0.7106	0.5072	0.8458	0.6328	0.0663	0.2742	0.1826	0.1488		1.4697	1.3482	0.8453	0.9972
	Peptide	Gamma-glutamyl Amino Acid	gamma-glutamylalanine	100001843		HMDB29142	440103		0.84	0.84	0.99	2.73	2.3	2.28		0.7132	0.9742	0.9733	0.6149	0.7065	0.5068	0.0685	0.2544	0.1595	0.3978	0.0357	0.0561		0.732	1.9971	1.6863	1.6714
			gamma-glutamylcysteine	1036	C00669	HMDB01049	842		1.19	1.43	1.2	1.14	1.36	1.64		0.2886	0.9653	0.0577	0.1832	0.3124	0.3455	0.4235	0.4924	0.135	0.378	0.0388	0.0587		0.7869	0.9003	1.0734	1.2908
			gamma-glutamylglutamate	331	C05282	HMDB11737	92865		0.84	0.69	0.83	3.64	3.04	2.51		0.7671	0.9742	0.9515	0.6099	0.7825	0.5311	0.0958	0.2935	0.1429	0.3881	0.0548	0.0747		0.5755	2.0928	1.7503	1.4466
			gamma-glutamylglutamine	1140	C05283	HMDB11738	150914		1.01	0.72	0.71	3.1	3.13	2.22		0.762	0.9742	0.9805	0.6149	0.7129	0.5075	0.1697	0.3527	0.3265	0.5422	0.0825	0.0901		0.7158	2.2189	2.2398	1.5915
			gamma-glutamylglycine	100001294		HMDB11667	165527		0.98	0.9	0.92	2.72	2.66	2.44		0.9442	0.9801	0.8863	0.5898	0.8197	0.538	0.1673	0.3509	0.1562	0.3978	0.1016	0.1028		0.5923	1.6109	1.5729	1.4478
			gamma-glutamylhistidine	1235			7017195		0.84	0.76	0.9	1.88	1.59	1.43		0.9851	0.9801	0.6676	0.5303	0.6436	0.4826	0.5683	0.5628	0.5124	0.6423	0.2248	0.1691		1.2064	2.2729	1.9145	1.7277
			gamma-glutamylisoleucine*	100001485		HMDB11170	14253342		0.91	0.81	0.89	3.72	3.37	3.01		0.873	0.9772	0.697	0.541	0.57	0.4553	0.1215	0.3155	0.1677	0.4011	0.0267	0.0458		0.5719	2.1302	1.9281	1.7193
			gamma-glutamylleucine	1268		HMDB11171	151023		0.76	0.65	0.85	1.78	1.36	1.15		0.3503	0.9653	0.1181	0.2725	0.3881	0.3843	0.0404	0.1972	0.1242	0.3684	0.4581	0.2685		0.892	1.5903	1.2096	1.0278
			gamma-glutamyl-epsilon-lysine	100001262		HMDB03869	7015685		0.96	0.89	0.93	1.31	1.25	1.17		0.8414	0.9772	0.5445	0.4976	0.6622	0.4905	0.1379	0.3271	0.1666	0.4009	0.327	0.2133		0.8614	1.1274	1.0798	1.0089
			gamma-glutamylmethionine	100001313		HMDB29155	7009567		0.93	1.13	1.21	2.22	2.07	2.51		0.7877	0.9742	0.5408	0.4963	0.3786	0.381	0.134	0.3246	0.2382	0.4792	0.0226	0.0418		0.6911	1.5331	1.4284	1.7317
			gamma-glutamylphenylalanine	100000491		HMDB00594	111299		0.59	0.4	0.69	2.54	1.49	1.03		0.5185	0.9742	0.332	0.4226	0.7407	0.5163	0.2296	0.4184	0.5429	0.651	0.7571	0.3631		1.2483	3.1723	1.8567	1.2828
			gamma-glutamylthreonine	100001314		HMDB29159	76078708		0.84	0.67	0.79	3.07	2.58	2.04		0.819	0.9772	0.8849	0.5898	0.9022	0.5592	0.0984	0.2936	0.1253	0.3684	0.045	0.0657		0.6826	2.0974	1.7595	1.3949
			gamma-glutamyltryptophan	100001295		HMDB29160	3989307		0.83	1.2	1.43	1.69	1.41	2.03		0.9229	0.9787	0.503	0.4894	0.4119	0.3944	0.4845	0.5279	0.5138	0.6423	0.144	0.1279		0.9145	1.5496	1.2924	1.852
			gamma-glutamyltyrosine	1102		HMDB11741	94340		0.84	0.9	1.07	1.96	1.65	1.77		0.9303	0.9787	0.7534	0.5654	0.6272	0.4775	0.2052	0.3857	0.1659	0.4009	0.0623	0.0785		0.8931	1.7515	1.4757	1.5772
			gamma-glutamylvaline	100001126		HMDB11172	7015683		0.89	1	1.12	3.14	2.8	3.13		0.9212	0.9787	0.4607	0.4746	0.3862	0.3843	0.127	0.3165	0.1442	0.3881	0.0048	0.0183		0.4391	1.3768	1.2303	1.3745
			gamma-glutamylserine	100009231					1.07	0.95	0.88	2.62	2.81	2.48		0.8878	0.9772	0.6601	0.5303	0.7685	0.5257	0.1261	0.3165	0.081	0.2928	0.0166	0.0352		0.6305	1.6524	1.773	1.5645
			gamma-glutamyl-2-aminobutyrate	100001502					0.97	0.88	0.91	1.04	1	0.91		0.9699	0.9801	0.4391	0.4659	0.4049	0.3944	0.6604	0.5806	0.656	0.7116	0.8712	0.395		1.0313	1.0686	1.0327	0.9351
		Dipeptide Derivative	isoleucylhydroxyproline*	100021262		HMDB28908			0.67	0.7	1.05	1.02	0.68	0.71		0.4129	0.9661	0.3911	0.4546	0.7551	0.5198	0.9056	0.6492	0.3124	0.5319	0.3241	0.2128		1.3203	1.3466	0.8973	0.9424
			leucylhydroxyproline*	100021261		HMDB28930	20847829		0.84	0.83	0.99	0.89	0.75	0.74		0.8129	0.9772	0.5504	0.4982	0.5957	0.4644	0.6624	0.5806	0.4378	0.6117	0.3218	0.2124		1.2953	1.1503	0.9676	0.9585
		Dipeptide	alanylleucine	100001890		HMDB28691	259583		0.68	0.49	0.71	1.38	0.94	0.67		0.099	0.9653	0.0066	0.061	0.0562	0.1999	0.1749	0.3607	0.7008	0.7328	0.0383	0.0586		1.0153	1.3974	0.953	0.679
			cyclo(pro-sulfo-tyr)*	100020992					0.97	0.79	0.81	0.86	0.84	0.68		0.7279	0.9742	0.0451	0.1594	0.1619	0.2769	0.3849	0.4809	0.3079	0.5319	0.0237	0.0423		1.2446	1.074	1.0462	0.8452
			glutaminylleucine	100003160			18218208		0.71	0.58	0.82	1.27	0.9	0.74		0.0528	0.9653	0.0057	0.0598	0.0651	0.2081	0.1908	0.3788	0.2721	0.5083	0.0156	0.0347		1.1094	1.4093	0.9963	0.8219
			glycylisoleucine	100001790		HMDB28844	88079		0.52	0.45	0.87	2.29	1.19	1.03		0.144	0.9653	0.0769	0.2105	0.637	0.4816	0.06	0.2397	0.471	0.618	0.7236	0.3533		0.9598	2.1946	1.1405	0.9908
			glycylleucine	100001258	C02155	HMDB00759	92843		0.75	0.74	0.99	1.27	0.95	0.94		0.0693	0.9653	0.0707	0.2017	0.7514	0.5188	0.171	0.354	0.8884	0.7964	0.7245	0.3533		1.0587	1.3441	1.0016	0.9915
			glycylvaline	100000487		HMDB28854	97417		0.8	0.81	1.01	1.43	1.14	1.15		0.3005	0.9653	0.3284	0.4226	0.9616	0.5754	0.1034	0.2969	0.3548	0.5628	0.3472	0.2207		0.861	1.2331	0.9827	0.9935
			isoleucylglycine	100003169		HMDB28907	342532		0.64	0.47	0.73	1.56	1	0.73		0.1197	0.9653	0.0095	0.0723	0.042	0.1837	0.1147	0.3104	0.8897	0.7964	0.0597	0.0766		1.0904	1.6977	1.0926	0.7924
			leucylalanine	100003179		HMDB28922	259321		0.62	0.43	0.69	1.39	0.86	0.59		0.1306	0.9653	0.0173	0.0998	0.0991	0.2367	0.3419	0.4694	0.4417	0.6117	0.0468	0.0673		1.1455	1.5952	0.9845	0.6797
			leucylglycine	100003185		HMDB28929	79070		0.62	0.44	0.71	1.51	0.93	0.66		0.0662	0.9653	0.0038	0.0553	0.0336	0.1743	0.1225	0.3162	0.6025	0.6832	0.0184	0.0382		1.0931	1.6475	1.0153	0.7219
			lysylleucine	100003196		HMDB28955	4682588		0.74	0.51	0.69	1.29	0.96	0.66		0.2531	0.9653	0.0202	0.1054	0.0884	0.2352	0.2946	0.4499	0.9456	0.8089	0.0865	0.0928		1.046	1.3544	1.009	0.6915
			phenylalanylalanine	100003589			5488196		0.61	0.46	0.75	1.74	1.05	0.79		0.0947	0.9653	0.0107	0.074	0.1065	0.2367	0.065	0.249	0.7934	0.7737	0.1337	0.1225		1.0041	1.7487	1.058	0.7976
			phenylalanylglycine	100003588		HMDB28995	98207		0.58	0.4	0.7	1.75	1.02	0.71		0.0522	0.9653	0.003	0.048	0.0493	0.1989	0.0479	0.2135	0.9516	0.8089	0.0533	0.0742		1.0375	1.8182	1.0539	0.7332
			phenylalanylhydroxyproline*	100021238					0.69	0.72	1.05	0.92	0.64	0.67		0.6961	0.9742	0.5557	0.4982	0.789	0.5322	0.9526	0.6659	0.6683	0.7186	0.539	0.2964		1.3871	1.2802	0.8833	0.9237
			prolylglycine	100003674		HMDB11178	6426709		0.9	0.78	0.87	1.61	1.45	1.26		0.8951	0.9772	0.433	0.4631	0.437	0.4049	0.0961	0.2935	0.0755	0.2866	0.3243	0.2128		0.7881	1.2673	1.1427	0.9945
			threonylphenylalanine	100001125		HMDB29068	4099799		0.81	0.67	0.82	1.53	1.24	1.02		0.1968	0.9653	0.0189	0.102	0.0814	0.2283	0.0118	0.0926	0.0259	0.168	0.9681	0.4201		0.9034	1.3778	1.1172	0.9188
			tryptophylglycine	100003609		HMDB29083	263471		0.74	0.44	0.6	0.53	0.39	0.24		0.3171	0.9653	0.009	0.072	0.0243	0.1498	0.0499	0.2144	0.0048	0.0602	0.0003	0.0028		1.7079	0.9093	0.6733	0.4026
			valylglutamine	100003640		HMDB29125	5253209		0.68	0.55	0.82	1.62	1.1	0.9		0.0652	0.9653	0.0107	0.074	0.1446	0.2595	0.0254	0.1591	0.4065	0.5979	0.4351	0.2602		0.9503	1.5363	1.0449	0.8519
			valylglycine	100003641		HMDB29127	136487		0.66	0.48	0.72	1.34	0.89	0.64		0.0913	0.9653	0.005	0.0598	0.0344	0.1743	0.238	0.4274	0.4529	0.6117	0.0134	0.0318		1.1945	1.6015	1.0619	0.7665
			valylleucine	100003210		HMDB29131	352039		0.67	0.47	0.69	1.25	0.84	0.58		0.0628	0.9653	0.0031	0.048	0.0532	0.1999	0.3277	0.4615	0.1663	0.4009	0.007	0.0224		1.1455	1.4292	0.9617	0.6682
			leucylglutamine*	100003183		HMDB28927	4305457		0.52	0.42	0.82	1.84	0.95	0.78		0.0558	0.9653	0.0141	0.0905	0.1661	0.2771	0.0758	0.2705	0.6814	0.7237	0.1054	0.1053		1.0395	1.9143	0.9904	0.8118
		Acetylated Peptides	phenylacetylcarnitine	100006108			101724840		0.77	0.8	1.03	1.06	0.82	0.84		0.4211	0.9688	0.5011	0.4894	0.8579	0.5491	0.7906	0.6239	0.6093	0.6888	0.7098	0.3499		1.1555	1.2191	0.9436	0.9744
			phenylacetyltaurine	100008932			2179693		0.88	0.63	0.72	0.65	0.57	0.41		0.2662	0.9653	0.0042	0.0589	0.11	0.2367	0.0463	0.2135	0.0168	0.1359	0.0005	0.0046		1.6586	1.0698	0.9409	0.6752
	Carbohydrate	Glycolysis, Gluconeogenesis, and Pyruvate Metabolism	glucose	572	C00031	HMDB00122	5793		1.28	1.08	0.85	1.02	1.31	1.11		0.1139	0.9653	0.3904	0.4546	0.1721	0.2771	0.767	0.6153	0.0599	0.2694	0.4281	0.2586		0.9623	0.9851	1.2585	1.0649
			pyruvate	823	C00022	HMDB00243	1060		0.68	1.11	1.62	0.99	0.67	1.09		0.3756	0.9653	0.8354	0.5778	0.3219	0.3535	0.5989	0.5715	0.0646	0.2727	0.8158	0.3776		1.4212	1.4051	0.9587	1.5559
			lactate	482	C00186	HMDB00190	612		1.26	1.29	1.03	1.3	1.64	1.68		0.3376	0.9653	0.411	0.4581	0.9546	0.5741	0.2713	0.4399	0.048	0.2369	0.0785	0.0882		0.7872	1.0269	1.2908	1.3256
			glycerate	1052	C00258	HMDB00139	752		1.22	1.02	0.83	2.17	2.65	2.2		0.123	0.9653	0.9602	0.6118	0.1714	0.2771	3.4188e-05	0.0014	4.8617e-06	0.0003	0.0001	0.0016		0.4648	1.0083	1.234	1.0246
		Pentose Metabolism	ribose	914	C00121	HMDB00283	5779		1.77	1.89	1.07	0.89	1.58	1.68		0.0094	0.5884	0.0085	0.0691	0.7859	0.5313	0.3366	0.4672	0.0058	0.0665	0.0099	0.0271		0.8723	0.7766	1.3745	1.4662
			ribitol	100000406	C00474	HMDB00508	6912		1.33	1.62	1.21	0.68	0.91	1.11		0.4494	0.9742	0.0172	0.0998	0.2424	0.3129	0.2005	0.3844	0.6793	0.7236	0.4445	0.2625		0.9771	0.6688	0.8919	1.0831
			ribonate	100001007	C01685	HMDB00867	5460677		1.07	1.11	1.04	0.79	0.84	0.87		0.7781	0.9742	0.4834	0.4868	0.7766	0.5288	0.027	0.1631	0.1811	0.4184	0.2386	0.1749		1.1466	0.9033	0.9648	1.0002
			arabitol/xylitol	100006430			6912;94154		1.1	1.35	1.22	0.84	0.93	1.14		0.3778	0.9653	0.1152	0.2725	0.2977	0.3385	0.1685	0.3518	0.5198	0.6459	0.5478	0.2981		1.0653	0.9	0.9928	1.2114
			arabonate/xylonate	100006115			122045;6602431		1.01	1.12	1.11	1.17	1.18	1.31		0.8538	0.9772	0.4276	0.4631	0.4759	0.4161	0.2445	0.4286	0.1261	0.3684	0.0563	0.0748		0.9078	1.0611	1.0705	1.1861
			sedoheptulose	100002619		HMDB03219	5459879		0.95	2.11	2.22	1.55	1.48	3.28		0.8903	0.9772	0.0918	0.2359	0.071	0.2158	0.434	0.4987	0.5255	0.6462	0.0144	0.0339		0.3887	0.603	0.5752	1.2746
			ribulonate/xylulonate/lyxonate*	100019968					1.13	1.31	1.16	1.47	1.66	1.92		0.3574	0.9653	0.0459	0.1609	0.2242	0.3038	0.0147	0.1071	0.0017	0.0281	0.0001	0.0017		0.6522	0.9597	1.0802	1.2529
		Glycogen Metabolism	maltohexaose	100001448	C01936	HMDB12253	439606		1.06	0.98	0.92	1.47	1.56	1.43		0.813	0.9772	0.5007	0.4894	0.6767	0.497	0.1456	0.3271	0.2645	0.5041	0.5199	0.2888		0.8773	1.2893	1.3657	1.2588
			maltopentaose	100001447	C06218	HMDB12254	13489094		1.29	1.25	0.97	0.92	1.19	1.15		0.2235	0.9653	0.953	0.6099	0.5021	0.4268	0.6921	0.5956	0.3103	0.5319	0.7968	0.3731		1.003	0.9239	1.1897	1.151
			maltotetraose	100000275	C02052	HMDB01296	446495		1.02	0.83	0.81	1.37	1.4	1.14		0.8577	0.9772	0.385	0.4522	0.559	0.4541	0.167	0.3509	0.2559	0.4967	0.488	0.2799		0.9614	1.3193	1.3493	1.0975
			maltotriose	100000276	C01835	HMDB01262	439586		1.06	1	0.95	1.45	1.53	1.45		0.9666	0.9801	0.9024	0.5921	0.948	0.5741	0.1026	0.2969	0.1313	0.378	0.1315	0.1212		0.7713	1.1162	1.1785	1.1207
			maltose	913	C00208	HMDB00163	10991489		1.32	1.17	0.89	1.12	1.47	1.3		0.3418	0.9653	0.5151	0.4902	0.7167	0.5085	0.6039	0.5715	0.1837	0.4227	0.2763	0.1932		0.9569	1.0679	1.4066	1.247
		Disaccharides and Oligosaccharides	stachyose	934	C01613	HMDB03553	439531		1.09	0.94	0.86	0.89	0.97	0.84		0.3936	0.9661	0.6367	0.5278	0.102	0.2367	0.4735	0.5214	0.9662	0.813	0.2377	0.1747		1.1079	0.9901	1.0791	0.9313
			lactose	393	C00243	HMDB00186	84571		18.6	76.48	4.11	0.13	2.48	10.19		3.6551e-06	0.0027	4.1824e-07	0.0002	1.9763e-09	8.6518e-07	0.0001	0.0035	0.0054	0.0665	3.3635e-05	0.0007		0.5395	0.0719	1.3374	5.499
			sucrose	935	C00089	HMDB00258	5988		1.2	1.56	1.3	0.77	0.92	1.2		0.4577	0.9742	0.1192	0.2725	0.3636	0.3727	0.1361	0.3264	0.5626	0.6561	0.6116	0.3218		1.161	0.8947	1.0702	1.393
			galactinol	100000908	C01235	HMDB05826	439451		1.03	0.95	0.93	0.87	0.9	0.83		0.7727	0.9742	0.7952	0.5703	0.4924	0.4243	0.2532	0.4286	0.3391	0.5499	0.0818	0.0901		1.1366	0.9908	1.0186	0.943
			raffinose	879	C00492	HMDB03213	10542		0.94	0.95	1.01	0.93	0.87	0.88		0.6741	0.9742	0.7542	0.5654	0.8686	0.5518	0.5447	0.5579	0.2733	0.5083	0.2981	0.2023		1.0836	1.0026	0.9435	0.952
			verbascose	100001864	C08252		441434		1	1	0.99	0.98	0.99	0.98		0.9131	0.9787	0.9739	0.6149	0.9309	0.57	0.9682	0.6676	0.8987	0.7997	0.946	0.4134		1.0287	1.0128	1.0178	1.0085
		Fructose, Mannose and Galactose Metabolism	fructose	878	C00095	HMDB00660	5984		1.17	1.19	1.01	0.68	0.79	0.8		0.4239	0.9688	0.5104	0.4902	0.8975	0.5573	0.0801	0.2738	0.2509	0.4932	0.2304	0.1713		1.2782	0.8638	1.0149	1.0251
			mannitol/sorbitol	100001740	C00794	HMDB00247	5780		0.68	0.97	1.44	1.47	1	1.43		0.3505	0.9653	0.8827	0.5898	0.4241	0.401	0.4504	0.5083	0.7612	0.7594	0.5456	0.2981		1.2583	1.8507	1.2534	1.8035
			mannose	803	C00159	HMDB00169	18950		1.22	1.21	0.99	0.85	1.04	1.03		0.417	0.9681	0.6887	0.5388	0.7325	0.5147	0.3224	0.4615	0.9274	0.807	0.65	0.3334		0.928	0.7892	0.9658	0.955
			galactonate	100001026	C00880	HMDB00565	128869		1.01	1.05	1.04	0.89	0.89	0.93		0.8632	0.9772	0.5067	0.4902	0.5587	0.4541	0.3019	0.4499	0.316	0.5342	0.5477	0.2981		1.0586	0.9371	0.9456	0.9876
		Nucleotide Sugar	UDP-N-acetylglucosamine/galactosamine	100002957					1.15	1.92	1.67	1.04	1.19	1.98		0.549	0.9742	0.024	0.1123	0.0647	0.2081	0.7942	0.6239	0.4239	0.6088	0.0193	0.0389		0.47	0.4868	0.5577	0.9326
		Aminosugar Metabolism	glucuronate	100000257	C00191	HMDB00127	444791		0.97	0.9	0.93	0.83	0.81	0.75		0.9619	0.9801	0.8535	0.5797	0.8899	0.5558	0.2524	0.4286	0.2054	0.449	0.0953	0.098		1.1304	0.9402	0.9131	0.8471
			diacetylchitobiose	100001492	C01674	HMDB03556	439544		1.18	1.46	1.23	0.9	1.06	1.31		0.5727	0.9742	0.0064	0.061	0.133	0.2564	0.6618	0.5806	0.8747	0.7955	0.0618	0.0785		0.9959	0.8975	1.059	1.3061
			N-acetylneuraminate	1162	C00270	HMDB00230	439197		1.26	1.31	1.04	0.72	0.91	0.94		0.0844	0.9653	0.0401	0.1474	0.6601	0.4898	0.0362	0.1875	0.4878	0.6318	0.7058	0.3489		1.1495	0.8247	1.0405	1.0782
			N-acetylglucosaminylasparagine	1215	C04540	HMDB00489	123826		1.24	1.04	0.84	0.68	0.84	0.71		0.142	0.9653	0.8451	0.5797	0.2018	0.2945	0.0718	0.2625	0.422	0.6087	0.1005	0.1021		1.2575	0.8572	1.0587	0.8874
			erythronate*	100001320		HMDB00613	2781043		1.03	1.22	1.18	1.3	1.35	1.59		0.6555	0.9742	0.2018	0.3377	0.2728	0.3292	0.0809	0.2738	0.0084	0.0899	0.0041	0.0167		0.7947	1.0353	1.0701	1.2604
			N-acetylglucosamine/N-acetylgalactosamine	100006435		HMDB00215	24139		0.43	1.82	4.23	1.51	0.65	2.75		0.3985	0.9661	0.2702	0.3822	0.0499	0.1989	0.8661	0.6358	0.3799	0.5757	0.1694	0.1418		1.3414	2.026	0.8725	3.6876
		Advanced Glycation End-product	N6-carboxymethyllysine	100001768			123800		0.97	0.95	0.98	1.14	1.1	1.08		0.9682	0.9801	0.8369	0.5778	0.8403	0.5437	0.4745	0.5214	0.4369	0.6117	0.5774	0.3079		0.9252	1.0557	1.0191	1.0009
	Energy	TCA Cycle	citrate	1124	C00158	HMDB00094	311		0.89	0.94	1.05	0.9	0.8	0.85		0.5329	0.9742	0.7703	0.5673	0.7273	0.5134	0.7986	0.6239	0.4609	0.6118	0.6272	0.3268		1.135	1.0193	0.9112	0.9612
			isocitric lactone	100009239			98259		0.95	0.86	0.9	0.9	0.86	0.77		0.7187	0.9742	0.2401	0.363	0.358	0.3706	0.6294	0.5753	0.4369	0.6117	0.1635	0.1381		1.1089	0.9983	0.949	0.8564
			alpha-ketoglutarate	93	C00026	HMDB00208	51		0.84	1.15	1.36	1.41	1.19	1.62		0.513	0.9742	0.6176	0.5244	0.2471	0.3137	0.1426	0.3271	0.2811	0.5175	0.0621	0.0785		0.8809	1.2421	1.0466	1.427
			succinylcarnitine (C4-DC)	100001948		HMDB61717	71464481		1.28	1.44	1.12	0.9	1.15	1.3		0.0891	0.9653	0.0292	0.1257	0.4093	0.3944	0.5849	0.5664	0.2831	0.5181	0.1056	0.1053		0.9024	0.812	1.0408	1.1703
			succinate	252	C00042	HMDB00254	1110		0.23	1.49	6.55	1.19	0.27	1.78		0.4565	0.9742	0.4566	0.4737	0.1444	0.2595	0.8303	0.6326	0.3083	0.5319	0.5759	0.3078		4.2355	5.0507	1.1476	7.5185
			fumarate	330	C00122	HMDB00134	444972		0.24	2.08	8.6	0.94	0.23	1.95		0.258	0.9653	0.4602	0.4746	0.1061	0.2367	0.86	0.6347	0.221	0.463	0.5735	0.3078		3.6772	3.4423	0.8334	7.1713
			malate	409	C00149	HMDB00156	525		0.78	1.23	1.58	1.03	0.8	1.27		0.2379	0.9653	0.779	0.5673	0.2954	0.3378	0.8599	0.6347	0.3673	0.5677	0.6882	0.3428		1.1946	1.2282	0.9545	1.5118
			2-methylcitrate/homocitrate	100008929			515;439459		0.93	0.93	1.01	0.77	0.71	0.72		0.5815	0.9742	0.6366	0.5278	0.8805	0.5539	0.1524	0.3321	0.0627	0.2727	0.0658	0.081		1.3267	1.0165	0.9441	0.9497
		Oxidative Phosphorylation	phosphate	461	C00009	HMDB01429	1061		1.12	1.16	1.04	0.95	1.06	1.1		0.326	0.9653	0.3068	0.4104	0.8531	0.5483	0.6651	0.5809	0.4583	0.6117	0.4324	0.2597		1.0175	0.9695	1.0812	1.122
	Lipid	Fatty Acid Synthesis	malonylcarnitine	100001526		HMDB02095	22833583		0.99	0.95	0.96	0.96	0.94	0.91		0.793	0.9742	0.8294	0.5775	0.9307	0.57	0.9732	0.6685	0.8333	0.7847	0.8721	0.395		0.9639	0.9217	0.91	0.876
			malonate	818	C00383	HMDB00691	867		0.98	0.96	0.98	0.94	0.93	0.9		0.8598	0.9772	0.612	0.5242	0.7264	0.5134	0.3972	0.4839	0.2651	0.5041	0.1048	0.1053		1.0413	0.9809	0.965	0.942
		Short Chain Fatty Acid	butyrate (4:0)	1143	C00246	HMDB00039	264		0.82	0.83	1.01	1.42	1.17	1.18		0.4126	0.9661	0.521	0.4902	0.7085	0.5068	0.1616	0.3486	0.821	0.7847	0.2901	0.1985		0.924	1.31	1.0779	1.0886
		Medium Chain Fatty Acid	caproate (6:0)	926	C01585	HMDB00535	8892		0.93	0.94	1.01	0.83	0.77	0.78		0.3974	0.9661	0.4382	0.4659	0.8353	0.5433	0.455	0.51	0.235	0.4761	0.2621	0.1853		1.2215	1.0082	0.9377	0.949
			heptanoate (7:0)	925	C17714	HMDB00666	8094		0.71	0.79	1.11	1.06	0.75	0.84		0.0032	0.5884	0.0361	0.1391	0.3294	0.356	0.5457	0.5579	0.0162	0.1359	0.1267	0.1175		1.137	1.2078	0.8543	0.9508
			caprylate (8:0)	932	C06423	HMDB00482	379		0.86	1	1.16	1.14	0.98	1.14		0.3091	0.9653	0.9066	0.5925	0.4184	0.3982	0.3638	0.4723	0.9996	0.813	0.4609	0.2697		0.9657	1.1025	0.9498	1.1041
			pelargonate (9:0)	437	C01601	HMDB00847	8158		1.08	0.94	0.87	1.35	1.46	1.27		0.8395	0.9772	0.5643	0.4991	0.5225	0.4391	0.0216	0.1416	0.0737	0.2866	0.2188	0.1663		0.8884	1.1989	1.2989	1.1294
			caprate (10:0)	888	C01571	HMDB00511	2969		0.9	1.67	1.87	0.8	0.72	1.34		0.6618	0.9742	0.0349	0.1391	0.016	0.138	0.2642	0.4372	0.1215	0.3684	0.0772	0.087		1.0656	0.8538	0.7643	1.4257
			laurate (12:0)	181	C02679	HMDB00638	3893		1.08	1.92	1.78	0.91	0.99	1.76		0.8279	0.9772	0.0209	0.1054	0.0486	0.1989	0.587	0.5667	0.5432	0.651	0.0386	0.0586		0.9601	0.8767	0.9502	1.6874
		Long Chain Saturated Fatty Acid	myristate (14:0)	519	C06424	HMDB00806	11005		0.74	2.09	2.84	0.86	0.63	1.8		0.1649	0.9653	0.0048	0.0598	0.003	0.0865	0.4391	0.5024	0.0561	0.26	0.0066	0.0218		0.9675	0.8336	0.6135	1.7427
			pentadecanoate (15:0)	980	C16537	HMDB00826	13849		0.97	2.49	2.55	0.66	0.64	1.64		0.4523	0.9742	6.7114e-05	0.0069	0.0028	0.0865	0.0301	0.1699	0.0492	0.2373	0.0073	0.0228		1.1819	0.7776	0.7581	1.9333
			palmitate (16:0)	424	C00249	HMDB00220	985		0.99	2.2	2.22	0.58	0.58	1.28		0.4544	0.9742	4.6194e-05	0.0069	0.0089	0.1154	0.0023	0.0301	0.0333	0.1916	0.0413	0.0615		1.1683	0.6829	0.6763	1.4993
			margarate (17:0)	891		HMDB02259	10465		1.09	2.04	1.87	0.54	0.59	1.11		0.91	0.9787	8.9371e-05	0.0069	0.0102	0.1177	0.0002	0.0062	0.0191	0.1448	0.4027	0.2455		1.3163	0.7139	0.7782	1.4555
			stearate (18:0)	439	C01530	HMDB00827	5281		1.04	1.96	1.9	0.58	0.6	1.14		0.7828	0.9742	0.0001	0.0075	0.0074	0.1119	0.0011	0.0202	0.0216	0.1501	0.3214	0.2124		1.2609	0.7331	0.7595	1.4405
			nonadecanoate (19:0)	892	C16535	HMDB00772	12591		1.14	2.45	2.15	0.49	0.56	1.2		0.893	0.9772	0.0001	0.0083	0.0058	0.1088	0.0002	0.0048	0.0138	0.1307	0.3227	0.2126		1.3952	0.6839	0.7818	1.6771
			arachidate (20:0)	893	C06425	HMDB02212	10467		0.91	2.14	2.34	0.61	0.56	1.31		0.4058	0.9661	0.0002	0.0103	0.0034	0.0865	0.0021	0.0294	0.0164	0.1359	0.0788	0.0882		1.0484	0.6438	0.5881	1.3762
		Long Chain Monounsaturated Fatty Acid	myristoleate (14:1n5)	100001198	C08322	HMDB02000	5281119		0.86	2.32	2.7	1.09	0.93	2.51		0.5828	0.9742	0.066	0.1958	0.0317	0.1736	0.671	0.5847	0.8988	0.7997	0.0377	0.0586		1.1585	1.257	1.0771	2.9113
			palmitoleate (16:1n7)	452	C08362	HMDB03229	445638		0.47	1.42	3.04	1.5	0.7	2.13		0.1872	0.9653	0.2723	0.3829	0.0127	0.1231	0.7088	0.6019	0.2147	0.4592	0.08	0.0885		1.411	2.1098	0.9865	3.0006
			10-heptadecenoate (17:1n7)	100001278		HMDB60038	5312435		0.74	2.77	3.75	1.02	0.75	2.81		0.4458	0.9742	0.0301	0.1276	0.0063	0.1088	0.8295	0.6326	0.2844	0.5189	0.0288	0.0484		1.4035	1.4273	1.0526	3.947
			oleate/vaccenate (18:1)	100008930			445639;5282761;5281127		0.77	1.88	2.44	1.01	0.78	1.9		0.3622	0.9653	0.035	0.1391	0.0095	0.1158	0.8413	0.6328	0.2497	0.4927	0.027	0.0461		1.2554	1.2669	0.9779	2.3844
			10-nonadecenoate (19:1n9)	100001277		HMDB13622	5312513		0.9	2.39	2.65	0.87	0.78	2.08		0.5388	0.9742	0.0045	0.0589	0.0032	0.0865	0.4443	0.505	0.2041	0.449	0.0114	0.0293		1.2073	1.0478	0.9467	2.5083
			eicosenoate (20:1)	100001335	C16526	HMDB02231	5282768		0.78	3.4	4.35	0.86	0.68	2.94		0.2731	0.9653	0.0023	0.0467	0.0006	0.0514	0.4126	0.4887	0.0747	0.2866	0.0057	0.0201		1.2216	1.0558	0.8262	3.594
			erucate (22:1n9)	1087	C08316	HMDB02068	5281116		0.84	6.8	8.11	0.66	0.55	4.48		0.2993	0.9653	0.0006	0.0188	0.0002	0.0312	0.0437	0.2051	0.0179	0.1397	0.005	0.0188		1.2496	0.8235	0.6906	5.6012
		Long Chain Polyunsaturated Fatty Acid (n3 and n6)	tetradecadienoate (14:2)*	100020343		HMDB00560	5312409		0.88	1.45	1.64	1.01	0.89	1.46		0.497	0.9742	0.2559	0.3722	0.1132	0.237	0.7587	0.6151	0.7595	0.7594	0.1984	0.157		1.1502	1.158	1.0229	1.6815
			hexadecatrienoate (16:3n3)	100009393			5312428		0.43	0.92	2.13	1.72	0.74	1.58		0.197	0.9653	0.8054	0.5709	0.0825	0.2301	0.5638	0.5621	0.3053	0.5319	0.3186	0.2121		1.3678	2.3583	1.0141	2.1647
			heptadecatrienoate (17:3)*	100020715	C16344		16061034		0.72	1.52	2.1	1.11	0.81	1.69		0.5206	0.9742	0.3105	0.4104	0.1137	0.237	0.9371	0.6616	0.4336	0.6117	0.29	0.1985		1.6531	1.8409	1.3309	2.8002
			stearidonate (18:4n3)	100001229	C16300	HMDB06547	5312508		0.5	1.39	2.79	1.62	0.81	2.25		0.3353	0.9653	0.2773	0.384	0.026	0.1528	0.5767	0.5664	0.5678	0.6595	0.054	0.0742		1.3574	2.1974	1.0974	3.0609
			eicosapentaenoate (EPA; 20:5n3)	2050	C06428	HMDB01999	446284		0.62	1.34	2.15	1.57	0.98	2.1		0.5916	0.9742	0.169	0.3178	0.028	0.161	0.6506	0.578	0.8901	0.7964	0.0217	0.0411		1.0716	1.6854	1.0489	2.2548
			heneicosapentaenoate (21:5n3)	100015797			11998573		0.48	1.26	2.62	1.76	0.85	2.23		0.4638	0.9742	0.2575	0.3722	0.0248	0.1505	0.4952	0.5302	0.9651	0.813	0.033	0.0535		1.2667	2.2334	1.0773	2.8212
			docosapentaenoate (n3 DPA; 22:5n3)	100001181	C16513	HMDB06528	6441454		0.79	1.46	1.85	1.15	0.91	1.68		0.8008	0.9772	0.1231	0.2725	0.0292	0.1658	0.8081	0.6278	0.9942	0.813	0.0464	0.0669		1.2122	1.3898	1.1002	2.0307
			docosahexaenoate (DHA; 22:6n3)	100000665	C06429	HMDB02183	445580		0.72	1.86	2.57	1.28	0.93	2.38		0.7847	0.9742	0.048	0.1656	0.0069	0.1088	0.8284	0.6326	0.9522	0.8089	0.0109	0.0287		1.1636	1.4915	1.0783	2.7673
			docosatrienoate (22:3n3)	100001195	C16534	HMDB02823	5312556		0.87	2.18	2.5	0.9	0.78	1.96		0.7391	0.9742	0.016	0.0995	0.009	0.1154	0.5462	0.5579	0.3394	0.5499	0.0197	0.0392		1.2323	1.1106	0.9656	2.416
			nisinate (24:6n3)	100015785		HMDB02007	11792612		0.58	1.47	2.51	1.13	0.66	1.66		0.5436	0.9742	0.1562	0.301	0.0165	0.138	0.8502	0.633	0.6452	0.7049	0.072	0.0855		1.2723	1.4406	0.8414	2.1122
			hexadecadienoate (16:2n6)	100009394		HMDB00477	13932172		0.45	1.13	2.52	1.63	0.73	1.85		0.2067	0.9653	0.4929	0.4893	0.036	0.1743	0.6557	0.5785	0.2587	0.4989	0.1627	0.138		1.3331	2.1721	0.9787	2.4626
			linoleate (18:2n6)	180	C01595	HMDB00673	5280450		0.64	1.55	2.42	1.24	0.79	1.92		0.3117	0.9653	0.15	0.2991	0.0144	0.1291	0.7139	0.6024	0.4421	0.6117	0.0451	0.0657		1.1976	1.4889	0.9502	2.3023
			linolenate [alpha or gamma; (18:3n3 or 6)]	100001337	C06426	HMDB03073	5280934		0.67	1.75	2.61	1.25	0.84	2.19		0.4118	0.9661	0.1348	0.2835	0.0262	0.1528	0.8626	0.6356	0.4471	0.6117	0.0591	0.0763		1.3251	1.657	1.1098	2.9007
			dihomo-linoleate (20:2n6)	1231	C16525	HMDB05060	6439848		1.05	2.55	2.44	0.87	0.91	2.22		0.79	0.9742	0.0094	0.0723	0.0125	0.1231	0.5792	0.5664	0.7655	0.7619	0.0192	0.0389		1.1563	1.0053	1.0519	2.5645
			dihomo-linolenate (20:3n3 or n6)	100001739	C03242	HMDB02925	5280581		0.85	2.43	2.88	0.94	0.8	2.29		0.8416	0.9772	0.0164	0.0995	0.0061	0.1088	0.7421	0.6092	0.5626	0.6561	0.0167	0.0352		1.318	1.244	1.0516	3.0237
			arachidonate (20:4n6)	229	C00219	HMDB01043	444899		0.71	1.51	2.13	1.22	0.87	1.85		0.7612	0.9742	0.1223	0.2725	0.03	0.1681	0.872	0.6358	0.8677	0.7939	0.046	0.0667		1.2302	1.506	1.0662	2.2759
			adrenate (22:4n6)	100001193	C16527	HMDB02226	5497181		0.64	1.31	2.03	1.27	0.81	1.66		0.5394	0.9742	0.2074	0.3426	0.0257	0.1528	0.8742	0.6358	0.5528	0.6547	0.0686	0.0835		1.1634	1.475	0.9478	1.926
			docosapentaenoate (n6 DPA; 22:5n6)	100001580	C16513	HMDB01976	6441454		0.78	1.99	2.54	0.91	0.71	1.81		0.6559	0.9742	0.0324	0.1328	0.009	0.1154	0.596	0.5715	0.3013	0.5319	0.06	0.0766		1.3959	1.2745	0.9956	2.5308
			docosadienoate (22:2n6)	100001182	C16533	HMDB61714	5282807		1.09	2.87	2.64	0.77	0.84	2.2		0.9182	0.9787	0.0029	0.048	0.0065	0.1088	0.2433	0.4286	0.3519	0.5605	0.017	0.0357		1.2305	0.9467	1.028	2.7123
		Fatty Acid, Branched	18-methylnonadecanoate (i20:0)	100019953			4383090		0.69	1.69	2.47	0.47	0.32	0.79		0.4456	0.9742	0.7822	0.568	0.3738	0.3785	0.1483	0.3287	0.036	0.1992	0.3552	0.2243		1.3412	0.6281	0.4311	1.0646
			(12 or 13)-methylmyristate (a15:0 or i15:0)	100002344			151014		0.82	2.75	3.37	0.86	0.7	2.35		0.2924	0.9653	0.0051	0.0598	0.0017	0.0843	0.4967	0.5307	0.1076	0.3483	0.0132	0.0318		1.118	0.956	0.7797	2.6272
			(14 or 15)-methylpalmitate (a17:0 or i17:0)	100002945			17903417		0.99	2.68	2.71	0.61	0.6	1.63		0.4509	0.9742	7.8277e-05	0.0069	0.0016	0.0843	0.0047	0.0482	0.0263	0.168	0.0182	0.038		1.242	0.7559	0.7473	2.0267
			(15 or 16)-methylmargarate (a18:0 or i18:0)	100020863					1.32	2.78	2.1	0.51	0.68	1.43		0.6807	0.9742	0.0003	0.0128	0.0198	0.1424	0.0014	0.0218	0.0921	0.3127	0.1208	0.1154		1.3212	0.679	0.8984	1.8905
			(16 or 17)-methylstearate (a19:0 or i19:0)	100002356		HMDB37397	3083779		1.01	1.97	1.94	0.55	0.56	1.09		0.6173	0.9742	0.0002	0.0103	0.0101	0.1177	8.0236e-05	0.0029	0.0142	0.1323	0.6228	0.3261		1.3642	0.7524	0.7629	1.4804
			pristanate	477		HMDB00795	123929		0.35	1.74	4.92	1.5	0.53	2.61		0.0718	0.9653	0.1975	0.3377	0.0017	0.0843	0.6753	0.5875	0.0871	0.304	0.0568	0.0748		1.0963	1.6442	0.583	2.8668
		Fatty Acid, Dicarboxylate	dimethylmalonic acid	100004251		HMDB02001	11686		0.97	0.94	0.97	0.8	0.77	0.75		0.6828	0.9742	0.8562	0.5797	0.8079	0.5363	0.288	0.4499	0.4351	0.6117	0.3313	0.2147		0.8108	0.6481	0.6278	0.6061
			maleate	100000707	C01384	HMDB00176	444266		0.98	0.95	0.98	1.06	1.03	1.01		0.8217	0.9772	0.696	0.541	0.8845	0.5547	0.6148	0.5737	0.7684	0.7619	0.8503	0.3896		0.9797	1.0347	1.0091	0.9881
			suberate (C8-DC)	100000016	C08278	HMDB00893	10457		1.1	0.97	0.89	0.88	0.97	0.86		0.3756	0.9653	0.8409	0.5797	0.2781	0.331	0.5221	0.5439	0.9811	0.813	0.4229	0.2559		1.0603	0.9328	1.0235	0.9087
			azelaic acid	2029	C08261	HMDB00784	2266		1.03	0.89	0.87	0.81	0.84	0.73		0.7123	0.9742	0.4878	0.4868	0.2209	0.3024	0.3453	0.4697	0.4622	0.6118	0.1282	0.1185		1.2548	1.0223	1.0549	0.9139
			sebacate (C10-DC)	100001211	C08277	HMDB00792	5192		1.15	0.93	0.81	0.85	0.97	0.79		0.3349	0.9653	0.8036	0.5709	0.1381	0.2564	0.2917	0.4499	0.8889	0.7964	0.1201	0.115		1.0887	0.9226	1.0594	0.8581
			undecanedioate (C11-DC)	100001617		HMDB00888	15816		1.13	0.81	0.72	0.67	0.76	0.55		0.3241	0.9653	0.1777	0.3223	0.0362	0.1743	0.0341	0.1857	0.1246	0.3684	0.0046	0.0179		1.319	0.8851	0.9977	0.7213
			dodecanedioate (C12-DC)	100001102	C02678	HMDB00623	12736		1.17	1.05	0.89	0.79	0.93	0.83		0.1743	0.9653	0.6441	0.5278	0.2622	0.3206	0.1375	0.3271	0.6845	0.7244	0.2069	0.1606		1.145	0.9091	1.0658	0.9503
			dodecenedioate (C12:1-DC)*	100019972					1.04	0.82	0.79	0.74	0.77	0.61		0.5924	0.9742	0.1939	0.3375	0.0229	0.1458	0.1647	0.3498	0.2332	0.4761	0.0219	0.0412		1.3103	0.969	1.0085	0.7951
			tetradecanedioate (C14-DC)	100001613		HMDB00872	13185		1.22	1.33	1.09	0.86	1.05	1.15		0.4666	0.9742	0.1715	0.3181	0.6105	0.4689	0.3523	0.4697	0.9974	0.813	0.5492	0.2982		1.1309	0.9716	1.1854	1.2962
			branched chain 14:0 dicarboxylic acid**	100021374					1.16	0.95	0.82	0.9	1.05	0.86		0.2953	0.9653	0.7658	0.5673	0.1707	0.2771	0.4654	0.5206	0.7434	0.7539	0.2941	0.2004		1.0595	0.9558	1.1086	0.9105
			tetradecadienedioate (C14:2-DC)*	100021100					1.1	0.93	0.85	0.89	0.97	0.83		0.4681	0.9742	0.5213	0.4902	0.1821	0.2848	0.4469	0.5063	0.9222	0.807	0.1954	0.1561		0.9997	0.8885	0.9742	0.8292
			hexadecanedioate (C16-DC)	100001614	C19615	HMDB00672	10459		1.1	1.1	1	0.86	0.94	0.94		0.4992	0.9742	0.3156	0.4124	0.8889	0.5558	0.2415	0.4286	0.6602	0.7137	0.7071	0.349		1.1167	0.9557	1.0552	1.0529
			hexadecenedioate (C16:1-DC)*	100019975					1.06	1.31	1.23	0.75	0.79	0.98		0.8683	0.9772	0.2308	0.3571	0.3114	0.3455	0.3533	0.4697	0.4404	0.6117	0.9038	0.4014		1.0461	0.7836	0.8307	1.0251
			octadecenedioate (C18:1-DC)*	100019978					1.49	1.56	1.04	0.63	0.94	0.98		0.1115	0.9653	0.1597	0.3039	0.9825	0.5812	0.1482	0.3287	0.9835	0.813	0.9704	0.4201		1.0522	0.6594	0.9843	1.0278
			octadecadienedioate (C18:2-DC)*	100019982					1.06	1.67	1.58	0.78	0.83	1.3		0.7645	0.9742	0.1546	0.2997	0.166	0.2771	0.9049	0.6492	0.7476	0.7539	0.3349	0.2162		0.9477	0.7394	0.7841	1.2361
			2-hydroxysebacate	100020378		HMDB00424	128458		1.09	0.93	0.85	0.83	0.9	0.77		0.4903	0.9742	0.8369	0.5778	0.2448	0.3134	0.5004	0.5308	0.8717	0.794	0.3474	0.2207		1.1298	0.9376	1.0194	0.8683
		Fatty Acid Metabolism (also BCAA Metabolism)	butyrylcarnitine (C4)	100001054	C02862	HMDB02013	439829		1.06	2.27	2.13	1.3	1.38	2.95		0.7782	0.9742	0.0065	0.061	0.0106	0.1189	0.2526	0.4286	0.1755	0.4144	0.002	0.0119		0.7349	0.9541	1.0145	2.1657
			propionylcarnitine (C3)	100001162	C03017	HMDB00824	107738		1	2.14	2.13	1.33	1.34	2.85		0.9941	0.9812	0.0062	0.0607	0.007	0.1088	0.0868	0.2826	0.1008	0.3342	0.0005	0.0046		0.7191	0.9598	0.9629	2.052
			methylmalonate (MMA)	418	C02170	HMDB00202	487		1	1.01	1.02	0.83	0.83	0.84		0.9288	0.9787	0.8573	0.5797	0.8949	0.5569	0.1848	0.3718	0.1576	0.3978	0.2095	0.1622		1.1565	0.9581	0.9543	0.9709
		Fatty Acid Metabolism (Acyl Glycine)	N-palmitoylglycine	100003686		HMDB13034	151008		1.17	0.82	0.7	1.6	1.87	1.31		0.3589	0.9653	0.1178	0.2725	0.0561	0.1999	0.0025	0.0308	0.0017	0.0281	0.1978	0.157		0.6912	1.1053	1.2905	0.9034
			N-linoleoylglycine	1506			6433346		1.29	0.89	0.7	0.96	1.24	0.86		0.1939	0.9653	0.3289	0.4226	0.0554	0.1999	0.965	0.667	0.2485	0.4927	0.5099	0.2857		0.9468	0.9132	1.1744	0.8166
		Fatty Acid Metabolism (Acyl Carnitine, Short Chain)	acetylcarnitine (C2)	100000802	C02571	HMDB00201	1		1.01	2.1	2.08	1.53	1.54	3.21		0.9264	0.9787	0.0156	0.0987	0.0178	0.1413	0.1969	0.3825	0.1584	0.3978	0.0004	0.0042		0.7382	1.1287	1.1402	2.3687
			isocaproylcarnitine	100016063					0.97	1.51	1.56	2.11	2.04	3.18		0.7544	0.9742	0.2026	0.3377	0.1545	0.2705	0.0026	0.0308	0.0056	0.0665	0.0012	0.0076		0.5549	1.1703	1.1334	1.7663
		Fatty Acid Metabolism (Acyl Carnitine, Medium Chain)	hexanoylcarnitine (C6)	100000781		HMDB00705	6426853		1.2	2.16	1.81	1.54	1.85	3.34		0.9819	0.9801	0.1211	0.2725	0.1862	0.2863	0.0482	0.2135	0.1012	0.3342	0.0108	0.0287		0.6407	0.9874	1.1828	2.1368
			octanoylcarnitine (C8)	100001247	C02838	HMDB00791	123701		1.1	2.47	2.24	1.46	1.61	3.61		0.7337	0.9742	0.1953	0.3377	0.1817	0.2848	0.08	0.2738	0.2612	0.5021	0.0294	0.0488		0.7383	1.0813	1.189	2.6681
			decanoylcarnitine (C10)	100001251		HMDB00651	10245190		0.63	2.06	3.29	1.3	0.81	2.68		0.1895	0.9653	0.5516	0.4982	0.1266	0.2564	0.3693	0.4745	0.7228	0.7481	0.2191	0.1663		1.3265	1.7271	1.0796	3.5492
			laurylcarnitine (C12)	100001392		HMDB02250	10427569		0.6	1.59	2.62	1.46	0.88	2.31		0.1178	0.9653	0.7647	0.5673	0.1299	0.2564	0.2398	0.4286	0.7428	0.7539	0.2261	0.1697		1.2046	1.7534	1.0599	2.7812
		Fatty Acid Metabolism (Acyl Carnitine, Long Chain Saturated)	myristoylcarnitine (C14)	100001270		HMDB05066	6426854		0.66	1.74	2.62	1.43	0.95	2.47		0.2444	0.9653	0.4387	0.4659	0.0937	0.2352	0.3262	0.4615	0.8544	0.7877	0.123	0.1157		0.9873	1.407	0.9338	2.4421
			palmitoylcarnitine (C16)	100000776	C02990	HMDB00222	461		0.9	1.66	1.84	1.12	1.01	1.86		0.4916	0.9742	0.3761	0.4489	0.2025	0.2946	0.4151	0.4897	0.8428	0.7847	0.177	0.1458		0.9634	1.0825	0.9721	1.7919
			margaroylcarnitine (C17)*	100004054		HMDB06210			0.81	1.56	1.91	1.03	0.83	1.59		0.3531	0.9653	0.8898	0.5898	0.4376	0.4049	0.7178	0.6038	0.6343	0.7016	0.6963	0.3453		0.804	0.8244	0.6696	1.282
			stearoylcarnitine (C18)	100001391		HMDB00848	6426855		1.17	1.57	1.34	0.86	1.02	1.36		0.5615	0.9742	0.0981	0.2472	0.2955	0.3378	0.6971	0.5961	0.8855	0.7964	0.2542	0.1818		1.0794	0.9336	1.0959	1.4639
		Fatty Acid Metabolism (Acyl Carnitine, Monounsaturated)	cis-4-decenoylcarnitine (C10:1)	100002259					0.75	2.87	3.8	1.23	0.93	3.52		0.3686	0.9653	0.3094	0.4104	0.1302	0.2564	0.3868	0.4809	0.9478	0.8089	0.1336	0.1225		1.2134	1.4894	1.1239	4.2738
			undecenoylcarnitine (C11:1)	100021131					1.03	1.43	1.38	1.51	1.56	2.16		0.7897	0.9742	0.1214	0.2725	0.1354	0.2564	0.0797	0.2738	0.0484	0.2373	0.0082	0.0246		0.6121	0.9256	0.9552	1.3222
			5-dodecenoylcarnitine (C12:1)	100016069		HMDB13326			0.65	1.34	2.07	1.36	0.88	1.83		0.1261	0.9653	0.7192	0.5488	0.1323	0.2564	0.2458	0.4286	0.8852	0.7964	0.2025	0.1596		1.0941	1.4856	0.9669	1.9981
			palmitoleoylcarnitine (C16:1)*	100009406			71464547		1.09	2.08	1.91	1.18	1.28	2.45		0.4688	0.9742	0.1812	0.3225	0.2896	0.3356	0.3279	0.4615	0.145	0.3881	0.0691	0.0835		0.8601	1.0149	1.1044	2.1086
			oleoylcarnitine (C18:1)	100001501		HMDB05065	6441392		0.69	1.91	2.76	1.3	0.9	2.49		0.2506	0.9653	0.5916	0.5134	0.1908	0.2863	0.3526	0.4697	0.9033	0.8004	0.2399	0.1755		1.1599	1.5127	1.0461	2.8878
			eicosenoylcarnitine (C20:1)*	100015838					1.21	1.59	1.32	1.4	1.69	2.22		0.492	0.9742	0.0026	0.048	0.109	0.2367	0.0091	0.0776	0.0237	0.1585	3.7344e-05	0.0007		0.7001	0.9807	1.1838	1.5572
			nervonoylcarnitine (C24:1)*	100015846					1.18	2.43	2.06	0.84	0.99	2.05		0.615	0.9742	0.0022	0.0467	0.0125	0.1231	0.558	0.5621	0.956	0.8089	0.01	0.0271		0.9663	0.8142	0.9612	1.978
		Fatty Acid Metabolism (Acyl Carnitine, Polyunsaturated)	linoleoylcarnitine (C18:2)*	100003151		HMDB06469	6450015		0.67	5.69	8.52	1.27	0.85	7.24		0.4299	0.9732	0.2513	0.3722	0.1059	0.2367	0.501	0.5308	0.9833	0.813	0.1228	0.1157		1.2798	1.6284	1.0878	9.2691
			linolenoylcarnitine (C18:3)*	100015831					0.8	5.24	6.54	1.22	0.97	6.37		0.3085	0.9653	0.217	0.3497	0.1336	0.2564	0.3938	0.4839	0.4699	0.618	0.1438	0.1279		0.7751	0.9436	0.7554	4.9403
			dihomo-linoleoylcarnitine (C20:2)*	100015839					1.02	1.31	1.28	1.38	1.4	1.8		0.9793	0.9801	0.9903	0.6163	0.9946	0.5853	0.302	0.4499	0.2736	0.5083	0.4515	0.2661		0.8003	1.1032	1.1244	1.4411
			arachidonoylcarnitine (C20:4)	100015837					0.73	3.98	5.46	0.97	0.71	3.87		0.1937	0.9653	0.2413	0.3636	0.1081	0.2367	0.9994	0.6707	0.2475	0.4927	0.2466	0.1788		0.6319	0.6149	0.448	2.4461
			dihomo-linolenoylcarnitine (C20:3n3 or 6)*	100015840					0.69	1.95	2.83	1.05	0.73	2.06		0.3912	0.9661	0.8904	0.5898	0.4416	0.4049	0.7141	0.6024	0.6712	0.7192	0.6789	0.3418		0.974	1.0255	0.7084	2.0032
			docosapentaenoylcarnitine (C22:5n6)*	100015852					1.06	1.17	1.11	1.43	1.52	1.68		0.9695	0.9801	0.7648	0.5673	0.8011	0.5363	0.1408	0.3271	0.1517	0.3978	0.1121	0.1098		0.8496	1.2167	1.2894	1.4257
		Fatty Acid Metabolism (Acyl Carnitine, Dicarboxylate)	adipoylcarnitine (C6-DC)	100006614		HMDB61677	71296139		1.35	0.97	0.72	0.79	1.06	0.76		0.1956	0.9653	0.6696	0.5303	0.2306	0.3077	0.2542	0.4289	0.8263	0.7847	0.3214	0.2124		0.9698	0.7621	1.0315	0.7383
			suberoylcarnitine (C8-DC)	100006627					1.18	0.97	0.82	0.78	0.91	0.75		0.6092	0.9742	0.9323	0.6012	0.5503	0.4495	0.3977	0.4839	0.7576	0.7594	0.3482	0.2207		0.9824	0.7618	0.8968	0.7385
			octadecanedioylcarnitine (C18-DC)*	100005998					1.14	1.17	1.03	1.1	1.25	1.28		0.5333	0.9742	0.5877	0.5116	0.9515	0.5741	0.9345	0.6616	0.5014	0.6423	0.572	0.3076		0.7006	0.7702	0.8761	0.8996
			octadecenedioylcarnitine (C18:1-DC)*	100005996					1.33	1.07	0.8	1	1.33	1.07		0.1206	0.9653	0.5273	0.4902	0.2116	0.3007	0.879	0.6365	0.138	0.3829	0.4962	0.2826		0.9316	0.9312	1.2354	0.9924
		Fatty Acid Metabolism (Acyl Carnitine, Hydroxy)	(S)-3-hydroxybutyrylcarnitine	100009271		HMDB13127			1.19	1.69	1.43	0.77	0.91	1.3		0.3594	0.9653	0.0765	0.2105	0.2329	0.3077	0.4927	0.5302	0.965	0.813	0.3448	0.2203		1.0979	0.8449	1.0025	1.4319
			3-hydroxyhexanoylcarnitine (2)	100020826					1.23	1.6	1.3	1.16	1.42	1.85		0.3024	0.9653	0.0587	0.1832	0.2873	0.3345	0.4679	0.5214	0.0993	0.3316	0.0189	0.0386		0.8218	0.9499	1.1705	1.5199
			3-hydroxydecanoylcarnitine	100021141		HMDB61636			1.13	1.52	1.35	1.79	2.02	2.73		0.6106	0.9742	0.138	0.288	0.2872	0.3345	0.0198	0.136	0.0107	0.1085	0.0028	0.0144		0.6032	1.0798	1.2207	1.6466
		Carnitine Metabolism	deoxycarnitine	100001662	C01181	HMDB01161	134		1.3	1.11	0.86	6.44	8.37	7.16		0.0575	0.9653	0.4315	0.4631	0.1887	0.2863	8.9824e-08	1.5003e-05	4.6396e-08	5.6374e-06	6.1096e-08	6.4943e-06		0.1503	0.9674	1.2574	1.0763
			carnitine	100000007	C00318	HMDB00062	10917		0.94	1	1.06	1.6	1.51	1.6		0.6972	0.9742	0.998	0.618	0.704	0.5061	0.0327	0.18	0.0614	0.2721	0.0342	0.0548		0.761	1.2179	1.1473	1.2188
		Fatty Acid Metabolism (Acyl Choline)	palmitoylcholine	100009233			151731		0.93	1.09	1.17	0.59	0.54	0.64		0.6393	0.9742	0.8202	0.5757	0.5392	0.4463	0.0221	0.1421	0.0151	0.1336	0.0588	0.0762		1.8624	1.091	1.0125	1.1877
			oleoylcholine	100009331					0.82	1.14	1.39	0.72	0.59	0.82		0.2131	0.9653	0.9826	0.6149	0.3653	0.3737	0.1184	0.312	0.0212	0.1501	0.2777	0.1936		1.495	1.0836	0.8865	1.2309
			linoleoylcholine*	100015760					0.75	1.07	1.44	0.79	0.59	0.85		0.2697	0.9653	0.7861	0.5687	0.5458	0.4483	0.2025	0.3844	0.0166	0.1359	0.2238	0.1691		1.0035	0.7951	0.5934	0.8546
			stearoylcholine*	100015759					1.26	1.34	1.07	0.34	0.43	0.46		0.4217	0.9688	0.4011	0.456	0.9221	0.567	0.0028	0.0323	0.0152	0.1336	0.0234	0.0423		2.3233	0.7955	1.0011	1.0669
		Fatty Acid, Monohydroxy	2-hydroxyheptanoate*	100019960			2750949		1.05	1.01	0.97	1.36	1.43	1.38		0.7543	0.9742	0.9533	0.6099	0.8077	0.5363	0.049	0.2135	0.0262	0.168	0.0556	0.0748		0.7184	0.9783	1.0267	0.9926
			2-hydroxyoctanoate	100000743		HMDB02264	94180		1.23	1.18	0.96	1.1	1.35	1.3		0.339	0.9653	0.3429	0.4275	0.9349	0.5706	0.9892	0.6703	0.229	0.4732	0.2062	0.1605		0.7712	0.8463	1.0391	1.0004
			2-hydroxydecanoate	100004089			21488		1.1	1.61	1.47	0.77	0.84	1.24		0.4479	0.9742	0.0164	0.0995	0.049	0.1989	0.1929	0.3789	0.4345	0.6117	0.2802	0.194		1.0416	0.7975	0.8733	1.2872
			2-hydroxymyristate	100001180	C13790	HMDB02261	1563		1.14	1.41	1.23	0.94	1.08	1.33		0.626	0.9742	0.0422	0.1524	0.1467	0.26	0.7246	0.6038	0.8562	0.7881	0.0553	0.0748		0.9249	0.8721	0.9966	1.2297
			2-hydroxypalmitate	100001579		HMDB31057	92836		1.05	1.24	1.18	1.03	1.09	1.28		0.9334	0.9787	0.0932	0.2382	0.2498	0.3144	0.8034	0.6251	0.932	0.807	0.0585	0.0762		0.8612	0.8908	0.9373	1.1051
			2-hydroxyoleate	100010866			9796304		0.65	0.83	1.28	1.55	1.01	1.29		0.0411	0.9653	0.3784	0.4494	0.0668	0.2116	0.0273	0.1631	0.921	0.807	0.0234	0.0423		0.8502	1.3142	0.8576	1.0939
			2-hydroxystearate	1239	C03045		69417		1.09	1.28	1.17	0.95	1.03	1.21		0.8698	0.9772	0.1802	0.3225	0.3548	0.3703	0.723	0.6038	0.9051	0.8004	0.2921	0.1995		0.9932	0.9397	1.0235	1.1997
			2-hydroxyarachidate*	100019892			5225199		1.25	1.25	1	0.87	1.09	1.08		0.3692	0.9653	0.2938	0.3981	0.9217	0.567	0.2926	0.4499	0.9853	0.813	0.8762	0.3963		1.0785	0.9374	1.1722	1.17
			2-hydroxybehenate	100015637			193484		1.12	1.41	1.25	0.81	0.91	1.14		0.6661	0.9742	0.1267	0.2725	0.2771	0.331	0.1633	0.3497	0.3796	0.5757	0.615	0.3231		1.1245	0.9127	1.025	1.2863
			2-hydroxynervonate*	100015638			5312783		1.2	1.62	1.35	0.81	0.97	1.31		0.3528	0.9653	0.0768	0.2105	0.2478	0.3137	0.4476	0.5063	0.9236	0.807	0.2715	0.1911		1.1259	0.911	1.092	1.4745
			3-hydroxydecanoate	100000997		HMDB02203	26612		0.83	0.93	1.13	1.05	0.87	0.98		0.0949	0.9653	0.5509	0.4982	0.3533	0.37	0.5851	0.5664	0.4564	0.6117	0.9778	0.4213		0.9691	1.0205	0.8454	0.9525
			3-hydroxysebacate	100001145		HMDB00350	3017884		1.03	0.93	0.9	0.9	0.94	0.84		0.7372	0.9742	0.7628	0.5673	0.4519	0.4088	0.6845	0.5922	0.8888	0.7964	0.4758	0.2754		1.1075	1.0019	1.0362	0.933
			3-hydroxyoleate*	100019966					0.76	1.34	1.77	1.18	0.9	1.59		0.2376	0.9653	0.1248	0.2725	0.0133	0.1236	0.5391	0.557	0.5094	0.6423	0.0282	0.0477		0.9447	1.1162	0.8457	1.4986
			16-hydroxypalmitate	100002953	C18218	HMDB06294	10466		1	0.97	0.98	0.87	0.87	0.85		0.8615	0.9772	0.9371	0.6029	0.792	0.5334	0.3277	0.4615	0.3237	0.5419	0.2157	0.165		1.1081	0.9642	0.9598	0.9374
			13-HODE + 9-HODE	100002196			43013		0.74	0.74	1.01	1.04	0.77	0.77		0.0102	0.5884	0.0056	0.0598	0.8029	0.5363	0.7217	0.6038	0.0114	0.1112	0.0032	0.0156		1.1651	1.2125	0.8947	0.9019
		Fatty Acid, Dihydroxy	12,13-DiHOME	62	C14829	HMDB04705	10236635		0.82	0.84	1.03	1.28	1.05	1.08		0.1312	0.9653	0.228	0.3554	0.9536	0.5741	0.089	0.284	0.4643	0.6125	0.6028	0.3182		0.9302	1.1952	0.9813	1.0067
			9,10-DiHOME	179	C14828	HMDB04704	9966640		0.87	0.96	1.11	1.11	0.96	1.07		0.1376	0.9653	0.7142	0.547	0.2334	0.3077	0.2975	0.4499	0.6741	0.721	0.4696	0.2738		0.9746	1.0806	0.9376	1.0416
			2S,3R-dihydroxybutyrate	100002284		HMDB02453	10964471		0.98	0.93	0.94	0.67	0.66	0.62		0.8687	0.9772	0.6707	0.5303	0.8144	0.5377	0.3752	0.4771	0.333	0.5483	0.2532	0.1815		1.2957	0.8702	0.8557	0.8063
			2R,3R-dihydroxybutyrate	100002367		HMDB00498	13120901		1.05	0.87	0.83	1.08	1.14	0.94		0.5806	0.9742	0.2943	0.3981	0.0888	0.2352	0.4991	0.5308	0.2664	0.5041	0.896	0.4		1.0246	1.1074	1.1662	0.9642
			2,4-dihydroxybutyrate	100002285		HMDB00360	192742		1.41	1.11	0.79	1.56	2.2	1.73		0.0576	0.9653	0.4022	0.456	0.1696	0.2771	0.0047	0.0482	0.0002	0.0062	0.0002	0.0027		0.6798	1.0635	1.4976	1.177
			3,4-dihydroxybutyrate	100001730					1.02	2.17	2.12	0.94	0.96	2.05		0.7662	0.9742	3.4196e-05	0.0069	1.9463e-05	0.0043	0.512	0.54	0.6712	0.7192	2.9895e-05	0.0007		0.9323	0.8807	0.8994	1.9085
		Eicosanoid	5-HEPE	100002135		HMDB05081	6439678		0.94	0.82	0.88	1.23	1.16	1.02		0.7215	0.9742	0.2353	0.3601	0.4068	0.3944	0.2025	0.3844	0.3258	0.5422	0.719	0.3527		0.9987	1.2321	1.1546	1.0147
		Endocannabinoid	oleoyl ethanolamide	1137		HMDB02088	5283454		1	0.86	0.86	1.2	1.21	1.04		0.8459	0.9772	0.3182	0.4146	0.2306	0.3077	0.2413	0.4286	0.1582	0.3978	0.937	0.411		0.9684	1.1631	1.1686	1.0037
			palmitoyl ethanolamide	1489	C16512	HMDB02100	4671		1.08	0.93	0.86	1.23	1.33	1.14		0.6158	0.9742	0.408	0.4574	0.2682	0.3253	0.1062	0.2996	0.0683	0.2748	0.675	0.3407		0.946	1.1649	1.2629	1.0824
			stearoyl ethanolamide	100002254		HMDB13078	27902		1.39	1.49	1.07	0.68	0.95	1.02		0.114	0.9653	0.0747	0.2094	0.7755	0.5288	0.0685	0.2544	0.7981	0.777	0.9712	0.4201		1.2799	0.8749	1.2198	1.3032
			docosahexaenoyl ethanolamide	100004612			5283451		1.25	1.02	0.81	1.84	2.29	1.87		0.0645	0.9653	0.9961	0.6177	0.1132	0.237	0.0003	0.007	1.7041e-05	0.0008	0.0008	0.0053		0.58	1.0645	1.3305	1.0818
			isocaproyltaurine	100021232					1.11	1.1	0.99	1.35	1.5	1.49		0.8978	0.9773	0.559	0.4982	0.7818	0.5311	0.0664	0.2507	0.1221	0.3684	0.0349	0.0551		0.7509	1.0152	1.1245	1.1165
			N-myristoyltaurine*	100005829			3810823		0.89	1.08	1.21	1.32	1.18	1.43		0.1907	0.9653	0.3151	0.4124	0.0834	0.2303	0.0028	0.0323	0.2123	0.4557	0.0012	0.0076		0.8048	1.0635	0.9498	1.1474
			N-arachidonoyltaurine	100005817					1.1	1.02	0.93	0.81	0.89	0.83		0.4892	0.9742	0.9926	0.6163	0.5393	0.4463	0.7612	0.6153	0.9315	0.807	0.773	0.3679		1.2332	1.0011	1.0984	1.0206
			N-oleoyltaurine	100003119			6437033		1.1	1.17	1.06	0.98	1.08	1.15		0.4479	0.9742	0.178	0.3223	0.621	0.4745	0.8105	0.6284	0.5077	0.6423	0.304	0.2053		1.003	0.9833	1.0816	1.1508
			N-stearoyltaurine	100003240			168274		1.11	0.88	0.79	0.66	0.73	0.58		0.3126	0.9653	0.2665	0.3782	0.0673	0.2116	0.0108	0.0881	0.0451	0.2261	0.0031	0.0155		1.5497	1.0254	1.1351	0.9008
			N-palmitoyltaurine	100003239					0.91	0.95	1.04	1.33	1.21	1.26		0.35	0.9653	0.5288	0.4902	0.5625	0.4548	0.0374	0.1875	0.2106	0.4553	0.063	0.079		0.8251	1.0959	0.9992	1.0406
			N-palmitoleoyltaurine*	100005831					0.82	1.06	1.3	1.12	0.92	1.19		0.1387	0.9653	0.5994	0.5183	0.0752	0.2225	0.2986	0.4499	0.4744	0.6211	0.1414	0.1266		0.9782	1.0977	0.8975	1.1648
			N-linoleoyltaurine*	100005814					0.96	1.27	1.32	1.07	1.02	1.35		0.6643	0.9742	0.0756	0.2105	0.0541	0.1999	0.4445	0.505	0.6437	0.7049	0.0762	0.087		0.8806	0.9394	0.9009	1.1918
			N-linolenoyltaurine*	100005815					0.96	1.17	1.22	1.07	1.02	1.25		0.5408	0.9742	0.0537	0.1813	0.0752	0.2225	0.4054	0.4839	0.77	0.7619	0.0768	0.087		0.9059	0.9666	0.9277	1.1312
			azelaoyltaurine	100021233					1.09	0.85	0.78	0.75	0.82	0.64		0.935	0.9787	0.3476	0.4311	0.3744	0.3785	0.4056	0.4839	0.5133	0.6423	0.1386	0.1252		1.4507	1.091	1.1928	0.9246
			hexanoyltaurine	100021223			2245940		1.13	1.32	1.16	0.87	0.99	1.15		0.8077	0.9772	0.2282	0.3554	0.4302	0.4049	0.7615	0.6153	0.9508	0.8089	0.4865	0.2795		1.0788	0.9385	1.0636	1.239
			linoleoyl ethanolamide	100006726		HMDB12252	5283446		1.27	1.15	0.9	1.05	1.33	1.2		0.0598	0.9653	0.5548	0.4982	0.3577	0.3706	0.6899	0.595	0.0395	0.2076	0.3767	0.2342		0.851	0.8933	1.1321	1.0229
			linolenoyl ethanolamide*	100020840		HMDB13624	5283449		1.28	1.27	0.99	1.17	1.5	1.49		0.1257	0.9653	0.219	0.3518	0.8375	0.5433	0.474	0.5214	0.0213	0.1501	0.0526	0.0736		0.8271	0.9657	1.2398	1.2299
			palmitoleoyl ethanolamide*	100015862		HMDB13648	9835868		1.41	1.27	0.9	1.08	1.52	1.37		0.0177	0.7667	0.1159	0.2725	0.3277	0.3559	0.6466	0.5755	0.0039	0.0526	0.0381	0.0586		0.7499	0.8108	1.1428	1.0299
			N-oleoylserine	100015641					1.03	0.73	0.71	1.16	1.2	0.85		0.9567	0.9801	0.0384	0.1438	0.0547	0.1999	0.1862	0.3732	0.248	0.4927	0.3429	0.2195		0.9503	1.0993	1.1376	0.8043
		Inositol Metabolism	myo-inositol	363	C00137	HMDB00211	892		1.13	1.69	1.49	1.08	1.22	1.83		0.5052	0.9742	0.0593	0.1832	0.1379	0.2564	0.8768	0.6358	0.3025	0.5319	0.0299	0.0494		0.9394	1.0183	1.1504	1.7167
			chiro-inositol	100001859	C19891	HMDB34220			1.38	1.92	1.39	0.8	1.1	1.53		0.0087	0.5884	0.0048	0.0598	0.1222	0.2511	0.0556	0.2285	0.3996	0.595	0.0482	0.0687		1.0574	0.8423	1.1603	1.6173
		Phospholipid Metabolism	choline	1256	C00114	HMDB00097	305		1.12	1.45	1.3	0.83	0.93	1.21		0.5255	0.9742	0.1189	0.2725	0.2532	0.3158	0.8298	0.6326	0.747	0.7539	0.2484	0.1788		1.1706	0.9772	1.0925	1.4164
			choline phosphate	267	C00588	HMDB01565	1014		1.87	1.88	1	0.75	1.41	1.41		0.066	0.9653	0.1569	0.3011	0.9358	0.5706	0.3943	0.4839	0.3118	0.5319	0.4417	0.2613		1.0153	0.7656	1.4296	1.4359
			glycerophosphorylcholine (GPC)	100000269	C00670	HMDB00086	71920		1.81	1.4	0.77	1.05	1.9	1.47		0.124	0.9653	0.0587	0.1832	0.7084	0.5068	0.525	0.5458	0.0773	0.2893	0.0495	0.0699		0.8056	0.8486	1.5338	1.1863
			glycerophosphoethanolamine	100001620	C01233	HMDB00114	123874		1.45	1.16	0.8	0.99	1.44	1.14		0.1672	0.9653	0.6179	0.5244	0.4103	0.3944	0.739	0.609	0.1626	0.3984	0.5175	0.288		1.035	1.0223	1.4866	1.1828
			glycerophosphoserine*	100015666			3081457		1.96	1.76	0.9	0.74	1.45	1.3		0.0065	0.5884	0.0118	0.0791	0.6676	0.4928	0.1193	0.312	0.1122	0.353	0.2146	0.1649		1.055	0.7792	1.5304	1.3724
			glycerophosphoinositol*	100001621			167572		1.14	1.33	1.17	0.97	1.11	1.29		0.3916	0.9661	0.0669	0.1971	0.3021	0.3408	0.7691	0.6156	0.5314	0.6496	0.0924	0.0956		0.898	0.8714	0.9941	1.1617
			trimethylamine N-oxide	100003397	C01104	HMDB00925	1145		1.44	1.07	0.74	9.66	13.93	10.35		0.1949	0.9653	0.8999	0.5913	0.1916	0.2863	0.0505	0.2144	0.0022	0.0325	0.0825	0.0901		0.1536	1.4836	2.1391	1.5895
		Phosphatidylcholine (PC)	1-myristoyl-2-palmitoyl-GPC (14:0/16:0)	100000672		HMDB07869	129657		1.03	1.48	1.44	0.41	0.42	0.61		0.9663	0.9801	0.0359	0.1391	0.0573	0.2007	0.0029	0.0328	0.0047	0.0602	0.0732	0.0858		1.6226	0.667	0.6872	0.9862
			1-myristoyl-2-arachidonoyl-GPC (14:0/20:4)*	100009139		HMDB07883			0.92	0.71	0.77	4.07	3.76	2.88		0.8482	0.9772	0.339	0.4261	0.4218	0.4004	0.0003	0.0063	0.0002	0.0046	3.8244e-05	0.0007		0.3373	1.372	1.2669	0.971
			1,2-dipalmitoyl-GPC (16:0/16:0)	100000657		HMDB00564	452110		0.94	1.36	1.46	0.49	0.46	0.67		0.4564	0.9742	0.1312	0.2783	0.0908	0.2352	0.0006	0.0141	0.0056	0.0665	0.0209	0.0399		1.5281	0.7467	0.6988	1.017
			1-palmitoyl-2-oleoyl-GPC (16:0/18:1)	1539		HMDB07972	6436017		1	1.22	1.21	0.82	0.82	1		0.8973	0.9773	0.154	0.2997	0.1865	0.2863	0.2492	0.4286	0.2627	0.5035	0.8815	0.397		1.0731	0.8816	0.8841	1.0741
			1-palmitoyl-2-linoleoyl-GPC (16:0/18:2)	1537		HMDB07973	5287971		0.98	0.95	0.97	0.92	0.91	0.88		0.862	0.9772	0.9622	0.6122	0.8737	0.5519	0.7959	0.6239	0.6835	0.7244	0.7285	0.3536		1.232	1.1351	1.1168	1.0791
			1-palmitoyl-2-alpha-linolenoyl-GPC (16:0/18:3n3)*	100009076		HMDB07975			0.91	0.95	1.04	1.29	1.18	1.22		0.727	0.9742	0.9246	0.5992	0.5985	0.4644	0.2841	0.4499	0.4618	0.6118	0.1615	0.1373		0.9904	1.2768	1.1675	1.2124
			1-palmitoyl-2-arachidonoyl-GPC (16:0/20:4n6)	100008914		HMDB07982	10747814		0.87	1.07	1.23	0.6	0.52	0.64		0.2905	0.9653	0.716	0.5475	0.2159	0.3024	0.1243	0.3162	0.0454	0.2261	0.1958	0.1561		1.7125	1.0287	0.8961	1.1032
			1-palmitoyl-2-docosahexaenoyl-GPC (16:0/22:6)	100008915		HMDB07991	6441886		0.93	0.97	1.05	0.74	0.68	0.72		0.622	0.9742	0.9179	0.5972	0.6873	0.504	0.4124	0.4887	0.2498	0.4927	0.3696	0.2316		1.4859	1.0966	1.0164	1.0636
			1-stearoyl-2-oleoyl-GPC (18:0/18:1)	100008904		HMDB08038			0.77	1.18	1.54	0.62	0.48	0.73		0.2465	0.9653	0.454	0.4737	0.0591	0.2045	0.0135	0.1008	0.0005	0.0115	0.0598	0.0766		1.5314	0.9458	0.7296	1.1204
			1-stearoyl-2-docosahexaenoyl-GPC (18:0/22:6)	100008916		HMDB08057			0.94	0.97	1.03	0.59	0.55	0.57		0.569	0.9742	0.7507	0.5654	0.8094	0.5363	0.1001	0.2967	0.0641	0.2727	0.0835	0.0906		1.5861	0.9327	0.8786	0.9089
			1-oleoyl-2-linoleoyl-GPC (18:1/18:2)*	100008981					1	1.04	1.04	1.08	1.08	1.12		0.9425	0.9801	0.8026	0.5709	0.7487	0.5178	0.9885	0.6703	0.9439	0.8089	0.7489	0.3608		1.1046	1.1926	1.1912	1.2426
			1-oleoyl-2-docosahexaenoyl-GPC (18:1/22:6)*	100009130		HMDB08123			0.98	1.16	1.19	0.63	0.61	0.73		0.8042	0.9772	0.4264	0.4631	0.344	0.3655	0.3593	0.4697	0.3036	0.5319	0.6881	0.3428		1.425	0.8914	0.8714	1.0373
			1,2-dilinoleoyl-GPC (18:2/18:2)	100008903		HMDB08138	5288075		1.12	0.86	0.77	1.04	1.17	0.9		0.7837	0.9742	0.7707	0.5673	0.5575	0.4541	0.987	0.6703	0.7759	0.764	0.7256	0.3533		1.179	1.2319	1.3838	1.0614
			1-linoleoyl-2-linolenoyl-GPC (18:2/18:3)*	100009343		HMDB08141			1.3	1.15	0.89	0.93	1.2	1.06		0.5145	0.9742	0.5592	0.4982	0.8914	0.5559	0.7467	0.6104	0.7101	0.7387	0.7896	0.3728		0.9718	0.8994	1.1653	1.0336
		Phosphatidylethanolamine (PE)	1-palmitoyl-2-oleoyl-GPE (16:0/18:1)	1526		HMDB05320	5283496		0.56	0.67	1.19	1.17	0.65	0.78		0.1405	0.9653	0.2742	0.3833	0.7378	0.5162	0.8357	0.6328	0.111	0.353	0.2864	0.1973		1.2178	1.4192	0.7947	0.9444
			1-palmitoyl-2-linoleoyl-GPE (16:0/18:2)	100001870		HMDB05322	9546747		0.72	0.38	0.52	1.07	0.77	0.4		0.4809	0.9742	0.0294	0.1257	0.0884	0.2352	0.9788	0.6691	0.4569	0.6117	0.0148	0.0342		1.2255	1.3072	0.9406	0.4913
			1-palmitoyl-2-arachidonoyl-GPE (16:0/20:4)*	100008990		HMDB05323	9546800		1.1	1.46	1.32	1.16	1.28	1.7		0.9344	0.9787	0.1217	0.2725	0.2205	0.3024	0.8411	0.6328	0.8004	0.778	0.0339	0.0546		0.8899	1.0367	1.1432	1.5136
			1-palmitoyl-2-docosahexaenoyl-GPE (16:0/22:6)*	100008991		HMDB05324	9546799		0.94	0.62	0.66	0.79	0.75	0.49		0.7666	0.9742	0.0565	0.1832	0.081	0.2283	0.9999	0.6707	0.8461	0.7847	0.1429	0.1276		1.7131	1.355	1.2774	0.842
			1-stearoyl-2-docosahexaenoyl-GPE (18:0/22:6)*	100008992		HMDB05334	9546798		0.94	0.68	0.72	0.71	0.67	0.48		0.5984	0.9742	0.0704	0.2017	0.2316	0.3077	0.7498	0.6118	0.5048	0.6423	0.1162	0.112		1.7439	1.2368	1.1647	0.8375
			1-oleoyl-2-linoleoyl-GPE (18:1/18:2)*	100009078		HMDB05349	9546753		0.7	0.86	1.23	1.29	0.9	1.11		0.452	0.9742	0.8538	0.5797	0.5183	0.4369	0.8892	0.643	0.3971	0.5928	0.9285	0.4095		0.916	1.1835	0.8252	1.0172
			1-oleoyl-2-docosahexaenoyl-GPE (18:1/22:6)*	100009220					0.95	0.72	0.76	0.76	0.72	0.55		0.8819	0.9772	0.1719	0.3181	0.1722	0.2771	0.9957	0.6707	0.9275	0.807	0.3294	0.2144		1.6048	1.2269	1.1608	0.8854
			1,2-dilinoleoyl-GPE (18:2/18:2)*	100009217		HMDB09093	9546812		0.86	0.77	0.9	1.35	1.16	1.04		0.7137	0.9742	0.5785	0.5068	0.8621	0.5506	0.4287	0.4938	0.6618	0.7142	0.7721	0.3679		0.899	1.2154	1.0426	0.9375
		Phosphatidylglycerol (PG)	1-palmitoyl-2-oleoyl-GPG (16:0/18:1)	100000641			5283509		0.79	0.63	0.8	1.68	1.32	1.06		0.1056	0.9653	0.0166	0.0995	0.131	0.2564	0.0065	0.0608	0.0647	0.2727	0.8413	0.3866		0.7241	1.2148	0.9537	0.7671
		Phosphatidylinositol (PI)	1-palmitoyl-2-oleoyl-GPI (16:0/18:1)*	100009066		HMDB09783			0.59	0.81	1.38	1.65	0.97	1.34		0.2139	0.9653	0.6597	0.5303	0.3687	0.3753	0.2481	0.4286	0.889	0.7964	0.4289	0.2586		0.5978	0.986	0.581	0.7999
			1-stearoyl-2-arachidonoyl-GPI (18:0/20:4)	100000616		HMDB09815			0.72	1.97	2.73	0.51	0.37	1.01		0.3547	0.9653	0.3094	0.4104	0.0928	0.2352	0.3787	0.4803	0.1178	0.3633	0.8955	0.4		1.1521	0.5895	0.4253	1.1626
		Lysophospholipid	1-linolenoyl-GPG (18:3)*	100020690					0.58	1.83	3.13	2.02	1.18	3.69		0.3528	0.9653	0.5129	0.4902	0.1388	0.2564	0.2634	0.4372	0.8373	0.7847	0.1021	0.1031		0.404	0.8158	0.4757	1.4909
			1-palmitoyl-GPC (16:0)	100001263		HMDB10382	86554		0.91	1.29	1.41	1.28	1.16	1.64		0.3957	0.9661	0.0629	0.1915	0.0422	0.1837	0.0159	0.1141	0.522	0.6462	0.0012	0.0076		0.8525	1.0871	0.9904	1.3987
			2-palmitoyl-GPC (16:0)*	100001562		HMDB61702	15061532		0.93	1.38	1.49	1.26	1.17	1.74		0.4355	0.9742	0.0226	0.1092	0.0186	0.1424	0.0201	0.136	0.4035	0.5979	0.0006	0.0047		0.8728	1.0997	1.021	1.5172
			1-palmitoleoyl-GPC (16:1)*	100001511		HMDB10383	24779461		0.94	1.53	1.63	1.39	1.3	2.13		0.4883	0.9742	0.0285	0.1243	0.017	0.138	0.0054	0.0531	0.0753	0.2866	0.0008	0.0053		0.7667	1.0639	1.0005	1.6324
			2-palmitoleoyl-GPC (16:1)*	100001561		HMDB10383			1.01	1.73	1.72	1.4	1.41	2.43		0.7764	0.9742	0.0171	0.0998	0.0186	0.1424	0.0078	0.0701	0.041	0.2109	0.0006	0.0047		0.71	0.9956	1.0016	1.7224
			1-stearoyl-GPC (18:0)	100001271		HMDB10384	497299		1.07	1.65	1.54	0.92	0.98	1.52		0.9856	0.9801	0.0072	0.063	0.0424	0.1837	0.3905	0.4839	0.5605	0.6561	0.0091	0.0264		1.0164	0.9339	0.9992	1.5406
			1-oleoyl-GPC (18:1)	100001272		HMDB02815	16081932		1	1.47	1.47	1.16	1.16	1.71		0.7571	0.9742	0.0358	0.1391	0.0549	0.1999	0.1503	0.3299	0.5402	0.651	0.006	0.0209		0.9048	1.0508	1.0501	1.5475
			1-linoleoyl-GPC (18:2)	100001395	C04100	HMDB10386	11988421		0.92	0.96	1.05	1.09	1	1.05		0.39	0.9661	0.67	0.5303	0.6479	0.484	0.3117	0.4541	0.7911	0.7727	0.7309	0.3537		0.9614	1.0478	0.9623	1.0107
			1-linolenoyl-GPC (18:3)*	100005350		HMDB10388			0.99	1.21	1.22	1.2	1.19	1.45		0.7789	0.9742	0.2099	0.3431	0.2061	0.2968	0.0431	0.2051	0.2319	0.4761	0.0154	0.0347		0.8397	1.0094	0.9987	1.2171
			1-omega-arachidonoyl-GPC (20:4n3)*	100009369					0.9	1.87	2.08	1.32	1.19	2.47		0.5234	0.9742	0.0175	0.0999	0.0079	0.1126	0.1069	0.2996	0.3621	0.5654	0.0016	0.0097		0.8352	1.1012	0.9935	2.0626
			1-arachidonoyl-GPC (20:4n6)*	100001551	C05208	HMDB10395			1.15	1	0.87	1.03	1.19	1.03		0.3972	0.9661	0.9579	0.6112	0.4082	0.3944	0.9162	0.6546	0.3367	0.5499	0.9647	0.4201		0.9319	0.962	1.1056	0.9608
			1-lignoceroyl-GPC (24:0)	100002873		HMDB10405			1.08	2.6	2.4	0.46	0.5	1.2		0.8632	0.9772	0.0212	0.1054	0.0409	0.1837	0.029	0.1681	0.0569	0.2618	0.7726	0.3679		1.8081	0.836	0.9055	2.173
			1-palmitoyl-GPE (16:0)	100001567		HMDB11503	9547069		0.99	1.26	1.27	1.03	1.02	1.3		0.7394	0.9742	0.1169	0.2725	0.1335	0.2564	0.6372	0.5753	0.9556	0.8089	0.0731	0.0858		0.9499	0.9824	0.9691	1.234
			1-stearoyl-GPE (18:0)	100001461		HMDB11130	9547068		1.14	1.69	1.48	0.79	0.9	1.33		0.6713	0.9742	0.0081	0.067	0.0599	0.2049	0.0971	0.2935	0.3812	0.5762	0.0898	0.094		1.0349	0.8165	0.9318	1.3797
			2-stearoyl-GPE (18:0)*	100003901		HMDB11129			1.06	1.76	1.66	0.88	0.94	1.55		0.6719	0.9742	0.0232	0.1097	0.0477	0.1989	0.3653	0.473	0.6431	0.7049	0.0667	0.0818		1.0282	0.9046	0.9619	1.5936
			1-oleoyl-GPE (18:1)	100001569		HMDB11506	9547071		1.09	1.18	1.08	1.04	1.14	1.23		0.2871	0.9653	0.1347	0.2835	0.4652	0.4144	0.677	0.5879	0.112	0.353	0.058	0.0761		0.904	0.9435	1.0295	1.116
			1-linoleoyl-GPE (18:2)*	100001570		HMDB11507	52925130		0.95	1.03	1.08	1.01	0.96	1.04		0.7478	0.9742	0.9246	0.5992	0.6998	0.5061	0.9888	0.6703	0.7324	0.7539	0.9097	0.4035		0.9733	0.984	0.935	1.0092
			1-arachidonoyl-GPE (20:4n6)*	100001571		HMDB11517	42607465		0.96	0.73	0.76	0.84	0.81	0.62		0.9498	0.9801	0.1596	0.3039	0.104	0.2367	0.4816	0.5269	0.4442	0.6117	0.0561	0.0748		1.1691	0.9871	0.95	0.7225
			1-palmitoyl-GPS (16:0)*	100005805			9547100		1	2.12	2.11	0.91	0.91	1.93		0.7645	0.9742	0.0123	0.0815	0.0109	0.1189	0.4179	0.4909	0.5398	0.651	0.022	0.0412		1.0025	0.9101	0.9141	1.9314
			1-stearoyl-GPS (18:0)*	100004327			9547101		1.26	1.82	1.45	0.71	0.9	1.3		0.516	0.9742	0.0099	0.0727	0.0789	0.2283	0.1099	0.302	0.4514	0.6117	0.1247	0.117		1.0603	0.7555	0.9493	1.3748
			1-oleoyl-GPS (18:1)	100000630		HMDB61694	9547099		0.93	1.6	1.72	1.2	1.11	1.92		0.7916	0.9742	0.044	0.1566	0.0221	0.1458	0.4739	0.5214	0.6477	0.7052	0.0062	0.021		0.8489	1.0196	0.9465	1.6269
			1-linoleoyl-GPS (18:2)*	100004606					0.96	0.88	0.92	0.85	0.82	0.75		0.6946	0.9742	0.3325	0.4226	0.573	0.4561	0.6225	0.5753	0.4446	0.6117	0.2246	0.1691		1.0328	0.8779	0.8427	0.7749
			1-palmitoyl-GPG (16:0)*	100005717			3300276		0.78	0.97	1.25	1.02	0.79	0.99		0.0626	0.9653	0.7104	0.5459	0.1431	0.2595	0.8718	0.6358	0.0683	0.2748	0.8035	0.3736		1.0535	1.0791	0.8371	1.0426
			1-stearoyl-GPG (18:0)	100001462					0.92	0.99	1.07	0.72	0.66	0.71		0.5297	0.9742	0.979	0.6149	0.4758	0.4161	0.04	0.1972	0.0215	0.1501	0.0274	0.0464		1.3012	0.9353	0.8644	0.9231
			1-oleoyl-GPG (18:1)*	100005716					0.8	0.95	1.19	1.36	1.08	1.29		0.1532	0.9653	0.5884	0.5116	0.4053	0.3944	0.0265	0.1631	0.8997	0.7997	0.2362	0.1739		0.9264	1.2559	1.0044	1.1919
			1-linoleoyl-GPG (18:2)*	100009227					0.72	0.98	1.35	1.73	1.25	1.7		0.3361	0.9653	0.8361	0.5778	0.1778	0.2812	0.0867	0.2826	0.3565	0.564	0.0205	0.0398		0.9228	1.5961	1.1559	1.565
			1-palmitoyl-GPI (16:0)	100001655		HMDB61695			0.79	1.14	1.45	1.15	0.9	1.31		0.29	0.9653	0.4148	0.459	0.0691	0.2116	0.6794	0.589	0.3356	0.5499	0.1254	0.117		0.9872	1.1305	0.8921	1.2906
			1-stearoyl-GPI (18:0)	100000656		HMDB61696			0.91	1.28	1.4	0.82	0.75	1.06		0.6273	0.9742	0.1224	0.2725	0.0679	0.2116	0.1318	0.3238	0.0745	0.2866	0.7798	0.3706		1.0784	0.8887	0.8121	1.1397
			1-oleoyl-GPI (18:1)	100001777					0.93	1.11	1.2	1.11	1.03	1.24		0.5123	0.9742	0.5832	0.509	0.2948	0.3378	0.344	0.4697	0.9819	0.813	0.1925	0.1546		0.9191	1.0247	0.9498	1.1373
			1-linoleoyl-GPI (18:2)*	100001778					0.87	0.96	1.11	1.14	0.99	1.1		0.2169	0.9653	0.6837	0.536	0.4374	0.4049	0.2142	0.3975	0.7695	0.7619	0.5237	0.29		0.9415	1.0702	0.9277	1.0313
		Lysoplasmalogen	1-(1-enyl-palmitoyl)-GPE (P-16:0)*	100003000					0.96	1.68	1.75	1.25	1.2	2.09		0.8688	0.9772	0.0617	0.189	0.0513	0.1989	0.5492	0.5582	0.6928	0.7277	0.0109	0.0287		0.8412	1.0479	1.0076	1.7583
			1-(1-enyl-oleoyl)-GPE (P-18:1)*	100005372					1.06	2.01	1.9	0.88	0.93	1.77		0.9661	0.9801	0.0264	0.1183	0.042	0.1837	0.3533	0.4697	0.4648	0.6125	0.0738	0.0858		1.0479	0.9213	0.9741	1.8518
			1-(1-enyl-stearoyl)-GPE (P-18:0)*	100003001					0.75	1.09	1.45	0.82	0.61	0.89		0.3223	0.9653	0.4005	0.456	0.0742	0.2225	0.176	0.3615	0.0316	0.1916	0.4129	0.2508		1.326	1.0816	0.8119	1.1739
		Glycerolipid Metabolism	glycerol	1254	C00116	HMDB00131	753		0.88	1.63	1.85	0.91	0.81	1.49		0.7333	0.9742	0.3427	0.4275	0.2148	0.3023	0.696	0.5961	0.4457	0.6117	0.5019	0.2832		1.4017	1.2803	1.1284	2.0897
			glycerol 3-phosphate	100000258	C00093	HMDB00126	754		1.54	1.31	0.85	0.95	1.46	1.24		0.0753	0.9653	0.3747	0.4489	0.4402	0.4049	0.7138	0.6024	0.1148	0.3576	0.5174	0.288		1.1488	1.0927	1.6817	1.4261
			glycerophosphoglycerol	100001619	C03274		439964		1.27	1.27	1	1.01	1.28	1.29		0.3574	0.9653	0.224	0.3549	0.8841	0.5547	0.9295	0.6597	0.3238	0.5419	0.1947	0.156		0.9475	0.9613	1.2174	1.2228
		Monoacylglycerol	1-myristoylglycerol (14:0)	100001618	C01885	HMDB11561	79050		0.58	1.46	2.52	0.91	0.53	1.33		0.2797	0.9653	0.3719	0.4469	0.056	0.1999	0.6113	0.5715	0.0883	0.3045	0.6264	0.3268		1.6839	1.531	0.8873	2.2388
			1-pentadecanoylglycerol (15:0)	100001431			190750		0.73	1.46	2	0.73	0.53	1.06		0.372	0.9653	0.3611	0.4385	0.0941	0.2352	0.2424	0.4286	0.0386	0.2076	0.9193	0.4072		1.7382	1.2607	0.9203	1.8368
			1-palmitoylglycerol (16:0)	100000827		HMDB31074	14900		0.78	1.56	2.01	0.63	0.49	0.99		0.4228	0.9688	0.3303	0.4226	0.1122	0.237	0.0972	0.2935	0.0163	0.1359	0.6795	0.3418		1.9283	1.2182	0.9485	1.9023
			1-palmitoleoylglycerol (16:1)*	100008952		HMDB11565			0.59	0.79	1.34	1.28	0.75	1		0.2878	0.9653	0.658	0.5303	0.5086	0.4315	0.4	0.4839	0.9044	0.8004	0.6435	0.3315		1.5209	1.942	1.1386	1.5255
			1-margaroylglycerol (17:0)	100001429			107036		0.76	1.48	1.95	0.79	0.6	1.17		0.9805	0.9801	0.4072	0.4574	0.3059	0.3426	0.3491	0.4697	0.2006	0.4463	0.9854	0.4224		1.6604	1.3067	0.9953	1.9378
			1-oleoylglycerol (18:1)	100000924		HMDB11567	5283468		0.79	0.91	1.15	1.1	0.87	1		0.4732	0.9742	0.8076	0.571	0.6088	0.4684	0.5478	0.5579	0.972	0.813	0.6818	0.3419		1.3707	1.5126	1.1933	1.3715
			1-linoleoylglycerol (18:2)	100001040			5283469		0.6	0.79	1.32	1.22	0.73	0.97		0.0621	0.9653	0.3907	0.4546	0.2539	0.3158	0.3321	0.4635	0.4896	0.6328	0.7979	0.3731		1.2909	1.5742	0.9459	1.247
			1-linolenoylglycerol (18:3)	100001435		HMDB11569	53480978		0.58	0.85	1.47	1.28	0.74	1.09		0.3354	0.9653	0.9153	0.5963	0.3284	0.3559	0.4153	0.4897	0.9967	0.813	0.4305	0.259		1.5321	1.9574	1.1324	1.6628
			1-dihomo-linolenylglycerol (20:3)	100006121					1.07	1.31	1.23	0.79	0.84	1.04		0.9682	0.9801	0.4331	0.4631	0.442	0.4049	0.6091	0.5715	0.644	0.7049	0.2787	0.1936		1.8623	1.4751	1.571	1.9306
			1-arachidonylglycerol (20:4)	100001433	C13857	HMDB11549	5282281		0.66	0.7	1.05	1.33	0.88	0.93		0.5465	0.9742	0.5603	0.4982	0.9693	0.5774	0.6054	0.5715	0.9909	0.813	0.9683	0.4201		0.8347	1.1136	0.7354	0.7742
			1-eicosapentaenoylglycerol (20:5)*	100009403		HMDB11580			0.47	0.62	1.33	1.57	0.74	0.98		0.3837	0.9661	0.7707	0.5673	0.3888	0.3843	0.4879	0.5288	0.9539	0.8089	0.5762	0.3078		1.3044	2.0461	0.959	1.2755
			1-docosahexaenoylglycerol (22:6)	100001481		HMDB11587			0.8	0.93	1.17	0.95	0.76	0.89		0.8888	0.9772	0.8022	0.5709	0.8955	0.5569	0.8518	0.6333	0.7398	0.7539	0.6686	0.3384		2.187	2.0832	1.6627	1.9384
			2-myristoylglycerol (14:0)	100001408		HMDB11530	137938		0.6	1.25	2.08	0.99	0.59	1.23		0.3114	0.9653	0.5631	0.499	0.1109	0.2367	0.8006	0.6239	0.1624	0.3984	0.7033	0.3483		1.5382	1.5226	0.9136	1.8965
			2-palmitoylglycerol (16:0)	100001048		HMDB11533	123409		0.83	1.23	1.48	0.73	0.61	0.9		0.6065	0.9742	0.5031	0.4894	0.2341	0.3078	0.1823	0.3698	0.0533	0.2489	0.546	0.2981		1.5034	1.0997	0.9156	1.3508
			2-palmitoleoylglycerol (16:1)*	100008953		HMDB11565			0.6	1.18	1.97	1.03	0.62	1.22		0.3749	0.9653	0.4135	0.4587	0.0637	0.2081	0.7434	0.6092	0.6201	0.6964	0.2617	0.1853		1.7303	1.7868	1.0715	2.1091
			2-oleoylglycerol (18:1)	100000943		HMDB11537	5319879		0.67	0.98	1.47	1.04	0.7	1.02		0.3531	0.9653	0.9749	0.6149	0.3718	0.3776	0.5738	0.5659	0.8844	0.7964	0.592	0.3146		1.6445	1.7078	1.143	1.6811
			2-linoleoylglycerol (18:2)	100000987		HMDB11538	5365676		0.58	0.78	1.34	1.23	0.72	0.96		0.0449	0.9653	0.3421	0.4275	0.1943	0.2892	0.3179	0.4577	0.378	0.5757	0.8283	0.3817		1.2596	1.5496	0.9018	1.2055
			1-heptadecenoylglycerol (17:1)*	100020769					0.74	1.73	2.32	1.05	0.78	1.81		0.6892	0.9742	0.2995	0.4027	0.1479	0.2611	0.6957	0.5961	0.9555	0.8089	0.1849	0.1497		1.499	1.5669	1.1655	2.7087
			2-heptadecenoylglycerol (17:1)*	100020770					0.64	2.29	3.59	0.81	0.52	1.85		0.5731	0.9742	0.2574	0.3722	0.1074	0.2367	0.9909	0.6703	0.6006	0.6832	0.2804	0.194		1.0867	0.8759	0.5597	2.0096
			1-oleoyl-sulfoquinovopyranosyl-glycerol (18:1)*	100020711					0.86	0.68	0.78	0.8	0.69	0.54		0.5285	0.9742	0.0685	0.2004	0.1803	0.2839	0.2758	0.4443	0.0826	0.2953	0.0056	0.0201		1.1284	0.9036	0.7815	0.6117
			1-dihomo-linoleoylglycerol (20:2)	100001483					1.37	1.86	1.36	0.8	1.1	1.49		0.6426	0.9742	0.0712	0.2017	0.2414	0.3126	0.5632	0.5621	0.3597	0.5645	0.0559	0.0748		1.1066	0.8905	1.2176	1.6519
		Diacylglycerol	palmitoyl-myristoyl-glycerol (16:0/14:0) [1]*	100015682					1.27	1.47	1.15	0.37	0.47	0.54		0.8922	0.9772	0.1223	0.2725	0.2844	0.3338	0.0091	0.0776	0.0324	0.1916	0.0883	0.094		1.965	0.7239	0.9191	1.0611
			oleoyl-linoleoyl-glycerol (18:1/18:2) [1]	100002989		HMDB07219			0.4	0.64	1.62	1.26	0.5	0.8		0.9492	0.9801	0.9056	0.5925	0.8165	0.5378	0.6064	0.5715	0.4557	0.6117	0.6606	0.3365		1.9153	2.4099	0.952	1.5406
			oleoyl-linoleoyl-glycerol (18:1/18:2) [2]	100002990		HMDB07219			0.57	0.83	1.44	1.08	0.62	0.89		0.7764	0.9742	0.9795	0.6149	0.7423	0.5163	0.9913	0.6703	0.8087	0.7798	0.9722	0.4201		1.5993	1.7289	0.9935	1.4272
			linoleoyl-linoleoyl-glycerol (18:2/18:2) [1]*	100010941		HMDB07248			0.89	0.99	1.11	0.93	0.83	0.92		0.8488	0.9772	0.8517	0.5797	0.9582	0.5754	0.9531	0.6659	0.8294	0.7847	0.8297	0.3818		1.1701	1.0867	0.97	1.0758
			linoleoyl-linolenoyl-glycerol (18:2/18:3) [1]*	100010926		HMDB07249			0.71	0.64	0.89	1.33	0.95	0.84		0.9931	0.9812	0.5828	0.509	0.4225	0.4004	0.8123	0.6284	0.738	0.7539	0.7391	0.3571		1.1172	1.4834	1.0567	0.9439
			linoleoyl-linolenoyl-glycerol (18:2/18:3) [2]*	100010927		HMDB07250			0.65	0.7	1.08	1.37	0.89	0.96		0.7762	0.9742	0.6271	0.5275	0.7295	0.5134	0.744	0.6092	0.9003	0.7997	0.8567	0.392		1.1862	1.6301	1.0596	1.1392
		Galactosyl Glycerolipids	galactosylglycerol	100003064	C05401	HMDB06790	16048618		1.18	1.04	0.88	0.96	1.13	0.99		0.1816	0.9653	0.6275	0.5275	0.199	0.2918	0.8766	0.6358	0.3076	0.5319	0.8136	0.3771		0.9423	0.904	1.0647	0.9357
			digalactosylglycerol*	100003065					1.03	0.87	0.84	1.03	1.07	0.9		0.6793	0.9742	0.2014	0.3377	0.0401	0.1837	0.7208	0.6038	0.4591	0.6117	0.483	0.2785		0.9837	1.0179	1.0479	0.8851
			1-palmitoyl-2-linoleoyl-digalactosylglycerol (16:0/18:2)*	100010874					0.77	0.78	1.01	1.98	1.52	1.54		0.6477	0.9742	0.869	0.5847	0.7259	0.5134	0.3965	0.4839	0.8062	0.7787	0.4001	0.2444		1.0859	2.1458	1.6511	1.6671
			1-palmitoyl-2-linoleoyl-galactosylglycerol (16:0/18:2)*	100010893					0.93	0.87	0.93	1.93	1.8	1.68		0.9839	0.9801	0.6797	0.5347	0.6249	0.4766	0.0623	0.2438	0.0203	0.1501	0.1372	0.125		0.7598	1.4695	1.3677	1.2743
			1,2-dilinoleoyl-digalactosylglycerol (18:2/18:2)*	100010873					0.95	0.95	1	2.03	1.93	1.94		0.8478	0.9772	0.7072	0.5443	0.5886	0.4623	0.4731	0.5214	0.7059	0.7369	0.146	0.129		1.0524	2.1345	2.0303	2.0381
			1,2-dilinoleoyl-galactosylglycerol (18:2/18:2)*	100010879			6535011		0.76	0.49	0.65	2.45	1.86	1.2		0.8336	0.9772	0.5036	0.4894	0.6407	0.4826	0.3682	0.4743	0.4775	0.6239	0.7936	0.373		0.8824	2.1607	1.6406	1.0602
			1-linoleoyl-2-linolenoyl-digalactosylglycerol (18:2/18:3)*	100010872					0.88	0.98	1.11	2.64	2.32	2.59		0.7797	0.9742	0.8085	0.571	0.5983	0.4644	0.0938	0.2918	0.1983	0.4445	0.0348	0.0551		0.6889	1.8186	1.6015	1.782
			1-linoleoyl-digalactosylglycerol (18:2)*	100010887			5317594		0.82	1.06	1.29	0.87	0.72	0.93		0.2223	0.9653	0.8932	0.59	0.3807	0.3811	0.7659	0.6153	0.2031	0.449	0.7236	0.3533		1.2681	1.1063	0.909	1.1741
			1-linoleoyl-galactosylglycerol (18:2)*	100010881			5320254		0.83	0.92	1.11	1.21	1.01	1.12		0.1611	0.9653	0.5036	0.4894	0.5455	0.4483	0.1461	0.3271	0.9325	0.807	0.5025	0.2832		0.9456	1.1413	0.9508	1.0545
			2-palmitoyl-digalactosylglycerol (16:0)*	100020697					1.12	0.92	0.82	0.54	0.6	0.49		0.9239	0.9787	0.4554	0.4737	0.5383	0.4463	0.0143	0.1051	0.0492	0.2373	0.0072	0.0227		1.8069	0.9734	1.093	0.8929
			1-palmitoyl-digalactosylglycerol (16:0)*	100010890					0.96	0.93	0.97	0.61	0.58	0.57		0.4932	0.9742	0.4874	0.4868	0.8646	0.5509	0.0218	0.1416	0.0281	0.1779	0.013	0.0318		1.6864	1.0224	0.9843	0.9553
			1-palmitoyl-galactosylglycerol (16:0)*	100010885			10413348		1.02	0.93	0.91	0.73	0.74	0.68		0.7278	0.9742	0.4557	0.4737	0.8701	0.5518	0.0279	0.1645	0.0847	0.2993	0.0156	0.0347		1.416	1.0353	1.053	0.9603
		Sphingolipid Synthesis	phytosphingosine	469	C12144	HMDB04610	122121		0.89	0.92	1.03	1.46	1.3	1.34		0.1411	0.9653	0.2941	0.3981	0.8355	0.5433	3.3159e-05	0.0014	0.0031	0.0431	0.0084	0.025		0.8176	1.1959	1.0647	1.0953
		Dihydroceramides	N-palmitoyl-sphinganine (d18:0/16:0)	100009028		HMDB11760	5283572		1.09	1.5	1.37	0.33	0.36	0.5		0.8654	0.9772	0.2118	0.3442	0.2193	0.3024	0.0374	0.1875	0.0396	0.2076	0.2151	0.1649		1.731	0.5708	0.6246	0.857
		Ceramides	N-myristoyl-sphingosine (d18:1/14:0)*	100015608	C13916	HMDB11773	5282310		1.15	1.86	1.62	0.81	0.93	1.5		0.5448	0.9742	0.0023	0.0467	0.0129	0.1231	0.2967	0.4499	0.698	0.7311	0.0146	0.0339		0.9874	0.7969	0.9168	1.4844
			N-palmitoyl-sphingosine (d18:1/16:0)	1518		HMDB04949	5283564		1.11	1.8	1.63	0.52	0.57	0.93		0.9537	0.9801	0.0329	0.1334	0.0813	0.2283	0.1048	0.2985	0.1636	0.3992	0.8438	0.3872		1.608	0.8342	0.9219	1.5032
			N-stearoyl-sphingosine (d18:1/18:0)*	1547		HMDB04950	5283565		1.43	2.41	1.68	0.7	1.01	1.69		0.9187	0.9787	0.0067	0.061	0.0687	0.2116	0.3417	0.4694	0.5544	0.6553	0.0565	0.0748		1.1247	0.7909	1.1309	1.9027
			N-palmitoyl-sphingadienine (d18:2/16:0)*	100015609					0.79	2.15	2.71	0.58	0.46	1.25		0.6309	0.9742	0.366	0.4408	0.206	0.2968	0.997	0.6707	0.7247	0.7484	0.4371	0.2604		0.8336	0.4852	0.3845	1.0435
			ceramide (d18:2/24:1, d18:1/24:2)*	100015744					1.31	1.88	1.44	0.83	1.09	1.57		0.328	0.9653	0.0059	0.06	0.0593	0.2045	0.2622	0.4372	0.9534	0.8089	0.0063	0.0211		0.9382	0.7824	1.0267	1.4743
		Hexosylceramides (HCER)	glycosyl-N-palmitoyl-sphingosine (d18:1/16:0)	100009272					1.55	2.47	1.6	0.7	1.09	1.73		0.5015	0.9742	0.0029	0.048	0.0843	0.2306	0.1647	0.3498	0.7352	0.7539	0.0209	0.0399		0.9218	0.6468	1.0012	1.5988
			glycosyl-N-stearoyl-sphingosine (d18:1/18:0)	100001882					1.83	2.56	1.4	1.14	2.07	2.91		0.3011	0.9653	0.0012	0.0307	0.1272	0.2564	0.635	0.5753	0.1769	0.415	0.0005	0.0044		0.6671	0.7574	1.3824	1.9412
			glycosyl-N-nervonoyl-sphingosine (d18:1/24:1)*	100001878					1.58	1.8	1.14	0.77	1.22	1.39		0.3778	0.9653	0.0653	0.1954	0.4127	0.3944	0.2943	0.4499	0.9879	0.813	0.2597	0.1844		0.8295	0.6369	1.009	1.1489
			glycosyl-N-(2-hydroxynervonoyl)-sphingosine (d18:1/24:1(2OH))*	100015752					1.34	2.34	1.75	1.1	1.47	2.58		0.3422	0.9653	0.001	0.0276	0.0196	0.1424	0.8915	0.6431	0.2362	0.4766	6.1673e-05	0.001		0.8049	0.8862	1.1864	2.0773
			glycosyl ceramide (d18:2/24:1, d18:1/24:2)*	100015745					1.88	2.04	1.08	0.88	1.66	1.79		0.1402	0.9653	0.0053	0.0598	0.4012	0.3938	0.2607	0.4372	0.3587	0.5645	0.0023	0.0131		0.9565	0.8415	1.5848	1.7153
		Dihydrosphingomyelins	myristoyl dihydrosphingomyelin (d18:0/14:0)*	100009038		HMDB12085			1.13	1.47	1.3	1.07	1.21	1.57		0.5909	0.9742	0.0244	0.1127	0.0925	0.2352	0.8247	0.6326	0.4399	0.6117	0.0095	0.027		0.8657	0.9255	1.0467	1.3563
			palmitoyl dihydrosphingomyelin (d18:0/16:0)*	100008954			9939965		0.88	0.76	0.86	0.38	0.33	0.29		0.7184	0.9742	0.3382	0.4261	0.4637	0.4143	0.0489	0.2135	0.0293	0.1837	0.0166	0.0352		1.5012	0.5667	0.4972	0.4286
		Sphingomyelins	palmitoyl sphingomyelin (d18:1/16:0)	100002107			9939941		1.1	1.92	1.75	0.79	0.87	1.51		0.8808	0.9772	0.0057	0.0598	0.0335	0.1743	0.1813	0.3698	0.3664	0.5677	0.0377	0.0586		1.1175	0.8804	0.9685	1.6901
			stearoyl sphingomyelin (d18:1/18:0)	1538	C00550	HMDB01348	6453725		1.65	2.93	1.78	0.83	1.37	2.44		0.464	0.9742	0.0055	0.0598	0.0983	0.2367	0.4541	0.51	0.8357	0.7847	0.016	0.0352		1.0055	0.8353	1.3772	2.4498
			behenoyl sphingomyelin (d18:1/22:0)*	100006294		HMDB12103			0.83	1.59	1.9	0.88	0.74	1.41		0.5187	0.9742	0.1261	0.2725	0.0358	0.1743	0.9091	0.6508	0.5062	0.6423	0.2055	0.1605		0.7197	0.6369	0.5317	1.0116
			sphingomyelin (d18:1/14:0, d16:1/16:0)*	100004328		HMDB12097	11433862		1.23	1.73	1.41	0.94	1.16	1.64		0.3424	0.9653	0.0037	0.0545	0.0505	0.1989	0.6258	0.5753	0.5465	0.651	0.0028	0.0144		0.882	0.8328	1.0259	1.4427
			sphingomyelin (d18:1/20:1, d18:2/20:0)*	100006292					1.2	1.74	1.45	1.25	1.5	2.17		0.5333	0.9742	0.032	0.1323	0.138	0.2564	0.7585	0.6151	0.3107	0.5319	0.0033	0.0156		0.7866	0.9804	1.1798	1.7059
			sphingomyelin (d18:1/22:1, d18:2/22:0, d16:1/24:1)*	100006295		HMDB12104			1.08	2.33	2.16	0.83	0.9	1.94		0.6649	0.9742	0.0266	0.1183	0.052	0.1996	0.4886	0.5288	0.789	0.7724	0.0795	0.0885		0.7614	0.6334	0.6816	1.4743
			sphingomyelin (d18:1/24:1, d18:2/24:0)*	100005986		HMDB12107			1.22	1.99	1.63	0.92	1.12	1.84		0.4149	0.9661	0.0022	0.0467	0.017	0.138	0.4952	0.5302	0.758	0.7594	0.0007	0.0053		0.8964	0.8256	1.0076	1.6466
			sphingomyelin (d18:2/24:1, d18:1/24:2)*	100008957					1.34	1.56	1.16	0.99	1.33	1.55		0.1858	0.9653	0.0265	0.1183	0.3608	0.3716	0.8173	0.631	0.197	0.4445	0.0165	0.0352		0.9429	0.936	1.2564	1.4589
		Sphingosines	sphingosine	297	C00319	HMDB00252	5353955		1.08	1.54	1.43	0.86	0.93	1.33		0.5869	0.9742	0.4621	0.475	0.7017	0.5061	0.9644	0.667	0.6317	0.7016	0.4889	0.2799		1.3724	1.1836	1.2745	1.8185
			heptadecasphingosine (d17:1)	100015724			5283557		0.89	1.36	1.53	0.84	0.74	1.14		0.879	0.9772	0.4952	0.4894	0.3978	0.3913	0.9628	0.667	0.8661	0.7936	0.5815	0.3096		0.9838	0.8216	0.732	1.1198
			dehydrophytosphingosine*	100021236					0.89	0.95	1.07	1.55	1.37	1.47		0.132	0.9653	0.4568	0.4737	0.4093	0.3944	7.0619e-06	0.0005	0.0021	0.0312	0.0001	0.0017		0.745	1.1559	1.0232	1.0977
		Mevalonate Metabolism	3-hydroxy-3-methylglutarate	112	C03761	HMDB00355	1662		1.12	0.93	0.82	0.94	1.05	0.87		0.5202	0.9742	0.6685	0.5303	0.2859	0.3345	0.6435	0.5755	0.8151	0.7835	0.3514	0.2223		1.0414	0.9763	1.0979	0.9043
			mevalonate	30	C02104	HMDB00227	439230		0.99	1.99	2.02	1.12	1.11	2.23		0.574	0.9742	0.4332	0.4631	0.2084	0.2991	0.6064	0.5715	0.9759	0.813	0.2309	0.1713		1.8718	2.1032	2.0719	4.1751
			mevalonolactone	100000772		HMDB06024	10428		1.01	2.05	2.02	1.1	1.11	2.25		0.6019	0.9742	0.4883	0.4868	0.2595	0.3191	0.6191	0.5753	0.9928	0.813	0.2749	0.1927		1.6254	1.79	1.8104	3.664
		Sterol	cholesterol	266	C00187	HMDB00067	11025495		1.19	1.66	1.4	0.96	1.14	1.59		0.3829	0.9661	0.0104	0.074	0.0642	0.2081	0.7259	0.6038	0.5413	0.651	0.0111	0.0291		0.9434	0.9056	1.0739	1.5015
			4-cholesten-3-one	100002227	C00599	HMDB00921	91477		1.1	1.34	1.22	0.56	0.62	0.76		0.5869	0.9742	0.3313	0.4226	0.577	0.4566	0.0023	0.0297	0.0123	0.1182	0.1223	0.1157		1.4464	0.8154	0.9003	1.0939
			beta-sitosterol	100001033	C01753	HMDB00852	222284		1.17	0.92	0.79	1.02	1.2	0.94		0.1572	0.9653	0.4254	0.4631	0.0906	0.2352	0.8671	0.6358	0.0943	0.3166	0.472	0.2741		1.008	1.0316	1.2076	0.9482
			stigmasterol	100000923	C05442	HMDB00937	5280794		1.13	0.8	0.71	1.14	1.28	0.91		0.4257	0.9698	0.1899	0.334	0.0799	0.2283	0.3567	0.4697	0.1258	0.3684	0.5566	0.3013		0.9938	1.1315	1.2744	0.9072
			campesterol	100001269	C01789	HMDB02869	173183		1.13	0.9	0.8	1.01	1.14	0.91		0.3529	0.9653	0.3988	0.456	0.1324	0.2564	0.9961	0.6707	0.3126	0.5319	0.3828	0.2375		1.0111	1.0196	1.1502	0.9175
			fucosterol	100000930	C08817	HMDB02374	5281328		1.11	0.78	0.71	1.06	1.18	0.83		0.3752	0.9653	0.1515	0.2995	0.0362	0.1743	0.7724	0.6173	0.1606	0.3978	0.1829	0.1488		0.9641	1.025	1.133	0.8026
			ergosterol	100001020	C01694	HMDB00878	444679		1.78	1.13	0.64	1.79	3.19	2.03		0.0017	0.5884	0.7532	0.5654	0.0223	0.1458	0.0022	0.0294	9.4286e-06	0.0005	0.0096	0.027		0.4965	0.8905	1.5831	1.0084
		Corticosteroids	cortisone 21-sulfate	100001995	C00762	HMDB02802	193322		1.23	0.89	0.73	0.9	1.11	0.8		0.3057	0.9653	0.4646	0.4759	0.1185	0.2446	0.6654	0.5809	0.6221	0.6973	0.3125	0.2094		1.1826	1.0664	1.3094	0.9517
		Primary Bile Acid Metabolism	cholate	136	C00695	HMDB00619	221493		0.53	2.18	4.1	0.77	0.41	1.68		0.0249	0.9642	0.6663	0.5303	0.1463	0.26	0.9582	0.6669	0.1962	0.4445	0.685	0.3424		1.6955	1.304	0.6944	2.8462
			taurocholate	1648	C05122	HMDB00036	6675		0.94	1.17	1.24	0.92	0.87	1.07		0.8907	0.9772	0.7972	0.5704	0.6979	0.5061	0.8648	0.6358	0.7578	0.7594	0.9253	0.4087		1.1274	1.0346	0.976	1.2087
			chenodeoxycholate	1123	C02528	HMDB00518	10133		0.48	2.39	5.01	1.19	0.56	2.83		0.0441	0.9653	0.6474	0.5281	0.1419	0.2594	0.6104	0.5715	0.1976	0.4445	0.4533	0.2667		1.471	1.745	0.8304	4.1623
			taurochenodeoxycholate	1629	C05465	HMDB00951	387316		0.92	0.94	1.01	0.95	0.88	0.9		0.6062	0.9742	0.6409	0.5278	0.9771	0.5788	0.9782	0.6691	0.6357	0.7016	0.6641	0.3368		1.1325	1.0807	0.9994	1.0136
		Secondary Bile Acid Metabolism	taurolithocholate	100001065	C02592	HMDB00722	10595		0.85	1.69	1.99	0.8	0.67	1.34		0.3038	0.9653	0.0183	0.1018	0.003	0.0865	0.2954	0.4499	0.0652	0.2727	0.1791	0.1468		1.1233	0.8931	0.7573	1.5089
			tauroursodeoxycholate	100002912		HMDB00874	9848818		1.06	1.06	1	1.04	1.1	1.1		0.7018	0.9742	0.7689	0.5673	0.6	0.4644	0.7522	0.6119	0.5111	0.6423	0.9477	0.4134		0.9217	0.9561	1.0096	1.0111
			taurohyocholate*	100004084					0.89	0.93	1.04	0.91	0.82	0.85		0.5739	0.9742	0.6378	0.5278	0.9641	0.5758	0.7871	0.6239	0.8473	0.7847	0.8858	0.3974		1.2432	1.1353	1.0157	1.0604
			taurocholenate sulfate*	100001990					1.22	1.59	1.31	1.15	1.4	1.83		0.3608	0.9653	0.1757	0.3223	0.5256	0.4408	0.5428	0.5579	0.1342	0.378	0.0746	0.0861		0.9038	1.0379	1.2632	1.6497
			taurochenodeoxycholic acid 3-sulfate	100021093		HMDB02486			0.66	0.36	0.55	0.39	0.25	0.14		0.6794	0.9742	0.0558	0.183	0.0006	0.0514	0.0628	0.2438	0.0144	0.1323	0.0012	0.0076		4.0176	1.5499	1.024	0.5635
	Nucleotide	Purine Metabolism, (Hypo)Xanthine/Inosine containing	inosine	361	C00294	HMDB00195	6021		0.96	2.22	2.32	1.47	1.41	3.27		0.9331	0.9787	0.0494	0.1694	0.0436	0.1871	0.7076	0.6019	0.7832	0.7687	0.0093	0.0266		0.9785	1.4411	1.3792	3.1992
			hypoxanthine	171	C00262	HMDB00157	790		0.75	0.87	1.16	0.75	0.56	0.65		0.0944	0.9653	0.4721	0.4796	0.137	0.2564	0.269	0.439	0.0236	0.1585	0.0902	0.094		1.5527	1.1649	0.8712	1.0132
			xanthine	1004	C00385	HMDB00292	1188		0.79	0.71	0.9	0.67	0.53	0.48		0.7801	0.9742	0.4578	0.4737	0.5657	0.4548	0.3267	0.4615	0.1596	0.3978	0.0901	0.094		2.0069	1.3474	1.0647	0.9533
			xanthosine	100000299	C01762	HMDB00299	64959		0.8	1.56	1.96	1.25	1	1.96		0.6447	0.9742	0.181	0.3225	0.063	0.2081	0.7627	0.6153	0.8031	0.7782	0.0544	0.0745		0.9401	1.1756	0.9365	1.8385
			N1-methylinosine	100001409		HMDB02721	65095		0.99	1.2	1.21	1.06	1.05	1.27		0.9091	0.9787	0.3476	0.4311	0.2976	0.3385	0.7749	0.6183	0.8705	0.794	0.2063	0.1605		0.9249	0.9805	0.967	1.1723
			2'-deoxyinosine	100000135	C05512	HMDB00071	65058		1.2	2.35	1.95	1.7	2.04	3.99		0.9557	0.9801	0.0773	0.2105	0.1107	0.2367	0.2925	0.4499	0.3166	0.5342	0.0074	0.0228		0.483	0.8207	0.9876	1.9272
			urate	1134	C00366	HMDB00289	1175		1.2	1.11	0.93	0.89	1.06	0.99		0.1697	0.9653	0.4879	0.4868	0.5347	0.4459	0.3544	0.4697	0.6271	0.7016	0.8622	0.3933		1.0814	0.9604	1.1494	1.0676
			allantoin	1002	C02350	HMDB00462	204		1.01	1.17	1.16	0.98	0.99	1.14		0.8179	0.9772	0.3264	0.4218	0.345	0.3657	0.8709	0.6358	0.9703	0.813	0.3961	0.2429		1.0003	0.9807	0.9869	1.1445
		Purine Metabolism, Adenine containing	adenosine 5'-monophosphate (AMP)	209	C00020	HMDB00045	6083		1.05	1.05	1.01	0.94	0.98	0.99		0.5333	0.9742	0.8688	0.5847	0.6592	0.4898	0.5351	0.554	0.9766	0.813	0.6568	0.3351		0.8754	0.8217	0.8588	0.8655
			adenosine 3'-monophosphate (3'-AMP)	100001449	C01367	HMDB03540	41211		1.09	1	0.92	0.95	1.03	0.95		0.5338	0.9742	0.8913	0.5898	0.6123	0.4694	0.5545	0.5619	0.9784	0.813	0.6352	0.3288		0.8231	0.7785	0.8516	0.7811
			adenosine 3',5'-cyclic monophosphate (cAMP)	207	C00575	HMDB00058	6076		1.33	0.95	0.72	0.87	1.16	0.83		0.1414	0.9653	0.7668	0.5673	0.0916	0.2352	0.4943	0.5302	0.3865	0.5826	0.3379	0.2172		0.9283	0.8119	1.0793	0.775
			adenosine-2',3'-cyclic monophosphate	72	C02353	HMDB11616	2024		0.36	2.11	5.91	1.3	0.46	2.74		0.1234	0.9653	0.4287	0.4631	0.0386	0.1814	0.6854	0.5922	0.1789	0.4164	0.2351	0.1735		1.4975	1.9457	0.6938	4.1016
			adenosine	798	C00212	HMDB00050	60961		0.77	1.34	1.74	1.29	0.99	1.72		0.2643	0.9653	0.2121	0.3442	0.023	0.1458	0.2868	0.4499	0.9871	0.813	0.0264	0.0457		0.9388	1.207	0.9311	1.6176
			adenine	880	C00147	HMDB00034	190		1.42	1	0.7	1.05	1.49	1.05		0.1107	0.9653	0.9261	0.5992	0.1104	0.2367	0.7992	0.6239	0.0918	0.3127	0.7276	0.3536		0.8766	0.9218	1.3051	0.9191
			1-methyladenine	54	C02216	HMDB11599	78821		1.16	1.05	0.9	0.95	1.11	1		0.2101	0.9653	0.6666	0.5303	0.3809	0.3811	0.6388	0.5753	0.4025	0.5978	0.9675	0.4201		1.0201	0.9725	1.1304	1.0165
			N1-methyladenosine	1242	C02494	HMDB03331	27476		0.72	1.57	2.17	1.01	0.73	1.58		0.3123	0.9653	0.2367	0.3601	0.0403	0.1837	0.7387	0.609	0.5837	0.6742	0.1744	0.1448		1.0162	1.0263	0.7412	1.608
			N6-methyladenosine	213		HMDB04044	102175		0.82	1.16	1.4	1.41	1.16	1.63		0.3443	0.9653	0.4296	0.4631	0.0923	0.2352	0.0905	0.2852	0.4932	0.6362	0.0149	0.0342		0.7914	1.1171	0.9194	1.2909
			2'-O-methyladenosine	100004047			102213		0.76	1.4	1.84	1.39	1.06	1.95		0.458	0.9742	0.1815	0.3225	0.0217	0.1458	0.3354	0.4668	0.7747	0.764	0.0124	0.031		0.8238	1.1488	0.8698	1.603
			N6-carbamoylthreonyladenosine	100001415		HMDB41623	161466		1.31	0.94	0.72	0.99	1.29	0.93		0.1792	0.9653	0.775	0.5673	0.1034	0.2367	0.7291	0.6038	0.1054	0.3444	0.494	0.2818		0.9203	0.9108	1.1896	0.852
			2'-deoxyadenosine 5'-monophosphate	100000485	C00360	HMDB00905	12599		2	1.41	0.71	0.77	1.53	1.08		0.0484	0.9653	0.454	0.4737	0.257	0.3172	0.8582	0.6347	0.124	0.3684	0.6399	0.3302		0.6877	0.5262	1.0505	0.7425
			2'-deoxyadenosine	211	C00559	HMDB00101	13730		0.79	1.22	1.54	2.07	1.64	2.52		0.6963	0.9742	0.4979	0.4894	0.2499	0.3144	0.0928	0.2907	0.1244	0.3684	0.0194	0.0389		0.6232	1.2871	1.0221	1.571
			N6-succinyladenosine	100001664		HMDB00912	165243		1.43	1.18	0.83	1.98	2.82	2.34		0.1035	0.9653	0.9925	0.6163	0.212	0.3007	0.0832	0.2759	0.0003	0.0067	0.1726	0.1441		0.444	0.8791	1.2539	1.041
		Purine Metabolism, Guanine containing	guanosine 3'-monophosphate (3'-GMP)	100002704			3522		0.8	0.81	1.01	1.02	0.82	0.82		0.5572	0.9742	0.4539	0.4737	0.8021	0.5363	0.7968	0.6239	0.2945	0.5293	0.2483	0.1788		0.8661	0.8826	0.7095	0.7131
			guanosine-3',5'-cyclic monophosphate (cGMP)	104	C00942	HMDB01314	24316		1.5	0.76	0.51	0.89	1.34	0.68		0.2843	0.9653	0.4749	0.4796	0.0836	0.2303	0.5158	0.54	0.5933	0.6801	0.166	0.1393		0.8818	0.7867	1.1775	0.5954
			guanosine-2',3'-cyclic monophosphate	74	C06194	HMDB11629	92823		0.39	1.78	4.57	1.22	0.48	2.18		0.0948	0.9653	0.733	0.5541	0.1388	0.2564	0.7108	0.6024	0.117	0.3626	0.5317	0.2928		1.4231	1.7429	0.6804	3.1089
			guanosine	1099	C00387	HMDB00133	6802		0.75	1.72	2.3	1.32	0.99	2.27		0.2995	0.9653	0.0812	0.2141	0.0093	0.1158	0.3566	0.4697	0.8046	0.7783	0.0097	0.027		0.9316	1.2329	0.9206	2.1155
			guanine	172	C00242	HMDB00132	764		0.86	0.73	0.86	0.87	0.75	0.64		0.0903	0.9653	0.0077	0.0663	0.1344	0.2564	0.3157	0.4558	0.0334	0.1916	0.0038	0.0164		1.2428	1.0839	0.9302	0.7954
			7-methylguanine	100001456	C02242	HMDB00897	11361		1.3	1.43	1.1	0.8	1.04	1.14		0.007	0.5884	0.0101	0.0727	0.496	0.4258	0.3499	0.4697	0.5454	0.651	0.3337	0.2158		1.0635	0.8492	1.1048	1.2163
			N2,N2-dimethylguanosine	100001412		HMDB04824	92919		0.96	1.12	1.17	1.03	0.98	1.14		0.7486	0.9742	0.4335	0.4631	0.251	0.3149	0.7975	0.6239	0.9899	0.813	0.3385	0.2172		0.9343	0.9581	0.9151	1.0685
			N2,N2-dimethylguanine	100001853			74047		1.37	1.25	0.91	0.91	1.24	1.13		0.0109	0.5884	0.021	0.1054	0.4465	0.4064	0.3317	0.4635	0.0753	0.2866	0.1981	0.157		0.9952	0.9023	1.2383	1.1288
			8-hydroxyguanine	100002744	C20155	HMDB02032	65154		0.69	0.56	0.82	0.59	0.41	0.33		0.0708	0.9653	0.006	0.06	0.4571	0.4108	0.0038	0.0412	0.0007	0.0138	2.6362e-05	0.0006		1.7927	1.0593	0.734	0.5984
			2'-deoxyguanosine	348	C00330	HMDB00085	187790		0.74	1.43	1.92	2.05	1.53	2.93		0.679	0.9742	0.2755	0.3838	0.0956	0.2352	0.1875	0.3743	0.2791	0.5169	0.0117	0.0299		0.6268	1.2856	0.9577	1.839
		Pyrimidine Metabolism, Orotate containing	dihydroorotate	923	C00337	HMDB03349	648		1.07	0.8	0.75	0.87	0.93	0.7		0.6838	0.9742	0.1127	0.2695	0.0635	0.2081	0.36	0.4697	0.6111	0.6888	0.0261	0.0455		1.2382	1.0728	1.1499	0.8622
			orotate	445	C00295	HMDB00226	967		1.52	1.68	1.1	0.93	1.41	1.56		0.103	0.9653	0.0231	0.1097	0.5678	0.4548	0.5566	0.5621	0.1895	0.4344	0.0386	0.0586		0.8118	0.7519	1.1448	1.2628
			orotidine	100001416		HMDB00788	92751		1.16	1.52	1.31	0.99	1.15	1.51		0.3938	0.9661	0.0523	0.178	0.1829	0.2849	0.9503	0.6659	0.4253	0.6089	0.0567	0.0748		0.8432	0.8374	0.9707	1.2715
		Pyrimidine Metabolism, Uracil containing	uridine 3'-monophosphate (3'-UMP)	106	C01368		101543		1.2	0.88	0.74	1.06	1.28	0.94		0.5415	0.9742	0.6346	0.5278	0.2838	0.3338	0.8962	0.6443	0.5622	0.6561	0.5026	0.2832		0.8074	0.8594	1.0332	0.7597
			uridine-2',3'-cyclic monophosphate	75	C02355	HMDB11640	439715		0.44	1.77	4	1.26	0.56	2.22		0.0564	0.9653	0.6142	0.5242	0.0987	0.2367	0.4036	0.4839	0.3143	0.5334	0.3045	0.2053		1.3253	1.6637	0.7362	2.9458
			uridine	535	C00299	HMDB00296	6029		0.78	1.72	2.21	1.39	1.08	2.38		0.5333	0.9742	0.0586	0.1832	0.008	0.1126	0.4547	0.51	0.9305	0.807	0.0034	0.0156		0.8225	1.1392	0.8858	1.9571
			uracil	825	C00106	HMDB00300	1174		1.26	1.53	1.21	1.04	1.32	1.59		0.2241	0.9653	0.1022	0.2515	0.4592	0.4111	0.8406	0.6328	0.167	0.4009	0.0769	0.087		0.8971	0.9345	1.1809	1.4257
			pseudouridine	821	C02067	HMDB00767	15047		0.93	1.2	1.3	1.3	1.2	1.56		0.7905	0.9742	0.2449	0.3678	0.1122	0.237	0.289	0.4499	0.3774	0.5757	0.0047	0.0179		0.8508	1.1044	1.0217	1.3245
			5,6-dihydrouridine	100001425			94312		0.76	1.18	1.55	1.27	0.96	1.5		0.2669	0.9653	0.4281	0.4631	0.0567	0.2003	0.3971	0.4839	0.6111	0.6888	0.0737	0.0858		0.9699	1.2298	0.9342	1.4526
			2'-O-methyluridine	100010896			102212		1.15	1.51	1.31	0.98	1.12	1.47		0.4123	0.9661	0.0853	0.2217	0.2797	0.331	0.7902	0.6239	0.5448	0.651	0.1126	0.1098		0.7723	0.7551	0.8685	1.1391
			5,6-dihydrouracil	1125	C00429	HMDB00076	649		0.92	0.91	0.99	1.21	1.11	1.1		0.7345	0.9742	0.5418	0.4963	0.7026	0.5061	0.3111	0.4541	0.392	0.5866	0.786	0.3719		0.7313	0.8845	0.8124	0.8044
			2'-deoxyuridine	536	C00526	HMDB00012	13712		0.52	4.53	8.78	1.89	0.98	8.57		0.3409	0.9653	0.165	0.3128	0.0486	0.1989	0.2923	0.4499	0.8544	0.7877	0.0427	0.0631		0.7576	1.4327	0.7396	6.4902
			4-ureidobutyrate	100000718			1571307		1.01	0.84	0.83	0.54	0.54	0.45		0.9117	0.9787	0.1256	0.2725	0.0955	0.2352	0.0018	0.0252	0.002	0.0305	0.0002	0.0027		1.7734	0.9542	0.9635	0.8003
			3-ureidopropionate	1053	C02642	HMDB00026	111		0.99	1.13	1.14	1.23	1.22	1.39		0.9848	0.9801	0.2905	0.3976	0.2479	0.3137	0.0746	0.2705	0.0326	0.1916	0.0052	0.0194		0.8811	1.0799	1.0734	1.2248
			beta-alanine	244	C00099	HMDB00056	239		1.01	1.78	1.77	1.17	1.18	2.08		0.9267	0.9787	0.1664	0.3143	0.1645	0.2771	0.6544	0.5785	0.5224	0.6462	0.0769	0.087		0.8872	1.0353	1.0425	1.8438
			3-(3-amino-3-carboxypropyl)uridine*	100001426			171198		1.11	1.15	1.03	0.94	1.05	1.08		0.2253	0.9653	0.2029	0.3377	0.8189	0.538	0.699	0.5967	0.5462	0.651	0.4705	0.2738		0.9602	0.903	1.0065	1.0362
		Pyrimidine Metabolism, Cytidine containing	cytidine 5'-monophosphate (5'-CMP)	282	C00055	HMDB00095	6131		1.09	2.03	1.87	0.77	0.84	1.57		0.715	0.9742	0.3199	0.4156	0.4483	0.4071	0.5138	0.54	0.7371	0.7539	0.6313	0.3279		1.0394	0.8028	0.8726	1.6306
			cytidine 2' or 3'-monophosphate (2' or 3'-CMP)	100019915					1.12	1.26	1.12	0.89	1	1.12		0.5864	0.9742	0.6621	0.5303	0.9622	0.5754	0.5651	0.5621	0.9704	0.813	0.9372	0.411		0.9579	0.8544	0.9577	1.0763
			cytidine 2',3'-cyclic monophosphate	73	C02354	HMDB11691	417654		0.31	1.78	5.73	1.2	0.37	2.14		0.0948	0.9653	0.3965	0.456	0.0208	0.1458	0.5835	0.5664	0.2961	0.5307	0.1847	0.1497		1.4934	1.7943	0.5588	3.2008
			cytidine	827	C00475	HMDB00089	6175		0.61	1.38	2.25	1.17	0.72	1.61		0.1666	0.9653	0.1968	0.3377	0.005	0.1051	0.8577	0.6347	0.1078	0.3483	0.0718	0.0855		1.0804	1.2645	0.7767	1.7445
			cytosine	881	C00380	HMDB00630	597		0.67	0.79	1.19	1.25	0.83	0.99		0.2241	0.9653	0.5401	0.4963	0.4282	0.404	0.6251	0.5753	0.1509	0.3978	0.7914	0.3728		1.141	1.4249	0.9479	1.1323
			3-methylcytidine	100001466			159649		1.17	1.51	1.29	0.98	1.15	1.48		0.2041	0.9653	0.0273	0.1201	0.0985	0.2367	0.6293	0.5753	0.1588	0.3978	0.0132	0.0318		0.942	0.9244	1.0847	1.3943
			5-methylcytidine	100000763		HMDB00982	92918		0.99	1.64	1.66	1.23	1.21	2.01		0.8939	0.9772	0.1038	0.2539	0.0902	0.2352	0.4186	0.4909	0.5155	0.643	0.0245	0.0433		0.8689	1.0655	1.0554	1.747
			N4-acetylcytidine	100001413		HMDB05923	107461		0.72	1.76	2.44	1.37	0.99	2.42		0.2716	0.9653	0.0693	0.2016	0.0065	0.1088	0.3097	0.4541	0.8779	0.7964	0.0067	0.0218		0.8878	1.2207	0.8791	2.1482
			2'-deoxycytidine 5'-monophosphate	298	C00239	HMDB01202	13945		1.52	1.72	1.13	0.86	1.31	1.48		0.2269	0.9653	0.5523	0.4982	0.8371	0.5433	0.9545	0.6659	0.2982	0.5319	0.5948	0.3156		1.0978	0.9463	1.441	1.6294
			2'-deoxycytidine	100000125	C00881	HMDB00014	13711		0.72	0.95	1.33	2.22	1.59	2.11		0.712	0.9742	0.6451	0.5278	0.306	0.3426	0.1913	0.3788	0.2548	0.4961	0.0234	0.0423		0.6588	1.4607	1.05	1.3928
			2'-O-methylcytidine	100010895			150971		0.95	1.33	1.39	1.33	1.27	1.77		0.9132	0.9787	0.1482	0.2981	0.0922	0.2352	0.5853	0.5664	0.3652	0.5675	0.0035	0.0156		0.8651	1.1511	1.0983	1.5302
			5-methyl-2'-deoxycytidine	100002300	C03592	HMDB02224	440055		0.66	0.82	1.24	2.12	1.4	1.74		0.6465	0.9742	0.7843	0.5686	0.3498	0.369	0.2993	0.4499	0.4973	0.64	0.0632	0.079		0.7544	1.6019	1.0591	1.3099
		Pyrimidine Metabolism, Thymine containing	thymidine 5'-monophosphate	1248	C00364	HMDB01227	9700		1.6	1.55	0.97	1.01	1.62	1.58		0.1047	0.9653	0.8709	0.5847	0.4804	0.4173	0.4025	0.4839	0.0716	0.2845	0.4996	0.283		0.9511	0.9643	1.5387	1.4983
			thymidine	872	C00214	HMDB00273	5789		0.76	1.33	1.74	2.3	1.75	3.05		0.7215	0.9742	0.3227	0.4181	0.1345	0.2564	0.1431	0.3271	0.1982	0.4445	0.0071	0.0225		0.5986	1.3784	1.0497	1.828
			thymine	882	C00178	HMDB00262	1135		0.97	1.3	1.35	1.17	1.13	1.52		0.8618	0.9772	0.1494	0.2991	0.1855	0.2863	0.9982	0.6707	0.8454	0.7847	0.099	0.1009		0.9046	1.0555	1.0237	1.3769
			5,6-dihydrothymine	158	C00906	HMDB00079	93556		1.28	1.2	0.94	1.17	1.5	1.41		0.2711	0.9653	0.336	0.4258	0.8419	0.5437	0.7509	0.6118	0.1127	0.353	0.1377	0.1251		0.6014	0.7018	0.8999	0.8456
			3-aminoisobutyrate	1114	C05145	HMDB03911	64956		0.91	2.03	2.22	1.42	1.3	2.89		0.8029	0.9772	0.0421	0.1524	0.0231	0.1458	0.3003	0.4499	0.4282	0.6092	0.0028	0.0144		0.7054	1.0043	0.9179	2.0364
		Purine and Pyrimidine Metabolism	methylphosphate	100001805		HMDB61711	13130		0.58	1.45	2.49	1.22	0.71	1.77		0.0585	0.9653	0.209	0.3431	0.0048	0.1051	0.3985	0.4839	0.5072	0.6423	0.0649	0.0802		1.1364	1.3856	0.8089	2.0137
	Cofactors and Vitamins	Nicotinate and Nicotinamide Metabolism	quinolinate	182	C03722	HMDB00232	1066		1.45	1.59	1.1	1.08	1.56	1.72		0.139	0.9653	0.0401	0.1474	0.519	0.4369	0.8475	0.6328	0.1051	0.3444	0.0123	0.031		0.7411	0.7997	1.1594	1.2732
			nicotinate	567	C00253	HMDB01488	938		1.14	1.15	1	1.11	1.27	1.27		0.2434	0.9653	0.8861	0.5898	0.6309	0.4788	0.3737	0.4765	0.0885	0.3045	0.4853	0.2794		0.9048	1.0041	1.1487	1.1519
			nicotinate ribonucleoside	100001316	C05841	HMDB06809	161234		1.04	1.04	1	1	1.04	1.04		0.6339	0.9742	0.5711	0.5036	0.9426	0.5731	0.9832	0.6703	0.6364	0.7016	0.5691	0.3065		0.9731	0.9738	1.0134	1.0138
			nicotinamide	432	C00153	HMDB01406	936		1	1.1	1.11	1.03	1.02	1.13		0.8135	0.9772	0.6115	0.5242	0.7039	0.5061	0.9431	0.6647	0.8363	0.7847	0.5977	0.3166		0.9471	0.9714	0.9677	1.0696
			nicotinamide ribonucleotide (NMN)	1312	C00455	HMDB00229	14180		1.33	1.55	1.16	0.76	1.01	1.17		0.1705	0.9653	0.2264	0.355	0.8554	0.5483	0.385	0.4809	0.744	0.7539	0.6753	0.3407		0.9759	0.7397	0.985	1.1463
			nicotinamide riboside	100001310	C03150	HMDB00855	439924		0.83	1.06	1.29	1.28	1.06	1.36		0.2237	0.9653	0.7762	0.5673	0.1669	0.2771	0.1442	0.3271	0.5127	0.6423	0.1126	0.1098		0.8743	1.118	0.9231	1.1873
			1-methylnicotinamide	55	C02918	HMDB00699	457		1.19	0.7	0.59	0.73	0.87	0.52		0.394	0.9661	0.2555	0.3722	0.034	0.1743	0.7287	0.6038	0.8205	0.7847	0.2416	0.1763		1.3555	0.9934	1.1787	0.7
			trigonelline (N'-methylnicotinate)	100001092	C01004	HMDB00875	5570		0.63	1.4	2.23	2.12	1.33	2.98		0.7534	0.9742	0.3612	0.4385	0.1779	0.2812	0.5605	0.5621	0.77	0.7619	0.0952	0.098		1.0075	2.135	1.3429	2.9979
		Riboflavin Metabolism	riboflavin (Vitamin B2)	500	C00255	HMDB00244	493570		0.78	0.92	1.18	1.23	0.96	1.14		0.4971	0.9742	0.7799	0.5673	0.7159	0.5085	0.6391	0.5753	0.7483	0.7539	0.8987	0.4003		0.8871	1.0939	0.8556	1.0082
		Pantothenate and CoA Metabolism	pantothenate	1024	C00864	HMDB00210	6613		0.78	1.19	1.53	1.15	0.9	1.37		0.8087	0.9772	0.4876	0.4868	0.2222	0.3024	0.8383	0.6328	0.9929	0.813	0.3166	0.2112		1.1609	1.34	1.0441	1.593
			pantetheine	100001495	C00831		439322		0.78	0.95	1.22	1.79	1.4	1.7		0.2689	0.9653	0.826	0.5775	0.368	0.3753	0.0094	0.0788	0.0064	0.0725	0.0113	0.0292		0.7615	1.3618	1.0636	1.2972
		Ascorbate and Aldarate Metabolism	ascorbic acid 2-sulfate	100009329			86484		1.33	1.05	0.79	1.75	2.33	1.84		0.0805	0.9653	0.8537	0.5797	0.1734	0.2771	0.0118	0.0926	0.0022	0.0325	0.0109	0.0287		0.568	0.9956	1.3213	1.0478
			ascorbic acid 3-sulfate*	100020409			11425365		1.04	0.85	0.82	1.21	1.25	1.02		0.8722	0.9772	0.3766	0.4489	0.3233	0.3538	0.3095	0.4541	0.2656	0.5041	0.8849	0.3974		0.999	1.2046	1.2506	1.0234
			2-O-methylascorbic acid	100003258			99779		1.12	1.41	1.26	1.14	1.28	1.61		0.3256	0.9653	0.0264	0.1183	0.1153	0.2392	0.3288	0.4615	0.053	0.2489	0.004	0.0167		0.8292	0.9414	1.0573	1.332
			threonate	100001022	C01620	HMDB00943	151152		1.11	0.99	0.9	3.43	3.8	3.41		0.3574	0.9653	0.9708	0.6149	0.325	0.3539	9.2692e-06	0.0005	3.8373e-09	1.1656e-06	1.8943e-06	0.0001		0.3172	1.0895	1.2054	1.0808
			oxalate (ethanedioate)	100000841	C00209	HMDB02329	971		1.09	1.14	1.05	1.28	1.39	1.46		0.6603	0.9742	0.2781	0.384	0.6438	0.4826	0.0267	0.1631	0.0416	0.2126	0.0034	0.0156		0.8154	1.0418	1.1309	1.1904
			gulonate*	100001586	C00257	HMDB03290	152304		0.92	0.97	1.05	0.93	0.86	0.91		0.5641	0.9742	0.8109	0.5718	0.747	0.5174	0.6436	0.5755	0.3123	0.5319	0.4978	0.2828		1.0634	0.9921	0.9153	0.9648
		Tocopherol Metabolism	alpha-tocopherol	1105	C02477	HMDB01893	14985		1.09	1.1	1.01	1.5	1.64	1.65		0.3519	0.9653	0.2214	0.3532	0.8773	0.5534	0.0007	0.0144	0.0002	0.0046	6.1864e-05	0.001		0.6769	1.018	1.1119	1.1183
			alpha-tocopherol acetate	100002328	C13202	HMDB34227	2117		0.82	0.92	1.12	2.01	1.65	1.85		0.6156	0.9742	0.8198	0.5757	0.7865	0.5313	0.051	0.2149	0.0839	0.298	0.0671	0.082		0.7513	1.5104	1.2363	1.3881
			delta-tocopherol	100001216	C14151	HMDB02902	92094		1.01	1.3	1.29	1.3	1.31	1.69		0.5286	0.9742	0.1413	0.2908	0.1694	0.2771	0.1152	0.3104	0.4834	0.6288	0.0267	0.0458		0.7159	0.9281	0.9407	1.2102
			alpha-tocotrienol	100001979	C14153	HMDB06327	5282347		0.65	0.75	1.15	2.52	1.63	1.88		0.321	0.9653	0.406	0.4574	0.9612	0.5754	0.0169	0.119	0.0346	0.1965	0.0648	0.0802		0.5982	1.5062	0.973	1.1229
			gamma-tocotrienol	100001981	C14155	HMDB12958	5282349		1.11	1.06	0.96	1.54	1.7	1.63		0.6436	0.9742	0.5238	0.4902	0.9351	0.5706	0.0603	0.2397	0.0217	0.1501	0.0062	0.021		0.7249	1.1133	1.2303	1.1845
			gamma-CEHC	100002094		HMDB01931	133098		1.25	1.3	1.04	1.21	1.52	1.57		0.3005	0.9653	0.4991	0.4894	0.8806	0.5539	0.2494	0.4286	0.0611	0.2721	0.1386	0.1252		0.7532	0.9147	1.1454	1.186
			alpha-CEHC glucuronide*	100003101			134819285		1.08	1.19	1.1	1.39	1.51	1.65		0.7756	0.9742	0.4731	0.4796	0.6449	0.4826	0.2335	0.4208	0.1445	0.3881	0.074	0.0858		0.7414	1.0326	1.1164	1.2267
			alpha-CEHC sulfate	100005972					1.24	1.25	1.01	1.87	2.32	2.33		0.4229	0.9688	0.2548	0.3722	0.8097	0.5363	0.021	0.1405	0.0087	0.0908	0.0056	0.0201		0.5736	1.0739	1.3291	1.339
			alpha-CEHC taurine*	100005975					1.3	1.17	0.89	4.7	6.14	5.48		0.6711	0.9742	0.8557	0.5797	0.5745	0.4565	0.0044	0.047	0.0646	0.2727	0.0037	0.0164		0.2387	1.1224	1.4645	1.3082
			alpha-CEHC	100002206		HMDB01518	9943542		1.5	2.12	1.42	1.49	2.22	3.15		0.4075	0.9661	0.1423	0.2912	0.4887	0.4225	0.0532	0.2223	0.0532	0.2489	0.0233	0.0423		0.4654	0.6922	1.0354	1.4653
			delta-CEHC	100020416			11536125		1.22	1.02	0.84	1.1	1.34	1.12		0.0645	0.9653	0.8055	0.5709	0.1027	0.2367	0.2782	0.4468	0.0072	0.0796	0.1873	0.1512		0.8714	0.9554	1.1673	0.9785
			delta-CEHC sulfate	100020484					1.15	0.71	0.61	1.33	1.53	0.94		0.9832	0.9801	0.078	0.2109	0.1915	0.2863	0.1341	0.3246	0.235	0.4761	0.9833	0.422		0.869	1.1553	1.3287	0.8166
			gamma-CEHC sulfate	100020480					1.31	0.95	0.72	1.56	2.05	1.49		0.3888	0.9661	0.7233	0.5494	0.2733	0.3292	0.0438	0.2051	0.0172	0.1368	0.0822	0.0901		0.6771	1.0588	1.3902	1.0067
			gamma-tocopherol/beta-tocopherol	100008998					1.32	1.31	1	1.35	1.78	1.77		0.0725	0.9653	0.0317	0.1321	0.9411	0.573	0.0176	0.1222	0.0018	0.0281	0.0007	0.005		0.7185	0.9721	1.2808	1.2747
		Folate Metabolism	folate	328	C00504	HMDB00121	6037		1.01	0.93	0.92	1.1	1.11	1.02		0.9856	0.9801	0.5598	0.4982	0.6004	0.4644	0.6383	0.5753	0.7075	0.7373	0.7569	0.3631		0.9933	1.0903	1.1043	1.0111
		Tetrahydrobiopterin Metabolism	biopterin	1548	C06313	HMDB00468	445040		0.52	0.47	0.9	1.25	0.65	0.59		0.0087	0.5884	0.003	0.048	0.5655	0.4548	0.3806	0.4809	0.0158	0.1359	0.0032	0.0156		1.3145	1.6382	0.8565	0.774
			dihydrobiopterin	100001506	C00268	HMDB00038	1879		1.37	0.68	0.49	0.88	1.21	0.6		0.2665	0.9653	0.0655	0.1954	0.014	0.1281	0.5715	0.5648	0.5307	0.6496	0.0205	0.0398		0.9594	0.8469	1.1606	0.5723
		Hemoglobin and Porphyrin Metabolism	protoporphyrin IX	100000292	C02191	HMDB00241	4971		1.62	1.41	0.87	1.13	1.83	1.59		0.0868	0.9653	0.6998	0.541	0.3855	0.3843	0.4108	0.4887	0.0319	0.1916	0.3611	0.2271		0.6091	0.6864	1.1132	0.966
			heme	100001386	C00032	HMDB03178	26945		0.45	0.57	1.27	0.33	0.15	0.19		0.0128	0.5884	0.0812	0.2141	0.5678	0.4548	0.0011	0.0202	2.6844e-06	0.0002	3.9458e-05	0.0007		4.7965	1.5883	0.716	0.9085
			bilirubin (Z,Z)	1090	C00486	HMDB00054	5280352		0.9	1.12	1.26	1.09	0.97	1.22		0.8316	0.9772	0.4078	0.4574	0.1985	0.2918	0.9749	0.6685	0.8135	0.7832	0.2481	0.1788		0.9824	1.0697	0.9578	1.2028
			bilirubin (E,E)*	100001950			5315454		1.13	1.5	1.33	0.51	0.57	0.76		0.4381	0.9742	0.1115	0.2695	0.3039	0.342	0.0292	0.1681	0.0801	0.2914	0.4063	0.2473		1.0492	0.5339	0.6011	0.8012
			biliverdin	250	C00500	HMDB01008	5353439		0.5	0.46	0.92	0.38	0.19	0.18		0.0114	0.5884	0.0069	0.0611	0.7998	0.5363	0.0011	0.0202	3.188e-05	0.0013	2.2364e-05	0.0006		3.2148	1.2212	0.6134	0.5658
		Thiamine Metabolism	thiamin (Vitamin B1)	873	C00378	HMDB00235	1130		0.94	2.82	2.99	0.63	0.6	1.78		0.9153	0.9787	0.1251	0.2725	0.0988	0.2367	0.4924	0.5302	0.4219	0.6087	0.3752	0.2337		1.4281	0.8999	0.8502	2.5418
			5-(2-Hydroxyethyl)-4-methylthiazole	100000098	C04294		1136		1.08	1.18	1.09	0.88	0.96	1.04		0.9867	0.9801	0.4501	0.4737	0.4828	0.4186	0.3416	0.4694	0.3899	0.5849	0.8969	0.4		1.0899	0.9645	1.0419	1.1388
		Vitamin A Metabolism	retinol (Vitamin A)	498	C00473	HMDB00305	445354		0.75	2.93	3.9	0.9	0.68	2.64		0.1778	0.9653	0.0212	0.1054	0.0035	0.0865	0.6051	0.5715	0.0771	0.2893	0.0384	0.0586		1.0173	0.9157	0.6877	2.6813
			carotene diol (1)	100015966					1.04	0.95	0.91	1.29	1.34	1.22		0.6271	0.9742	0.4128	0.4587	0.2363	0.3096	0.0571	0.2307	0.0406	0.2108	0.1056	0.1053		0.8012	1.0356	1.0765	0.9806
			carotene diol (2)	100015967					1.04	0.93	0.89	1.67	1.74	1.55		0.6375	0.9742	0.3542	0.435	0.2224	0.3024	0.0017	0.0252	0.0011	0.0198	0.006	0.0209		0.6197	1.0319	1.0765	0.9577
			carotene diol (3)	100015968					0.89	0.9	1.01	2.42	2.15	2.18		0.2063	0.9653	0.2384	0.3616	0.8551	0.5483	0.0012	0.0207	0.0026	0.0367	0.0023	0.0131		0.483	1.167	1.0369	1.0523
			astaxanthin	100002751	C08580	HMDB02204	5281224		1.12	1.18	1.05	2.5	2.8	2.95		0.0804	0.9653	0.0977	0.2472	0.6556	0.4881	0.0016	0.0246	0.0009	0.0169	0.0006	0.0048		0.3939	0.9856	1.1038	1.1625
			beta-cryptoxanthin	100001977		HMDB33844	6384256		0.86	0.87	1.01	1.83	1.57	1.59		0.2606	0.9653	0.3125	0.411	0.9987	0.5853	0.0026	0.0308	0.0098	0.1009	0.0122	0.0308		0.6706	1.2284	1.0509	1.0657
			retinal	100004088	C00376	HMDB01358	638015		0.9	1.24	1.38	1.07	0.96	1.32		0.2993	0.9653	0.386	0.4522	0.1594	0.2746	0.5162	0.54	0.635	0.7016	0.2296	0.171		0.9817	1.0459	0.9443	1.2986
		Vitamin B6 Metabolism	pyridoxine (Vitamin B6)	936	C00314	HMDB02075	1054		0.76	1.79	2.36	1.44	1.09	2.58		0.9709	0.9801	0.2294	0.3561	0.1249	0.2556	0.6076	0.5715	0.5048	0.6423	0.0587	0.0762		1.1057	1.5966	1.2062	2.8508
			pyridoxamine	568	C00534	HMDB01431	1052		1.1	1.62	1.47	1.06	1.17	1.72		0.5907	0.9742	0.0379	0.1438	0.095	0.2352	0.7822	0.6231	0.3876	0.5828	0.0189	0.0386		0.8323	0.8825	0.9736	1.4311
			pyridoxate	100001121	C00847	HMDB00017	6723		0.93	0.93	0.99	1.04	0.98	0.97		0.7033	0.9742	0.637	0.5278	0.8882	0.5558	0.8235	0.6326	0.871	0.794	0.7815	0.3708		1.0463	1.0929	1.0205	1.0146
	Xenobiotics	Benzoate Metabolism	benzoate	100000008	C00180	HMDB01870	243		0.96	1.11	1.16	1.02	0.97	1.13		0.6495	0.9742	0.8322	0.5778	0.5975	0.4644	0.5654	0.5621	0.8334	0.7847	0.5239	0.29		1.1658	1.1861	1.1352	1.3166
			2,4,6-trihydroxybenzoate	100001718		HMDB29649	66520		1.17	1.04	0.89	0.64	0.75	0.67		0.464	0.9742	0.7948	0.5703	0.6047	0.466	0.005	0.0497	0.0679	0.2748	0.0081	0.0245		1.4537	0.9332	1.0942	0.9697
			4-vinylphenol sulfate	100001755	C05627	HMDB62775	6426766		0.45	0.33	0.74	2.72	1.23	0.91		0.1637	0.9653	0.0568	0.1832	0.4767	0.4161	0.0888	0.284	0.6927	0.7277	0.7306	0.3537		0.6285	1.7111	0.7707	0.5731
			methyl-4-hydroxybenzoate sulfate	100006116					1.03	0.66	0.64	1.15	1.19	0.75		0.9738	0.9801	0.0227	0.1092	0.039	0.1814	0.3866	0.4809	0.4215	0.6087	0.1447	0.1282		1.013	1.1641	1.2016	0.7647
			propyl 4-hydroxybenzoate sulfate	100006264					1.06	0.84	0.8	1.56	1.65	1.32		0.6912	0.9742	0.6458	0.5278	0.3008	0.3403	0.0982	0.2936	0.0211	0.1501	0.0706	0.0846		0.7443	1.1598	1.2291	0.9788
		Food Component/Plant	2-piperidinone	100004295		HMDB11749	12665		0.97	0.89	0.92	0.55	0.53	0.49		0.6711	0.9742	0.1986	0.3377	0.3374	0.3612	5.9055e-07	7.3979e-05	4.4395e-07	4.4951e-05	4.5015e-06	0.0002		1.7571	0.9679	0.9375	0.8632
			indoleacetylaspartate	100003110		HMDB38666	446620		1.07	0.96	0.9	0.97	1.03	0.93		0.6532	0.9742	0.7932	0.5703	0.4666	0.4144	0.9375	0.6616	0.748	0.7539	0.7534	0.3624		1.0204	0.9893	1.0552	0.9513
			erythrose	100001042	C01796	HMDB02649	94176		0.33	1.76	5.33	1.46	0.48	2.57		0.5495	0.9742	0.7006	0.541	0.3581	0.3706	0.5982	0.5715	0.1332	0.378	0.9875	0.4227		1.1211	1.6406	0.5408	2.8834
			genistein	100001221	C06563	HMDB03217	5280961		0.71	0.82	1.16	1.69	1.21	1.39		0.3997	0.9661	0.6826	0.536	0.6438	0.4826	0.2058	0.3857	0.7256	0.7484	0.3838	0.2376		0.8468	1.4336	1.0215	1.1806
			genistein glucuronide*	100020216					0.95	0.93	0.98	0.86	0.82	0.8		0.8266	0.9772	0.8059	0.5709	0.9977	0.5853	0.2652	0.4372	0.1565	0.3978	0.0857	0.0924		1.1032	0.9534	0.9039	0.8822
			diaminopimelate	100000115	C00666	HMDB01370	439283		0.75	0.44	0.59	0.56	0.42	0.24		0.769	0.9742	0.1439	0.2919	0.1362	0.2564	0.2711	0.4399	0.1301	0.3763	0.0133	0.0318		1.8117	1.0079	0.7549	0.4435
			1,1-kestotetraose	100003047		HMDB39176	166775		1.12	0.56	0.5	2.51	2.82	1.4		0.2977	0.9653	0.0112	0.076	0.0048	0.1051	1.3627e-05	0.0007	2.723e-06	0.0002	0.4983	0.2828		0.5103	1.2831	1.4408	0.7144
			2-oxindole-3-acetate	100003109		HMDB35514	3080590		1.05	1.02	0.97	1.01	1.06	1.03		0.5568	0.9742	0.7276	0.5508	0.7467	0.5174	0.9556	0.6659	0.5493	0.6531	0.7451	0.3595		0.9812	0.9876	1.0409	1.0086
			3-butenylglucosinolate	100003822		HMDB38427			0.74	0.72	0.97	0.6	0.44	0.43		0.3149	0.9653	0.2655	0.3779	0.9214	0.567	0.0628	0.2438	0.0058	0.0665	0.004	0.0167		1.1519	0.6862	0.5086	0.4909
			3-formylindole	100020219	C08493	HMDB29737	10256		1.02	0.94	0.93	0.87	0.89	0.82		0.7115	0.9742	0.429	0.4631	0.2218	0.3024	0.1164	0.312	0.146	0.3891	0.0343	0.0548		1.1366	0.9891	1.0073	0.9318
			betonicine	100002153	C08269	HMDB29412	164642		0.8	0.95	1.18	1.27	1.02	1.21		0.9877	0.9801	0.4906	0.488	0.2773	0.331	0.7674	0.6153	0.6293	0.7016	0.3359	0.2164		1.0845	1.3793	1.1083	1.3104
			gluconate	338	C00257	HMDB00625	10690		0.97	0.82	0.84	1.03	1	0.84		0.699	0.9742	0.5183	0.4902	0.2898	0.3356	0.8126	0.6284	0.5603	0.6561	0.7159	0.3518		1.065	1.0958	1.0648	0.8997
			beta-guanidinopropanoate	100001411	C03065	HMDB13222	67701		1.19	1.4	1.17	1.16	1.38	1.62		0.3538	0.9653	0.2723	0.3829	0.735	0.5156	0.7434	0.6092	0.1611	0.3978	0.14	0.1257		0.6129	0.7118	0.8486	0.9934
			daidzein	100001219	C10208	HMDB03312	5281708		0.76	0.98	1.29	2.08	1.58	2.05		0.7001	0.9742	0.9867	0.616	0.6911	0.5057	0.2024	0.3844	0.3039	0.5319	0.2047	0.1605		0.8382	1.7473	1.3277	1.7176
			daidzin (daidzein 7-O-glucoside)	100001218	C10216	HMDB33991	107971		1.33	1.17	0.88	0.75	1	0.88		0.0102	0.5884	0.4749	0.4796	0.2617	0.3206	0.0127	0.0979	0.944	0.8089	0.2816	0.1943		1.118	0.8419	1.1228	0.9887
			genistein sulfate*	100020207					1.52	0.92	0.61	1.15	1.74	1.06		0.21	0.9653	0.8954	0.59	0.1584	0.2746	0.7954	0.6239	0.12	0.3665	0.8966	0.4		0.7584	0.8692	1.3184	0.8035
			deoxymugineic acid	100001816					0.99	0.77	0.78	0.88	0.88	0.68		0.9281	0.9787	0.0708	0.2017	0.11	0.2367	0.5604	0.5621	0.5239	0.6462	0.0495	0.0699		1.2468	1.101	1.0946	0.8509
			dihydroferulic acid sulfate	100020272		HMDB41724	187489		1.3	0.76	0.58	0.67	0.87	0.51		0.561	0.9742	0.1707	0.3181	0.1066	0.2367	0.6014	0.5715	0.9796	0.813	0.1395	0.1256		1.3632	0.9074	1.1841	0.6912
			ergothioneine	100002154	C05570	HMDB03045	3032311		1.09	1.9	1.74	1.14	1.24	2.16		0.7822	0.9742	0.6055	0.5215	0.6942	0.5057	0.2672	0.4375	0.2254	0.4674	0.2284	0.1709		0.8232	0.9378	1.022	1.7804
			erythritol	100000846	C00503	HMDB02994	222285		1.4	1.56	1.12	0.78	1.09	1.22		0.092	0.9653	0.019	0.102	0.2824	0.3332	0.1014	0.2969	0.7205	0.747	0.0246	0.0433		1.0367	0.8102	1.1346	1.2674
			ferulate	100001542	C01494	HMDB00954	445858		1.19	1.02	0.86	1.01	1.2	1.03		0.1372	0.9653	0.8302	0.5775	0.1465	0.26	0.9752	0.6685	0.0943	0.3166	0.7849	0.3719		0.9549	0.9659	1.1453	0.9825
			ferulic acid 4-sulfate	100005389		HMDB29200	6305574		1.12	0.82	0.73	0.87	0.98	0.72		0.5826	0.9742	0.465	0.4759	0.2092	0.2993	0.7951	0.6239	0.8239	0.7847	0.3845	0.2376		1.4162	1.2353	1.3885	1.0175
			quinate	100000442	C00296	HMDB03072	6508		0.87	0.77	0.89	0.35	0.3	0.27		0.2663	0.9653	0.0551	0.183	0.3193	0.3521	0.0001	0.0035	3.8683e-05	0.0014	1.4168e-05	0.0004		2.9262	1.0149	0.8822	0.7848
			histidine betaine (hercynine)*	100004059			3083620		0.62	1.76	2.83	0.71	0.44	1.26		0.775	0.9742	0.409	0.4574	0.2174	0.3024	0.5778	0.5664	0.3389	0.5499	0.7591	0.3635		1.5299	1.0915	0.6797	1.9213
			mannonate*	100003695			3246006		0.88	0.86	0.98	0.97	0.86	0.84		0.4801	0.9742	0.4094	0.4574	0.9544	0.5741	0.7997	0.6239	0.3201	0.5388	0.2474	0.1788		1.1207	1.0901	0.9635	0.9422
			methyl indole-3-acetate	1104		HMDB29738	74706		1.05	0.96	0.91	1.09	1.14	1.04		0.5748	0.9742	0.656	0.5303	0.3614	0.3716	0.4213	0.491	0.1787	0.4164	0.8004	0.3736		0.9652	1.0473	1.104	1.0077
			nicotianamine	100004035	C05324		9882882		0.99	0.87	0.88	0.94	0.92	0.82		0.9459	0.9801	0.4019	0.456	0.4363	0.4049	0.6307	0.5753	0.5776	0.6696	0.1593	0.1362		1.128	1.0547	1.041	0.9194
			pheophorbide A	100001689	C18021		5323510		0.97	0.77	0.79	0.46	0.44	0.35		0.9324	0.9787	0.3948	0.456	0.4372	0.4049	0.218	0.4002	0.1955	0.4445	0.0748	0.0861		1.3906	0.634	0.6127	0.4867
			pheophytin A	100001827	C05797				1.39	1.08	0.78	0.91	1.27	0.98		0.0492	0.9653	0.7564	0.5662	0.1728	0.2771	0.4847	0.5279	0.1197	0.3665	0.4911	0.2806		0.9813	0.8974	1.2443	0.9656
			sinapate	100000869	C00482	HMDB32616	637775		1.05	1.05	1	1.25	1.32	1.32		0.6418	0.9742	0.5472	0.4982	0.9163	0.5666	0.22	0.4023	0.1337	0.378	0.1167	0.1121		0.8187	1.0247	1.0784	1.0766
			soyasaponin I	100004481	C08983	HMDB34649	122097		1	0.95	0.95	1.15	1.15	1.09		0.9624	0.9801	0.6372	0.5278	0.5648	0.4548	0.2515	0.4286	0.204	0.449	0.4547	0.2671		0.9267	1.0678	1.0628	1.0133
			soyasaponin II	100004482	C12081	HMDB34650	171435		1.08	1.01	0.94	0.96	1.03	0.97		0.3311	0.9653	0.9315	0.6012	0.3813	0.3811	0.9231	0.657	0.5626	0.6561	0.9761	0.4212		0.9748	0.934	1.0079	0.9448
			soyasaponin III	100004483					1.04	0.94	0.9	1.03	1.08	0.97		0.5952	0.9742	0.5073	0.4902	0.2737	0.3292	0.6352	0.5753	0.4072	0.5979	0.9347	0.411		0.9268	0.9587	0.9978	0.903
			stachydrine	100001296	C10172	HMDB04827	115244		1.14	1.16	1.01	1.2	1.37	1.38		0.6565	0.9742	0.2937	0.3981	0.5851	0.4607	0.8335	0.6328	0.4228	0.6087	0.0424	0.0629		0.926	1.109	1.2642	1.2814
			3-hydroxystachydrine*	100020203			442640		0.63	1.39	2.2	2.07	1.31	2.88		0.7513	0.9742	0.2629	0.3754	0.065	0.2081	0.3576	0.4697	0.3359	0.5499	0.0157	0.0347		0.8804	1.8244	1.1544	2.5378
			methyl glucopyranoside (alpha + beta)	100005864					1.08	1.16	1.08	1.17	1.26	1.36		0.4488	0.9742	0.1523	0.2997	0.3783	0.381	0.2134	0.3975	0.132	0.378	0.0887	0.094		0.8395	0.9832	1.0607	1.1417
			4-vinylguaiacol sulfate	100006126					1.06	0.72	0.68	1.13	1.2	0.82		0.7013	0.9742	0.0548	0.183	0.0338	0.1743	0.3399	0.4694	0.2156	0.4595	0.2787	0.1936		1.0087	1.1447	1.2113	0.8243
			pyrraline	100001767		HMDB33143	122228		1.03	1.54	1.49	1.05	1.09	1.62		0.8202	0.9772	0.0004	0.0156	0.0017	0.0843	0.5011	0.5308	0.4457	0.6117	0.0005	0.0044		0.862	0.9069	0.9355	1.3953
			daidzein sulfate (2)	100006363			12114465		1.11	0.98	0.88	1.06	1.17	1.04		0.656	0.9742	0.8947	0.59	0.5632	0.4548	0.9199	0.6557	0.5247	0.6462	0.947	0.4134		0.9741	1.0324	1.1443	1.0111
			N-acetylpyrraline	100006120					1.04	1.06	1.02	1.05	1.09	1.12		0.8352	0.9772	0.6982	0.541	0.8724	0.5519	0.6397	0.5753	0.5379	0.651	0.4378	0.2604		0.9445	0.9913	1.0321	1.0534
			2-keto-3-deoxy-gluconate	100005946	C00204	HMDB01353	161227		1.14	2.07	1.82	2.83	3.22	5.85		0.9843	0.9801	0.0201	0.1054	0.0304	0.1684	0.348	0.4697	0.3723	0.5726	1.1333e-05	0.0004		0.7365	2.0822	2.3705	4.312
			4-hydroxycinnamate	100001675	C00811	HMDB02035	637542		1.01	0.91	0.91	1.09	1.1	1		0.9612	0.9801	0.5246	0.4902	0.4979	0.4265	0.546	0.5579	0.5187	0.6458	0.9834	0.422		0.9683	1.0561	1.0638	0.9642
			caffeic acid sulfate	100009337		HMDB41708			1.16	0.77	0.67	0.87	1.01	0.68		0.6937	0.9742	0.2242	0.3549	0.1599	0.2746	0.7834	0.6231	0.6027	0.6832	0.5053	0.2842		1.4146	1.2359	1.4342	0.9571
			tartronate (hydroxymalonate)	100000840	C02287	HMDB35227	45		1.32	0.96	0.73	3.07	4.06	2.94		0.3526	0.9653	0.6371	0.5278	0.2533	0.3158	9.5444e-06	0.0005	0.0003	0.007	0.0008	0.0054		0.2906	0.8918	1.1789	0.8558
		Bacterial/Fungal	lactobacillic acid	100021065			10417		1.05	2.29	2.18	0.73	0.77	1.68		0.9883	0.9801	0.0079	0.0663	0.0113	0.1189	0.1621	0.3486	0.2122	0.4557	0.0828	0.0901		1.2794	0.9396	0.9859	2.1532
			N-methylpipecolate	100005383			11286529		0.97	1.35	1.39	0.99	0.96	1.33		0.962	0.9801	0.5407	0.4963	0.514	0.4352	0.8695	0.6358	0.8309	0.7847	0.6263	0.3268		0.9361	0.9262	0.8999	1.2481
		Drug - Topical Agents	salicylate	501	C00805	HMDB01895	338		0.94	0.88	0.94	1.2	1.13	1.06		0.3298	0.9653	0.1287	0.2743	0.5152	0.4354	0.0231	0.1467	0.2241	0.4663	0.6493	0.3334		0.9208	1.1093	1.0406	0.9754
			2,6-dihydroxybenzoic acid	100020837		HMDB13676	9338		0.85	0.69	0.81	1.08	0.92	0.75		0.1252	0.9653	0.0016	0.0383	0.1916	0.2863	0.3513	0.4697	0.4498	0.6117	0.0238	0.0423		1.0613	1.1467	0.9758	0.7947
			hydroquinone sulfate	100001604	C00530	HMDB02434	161220		1	1.11	1.11	0.89	0.9	0.99		0.9131	0.9787	0.572	0.5036	0.5474	0.4487	0.7645	0.6153	0.7148	0.7423	0.8682	0.395		1.1566	1.0345	1.0376	1.1474
		Drug - Other	S-carboxymethyl-L-cysteine	100002324	C03727	HMDB29415	1080		0.99	0.86	0.87	1.35	1.34	1.16		0.8926	0.9772	0.3546	0.435	0.226	0.3054	0.0785	0.2738	0.0361	0.1992	0.3607	0.2271		0.8298	1.1168	1.109	0.966
		Chemical	sulfate*	100002528	C00059	HMDB01448	1118		1.17	1.29	1.1	0.91	1.07	1.18		0.3445	0.9653	0.0187	0.102	0.3413	0.3645	0.6542	0.5785	0.6656	0.717	0.1539	0.1327		1.0396	0.9505	1.1143	1.2265
			S-(3-hydroxypropyl)mercapturic acid (HPMA)	100004568			3371179		1.13	1.21	1.07	0.92	1.04	1.11		0.4052	0.9661	0.0815	0.2141	0.4666	0.4144	0.2846	0.4499	0.9532	0.8089	0.2568	0.1832		0.9977	0.9144	1.0341	1.11
			dimethyl sulfone	100004284	C11142	HMDB04983	6213		0.8	1.11	1.39	1.17	0.94	1.31		0.2266	0.9653	0.5611	0.4982	0.0729	0.22	0.4283	0.4938	0.3755	0.5757	0.1504	0.1312		0.6914	0.8117	0.6492	0.9037
			benzoylcarnitine*	100004555					1.06	1.26	1.19	1.65	1.75	2.07		0.5113	0.9742	0.2572	0.3722	0.3364	0.3612	0.1291	0.3187	0.0186	0.1432	0.0077	0.0237		0.5778	0.9537	1.0104	1.1987
			3-hydroxypyridine sulfate	100006098					0.93	0.6	0.64	1.27	1.18	0.76		0.4849	0.9742	0.0028	0.048	0.0197	0.1424	0.1037	0.2969	0.3296	0.5441	0.1825	0.1488		0.984	1.2538	1.1628	0.7475
			thioproline	100009232			93176		1.04	1.13	1.09	2.28	2.36	2.58		0.5527	0.9742	0.3789	0.4494	0.5728	0.4561	6.7345e-06	0.0005	2.4393e-10	1.482e-07	8.1574e-06	0.0003		0.4718	1.0764	1.1153	1.2183
			3-hydroxy-2-methylpyridine sulfate	100020975					0.77	0.86	1.12	1.23	0.95	1.06		0.1321	0.9653	0.2982	0.4022	0.4082	0.3944	0.1816	0.3698	0.6599	0.7137	0.6529	0.3342		1.0448	1.2802	0.9878	1.104
			4-chlorobenzoic acid	100021784					0.94	0.94	1	0.98	0.92	0.92		0.365	0.9653	0.3519	0.435	0.9256	0.5683	0.8261	0.6326	0.3266	0.5422	0.3204	0.2124		1.0689	1.0463	0.9811	0.9838
	Partially Characterized Molecules	Partially Characterized Molecules	glutamine conjugate of C6H10O2 (2)*	100020262					1.13	0.82	0.72	0.65	0.73	0.53		0.6938	0.9742	0.0989	0.2472	0.1421	0.2594	0.1035	0.2969	0.2351	0.4761	0.02	0.0396		1.3102	0.8455	0.9585	0.6931
			pentose acid*	100021467					0.94	1.11	1.18	0.87	0.82	0.96		0.6037	0.9742	0.4174	0.4609	0.1707	0.2771	0.294	0.4499	0.1099	0.353	0.7972	0.3731		1.1244	0.979	0.9206	1.0849

## Sheet: File S5
	File S5	Detected metabolites in plasma highlighting differential abundance in pairwise comparisons between treatments
																Welch's Two-Sample t-Test													Mean Values					% Filled Values
	Super Pathway	Sub Pathway	Biochemical Name	Chemical ID	KEGG	HMDB	PubChem		FOS-BC FOS	GOS-BC FOS	GOS-BC FOS-BC	FOS Control	FOS-BC Control	GOS-BC Control		FOS-BC FOS		GOS-BC FOS		GOS-BC FOS-BC		FOS Control		FOS-BC Control		GOS-BC Control			Control	FOS	FOS-BC	GOS-BC		CD	CD:FOS	CD:FOS:Bc	CD:GOS:Bc
															X	p-value	q-value	p-value	q-value	p-value	q-value	p-value	q-value	p-value	q-value	p-value	q-value	X					X					X
	Amino Acid	Glycine, Serine and Threonine Metabolism	glycine	340	C00037	HMDB00123	750		1.09	0.97	0.89	0.91	0.99	0.88		0.3744	0.9981	0.7867	0.6988	0.2345	0.5687	0.345	0.3408	0.9283	0.6548	0.2192	0.1519		1.0692	0.9693	1.0568	0.9448		100	100	100	100
			N-acetylglycine	100001006		HMDB00532	10972		0.91	0.98	1.07	1.48	1.35	1.45		0.5084	0.9981	0.739	0.6851	0.9296	0.7077	0.0114	0.0575	0.0157	0.0995	0.0866	0.0896		0.781	1.1577	1.053	1.1314		100	100	100	100
			sarcosine	1023	C00213	HMDB00271	1088		1.09	0.8	0.73	1.84	2	1.47		0.8937	0.9981	0.3313	0.5648	0.3224	0.5857	0.0119	0.0583	0.0163	0.1012	0.029	0.0447		0.683	1.2547	1.3636	1.0009		100	100	100	100
			dimethylglycine	806	C01026	HMDB00092	673		1.12	0.84	0.75	1.13	1.26	0.94		0.7334	0.9981	0.1998	0.464	0.1908	0.5488	0.3943	0.3719	0.3161	0.4233	0.6989	0.3174		0.9779	1.1012	1.2331	0.921		100	100	100	100
			betaine	799	C00719	HMDB00043	247		1.04	0.96	0.92	0.99	1.03	0.94		0.4271	0.9981	0.3705	0.5838	0.1553	0.5488	0.6514	0.4624	0.6073	0.5552	0.2123	0.1487		0.9908	0.9765	1.0168	0.9338		100	100	100	100
			betaine aldehyde	1219	C00576	HMDB01252	249		0.94	1.21	1.28	1.32	1.24	1.59		0.6393	0.9981	0.2479	0.4981	0.1233	0.5488	0.0362	0.1107	0.0802	0.2192	0.0067	0.0225		0.8572	1.1303	1.0665	1.365		100	100	100	100
			serine	503	C00065	HMDB00187	5951		0.97	0.83	0.86	1.08	1.05	0.91		0.7573	0.9981	0.0809	0.3651	0.1405	0.5488	0.4119	0.3781	0.6027	0.5548	0.3278	0.2012		1.0143	1.0997	1.0665	0.9181		100	100	100	100
			N-acetylserine	100001851		HMDB02931	65249		1.11	1.02	0.92	1.03	1.14	1.05		0.2139	0.9981	0.7025	0.6728	0.3195	0.5848	0.6838	0.4757	0.0895	0.229	0.3596	0.2107		0.9635	0.9917	1.0998	1.0146		100	100	100	100
			3-phosphoserine	133	C01005	HMDB00272	68841		0.82	0.95	1.16	0.83	0.68	0.79		0.263	0.9981	0.6501	0.6539	0.4471	0.6064	0.3501	0.3431	0.1066	0.2552	0.2302	0.1558		1.284	1.0702	0.8732	1.0121		100	100	100	100
			2-methylserine	100009246	C02115		94309		1	0.86	0.86	1.01	1	0.86		0.9154	0.9981	0.2289	0.4862	0.1595	0.5488	0.9279	0.5544	0.8378	0.6379	0.2742	0.1745		0.9822	0.9891	0.9861	0.8484		100	100	100	88
			threonine	564	C00188	HMDB00167	6288		0.94	0.84	0.89	1.29	1.21	1.08		0.6538	0.9981	0.2273	0.4862	0.4925	0.6158	0.0805	0.1621	0.2269	0.377	0.5325	0.2681		0.9304	1.1978	1.1259	1.0028		100	100	100	100
			N-acetylthreonine	100001274		HMDB62557	152204		1.04	0.93	0.89	1.22	1.27	1.14		0.8382	0.9981	0.3005	0.5467	0.379	0.5998	0.0125	0.0598	0.051	0.1779	0.0316	0.0474		0.8661	1.0596	1.1035	0.9857		100	100	100	100
		Alanine and Aspartate Metabolism	alanine	811	C00041	HMDB00161	5950		1.09	0.97	0.89	1.06	1.15	1.02		0.1304	0.9981	0.5278	0.6236	0.0379	0.4077	0.3856	0.3655	0.0645	0.2064	0.6451	0.3004		0.9462	0.9998	1.0858	0.9692		100	100	100	100
			N-acetylalanine	1110	C02847	HMDB00766	88064		0.94	0.79	0.84	1.65	1.55	1.3		0.7623	0.9981	0.1982	0.4638	0.2741	0.5739	0.0115	0.0575	0.0121	0.0877	0.0414	0.0569		0.7366	1.215	1.1416	0.9542		100	100	100	100
			N,N-dimethylalanine	100020371			5488191		0.9	0.91	1.02	1.06	0.95	0.96		0.2127	0.9981	0.2608	0.5088	0.8179	0.6785	0.4885	0.4095	0.4698	0.4965	0.5918	0.2836		1.0427	1.1008	0.99	1.0052		100	100	100	100
			aspartate	234	C00049	HMDB00191	5960		0.82	0.78	0.94	1.19	0.98	0.92		0.6477	0.9981	0.4448	0.6097	0.64	0.6657	0.6212	0.4558	0.9136	0.6548	0.7673	0.3361		1.0383	1.2375	1.0186	0.9603		100	100	100	100
			N-acetylaspartate (NAA)	100000787	C01042	HMDB00812	65065		1.05	1.05	1	1.5	1.57	1.57		0.674	0.9981	0.5013	0.6194	0.893	0.6962	0.0044	0.0384	0.0028	0.0318	0.002	0.0122		0.6901	1.0335	1.081	1.0804		75	100	100	100
			asparagine	917	C00152	HMDB00168	6267		0.8	0.79	0.98	1.52	1.23	1.2		0.0725	0.9981	0.0627	0.3586	0.7424	0.6728	0.0019	0.0251	0.0183	0.1097	0.0878	0.0896		0.8345	1.272	1.0233	1.0007		100	100	100	100
		Glutamate Metabolism	glutamate	561	C00025	HMDB00148	611		0.89	0.81	0.91	1.17	1.04	0.95		0.5386	0.9981	0.2842	0.5278	0.6991	0.6663	0.4498	0.3919	0.926	0.6548	0.7386	0.3297		1.0849	1.2732	1.133	1.0268		100	100	100	100
			glutamine	563	C00064	HMDB00641	5961		0.96	0.87	0.91	1.23	1.18	1.07		0.7515	0.9981	0.2119	0.4718	0.2688	0.5739	0.0655	0.1435	0.0674	0.2098	0.3708	0.2146		0.9085	1.1154	1.0693	0.9718		100	100	100	100
			alpha-ketoglutaramate*	100002397			48		0.9	0.9	0.99	1.2	1.08	1.07		0.344	0.9981	0.2893	0.5312	0.9577	0.715	0.0752	0.1564	0.4023	0.4663	0.1983	0.1444		0.9395	1.123	1.0147	1.0085		100	100	100	100
			N-acetylglutamine	100001253	C02716	HMDB06029	182230		1	0.85	0.86	1.24	1.23	1.05		0.9271	0.9981	0.2407	0.4953	0.1132	0.5488	0.1076	0.1848	0.0273	0.1332	0.5179	0.2645		0.8903	1.1024	1.0973	0.9386		100	100	100	100
			4-hydroxyglutamate	100002544	C03079	HMDB01344	439902		0.64	0.66	1.03	1.21	0.77	0.8		0.2032	0.9981	0.304	0.5469	0.6679	0.6663	0.5844	0.4447	0.466	0.4965	0.6857	0.3128		1.2635	1.531	0.977	1.0088		100	100	100	88
			gamma-carboxyglutamate	100002679		HMDB41900	40772		1.05	0.98	0.93	1.35	1.42	1.32		0.8924	0.9981	0.9735	0.736	0.8652	0.69	0.1119	0.1856	0.2729	0.3992	0.0633	0.0747		0.9096	1.2241	1.2904	1.2033		100	100	100	100
			pyroglutamine*	100001540			134508		0.93	0.9	0.98	1.21	1.12	1.09		0.5903	0.9981	0.4712	0.6104	0.8677	0.6901	0.1734	0.2347	0.4891	0.5091	0.6074	0.288		0.9764	1.1801	1.0929	1.0667		100	100	100	100
			beta-citrylglutamate	100003271	C20775		72715786		0.87	0.76	0.87	1.15	1	0.88		0.4539	0.9981	0.1286	0.4215	0.3069	0.5819	0.4395	0.3872	0.8873	0.6518	0.4497	0.2447		1.0288	1.1821	1.0328	0.9013		100	100	100	100
			N-methyl-GABA	100003152	C15987		70703		0.81	1.02	1.27	0.89	0.72	0.92		0.8956	0.9981	0.8421	0.7123	0.7048	0.6663	0.2628	0.2921	0.0829	0.225	0.3465	0.2064		1.4044	1.2559	1.0143	1.2865		100	88	100	88
			2-pyrrolidinone	100001081		HMDB02039	12025		0.91	0.96	1.05	1.22	1.12	1.17		0.2349	0.9981	0.5985	0.6474	0.453	0.6101	0.0187	0.0796	0.1533	0.3099	0.0382	0.0543		0.8938	1.0898	0.997	1.0485		100	100	100	100
			S-1-pyrroline-5-carboxylate	35	C04322	HMDB01301	1196		1.02	0.87	0.85	1.51	1.55	1.32		0.7748	0.9981	0.3746	0.5854	0.2169	0.5535	0.0129	0.0606	0.0044	0.042	0.0748	0.0841		0.7542	1.1381	1.1662	0.9931		100	100	100	100
		Histidine Metabolism	histidine	355	C00135	HMDB00177	6274		1.05	0.86	0.82	1.22	1.29	1.06		0.6879	0.9981	0.0737	0.3615	0.08	0.5486	0.0226	0.0864	0.031	0.1436	0.4962	0.2586		0.8808	1.0765	1.1337	0.9301		100	100	100	100
			1-methylhistidine	100001051	C01152	HMDB00001	92105		0.92	0.76	0.83	1.86	1.7	1.4		0.5621	0.9981	0.1961	0.4638	0.642	0.6657	0.0052	0.0439	0.0484	0.1729	0.0116	0.028		0.7609	1.4143	1.2952	1.0687		100	100	100	100
			3-methylhistidine	100000042	C01152	HMDB00479	64969		0.92	0.92	0.99	0.61	0.56	0.56		0.9735	0.9981	0.8708	0.7161	0.8322	0.6813	0.0998	0.1779	0.0733	0.213	0.0722	0.0825		2.1016	1.2755	1.1783	1.1697		100	100	100	100
			N-acetylhistidine	100001293	C02997	HMDB32055	75619		0.97	0.85	0.88	1.18	1.15	1.01		0.8162	0.9981	0.1345	0.4288	0.1968	0.5489	0.1126	0.1859	0.1653	0.3239	0.8857	0.3649		0.9312	1.1011	1.0729	0.9408		100	100	100	100
			N-acetyl-3-methylhistidine*	100002204			193270		0.79	0.71	0.89	0.54	0.43	0.38		0.1613	0.9981	0.0415	0.3162	0.3751	0.5998	0.0003	0.01	4.0239e-06	0.0003	3.9473e-06	0.0001		2.0655	1.1085	0.8802	0.7821		100	100	100	100
			imidazole propionate	100003434		HMDB02271	70630		1.07	0.85	0.79	1	1.07	0.84		0.9716	0.9981	0.3799	0.5882	0.4059	0.6064	0.9254	0.5544	0.9048	0.6537	0.4721	0.2506		1.0464	1.0432	1.1187	0.8817		100	100	100	100
			formiminoglutamate	100002500	C00439	HMDB00854	439233		1.02	0.73	0.71	1.67	1.7	1.21		0.788	0.9981	0.1446	0.4343	0.3725	0.5998	0.0222	0.0861	0.0853	0.2258	0.0975	0.094		0.7916	1.3188	1.3466	0.9591		100	100	100	100
			imidazole lactate	100000263	C05568	HMDB02320	793		0.81	0.69	0.85	1.22	0.99	0.84		0.4004	0.9981	0.1414	0.4343	0.5914	0.655	0.5452	0.4336	0.6077	0.5552	0.089	0.0896		1.1208	1.37	1.1136	0.9463		100	100	100	100
			anserine	100000044	C01262	HMDB00194	112072		1.96	1.55	0.79	0.86	1.69	1.33		0.5721	0.9981	0.9576	0.7274	0.6228	0.664	0.4082	0.3774	0.8819	0.6505	0.4705	0.2503		2.5998	2.234	4.3816	3.4689		100	100	100	100
			1-methylhistamine	100001204	C05127	HMDB00898	3614		0.93	0.59	0.64	2.4	2.23	1.42		0.3308	0.9981	0.1234	0.4123	0.7711	0.673	0.0227	0.0864	0.4083	0.4683	0.512	0.2636		0.9099	2.1859	2.0289	1.2964		100	100	88	100
			1-methyl-4-imidazoleacetate	100001208	C05828	HMDB02820	75810		0.75	0.82	1.1	1.18	0.88	0.97		0.1715	0.9981	0.3725	0.5841	0.6103	0.6608	0.3473	0.3421	0.995	0.6734	0.7462	0.332		1.1322	1.3311	0.9973	1.0928		100	100	100	100
			1-methyl-5-imidazoleacetate	100002910		HMDB04988	6451814		0.78	0.72	0.92	0.74	0.58	0.53		0.4498	0.9981	0.2898	0.5312	0.7687	0.673	0.1012	0.178	0.0138	0.094	0.0041	0.0175		1.7288	1.282	0.9999	0.9168		100	100	100	100
			4-imidazoleacetate	100001207	C02835	HMDB02024	96215		0.98	0.83	0.85	0.9	0.88	0.75		0.8032	0.9981	0.2763	0.5182	0.4325	0.6064	0.627	0.4558	0.4901	0.5091	0.145	0.1193		1.1874	1.0638	1.0413	0.8858		100	100	100	100
			N-acetylhistamine	100006123	C05135	HMDB13253	69602		0.53	0.42	0.79	1.49	0.8	0.63		0.0693	0.9981	0.0158	0.2175	0.2466	0.5739	0.1679	0.2316	0.8741	0.6505	0.5437	0.2702		1.304	1.9485	1.0376	0.8166		100	100	100	100
		Lysine Metabolism	lysine	407	C00047	HMDB00182	5962		1.02	1.02	0.99	1.13	1.16	1.15		0.7846	0.9981	0.794	0.7001	0.9732	0.7178	0.148	0.2184	0.0739	0.213	0.0565	0.0696		0.9258	1.0471	1.07	1.0636		100	100	100	100
			N2-acetyllysine	100001721	C12989	HMDB00446	92907		1.15	1.19	1.03	1	1.15	1.19		0.4191	0.9981	0.517	0.6236	0.9675	0.7155	0.9219	0.5544	0.3986	0.4656	0.4874	0.2559		0.7852	0.7851	0.9054	0.9343		50	50	63	63
			N6-acetyllysine	100001734	C02727	HMDB00206	92832		0.83	0.73	0.88	1.74	1.44	1.26		0.2569	0.9981	0.0791	0.3615	0.4275	0.6064	0.0074	0.0513	0.0557	0.1896	0.2488	0.1628		0.7166	1.2479	1.0315	0.9055		100	100	100	100
			N6-methyllysine	100003415	C02728	HMDB02038	164795		0.97	0.99	1.01	2.4	2.33	2.36		0.9696	0.9981	0.9691	0.7338	0.9954	0.7221	4.12e-05	0.0031	1.8202e-07	4.0292e-05	5.2061e-06	0.0002		0.4353	1.0426	1.0144	1.028		100	100	100	100
			N6,N6-dimethyllysine	100020417	C05545	HMDB13287	193344		1	1.23	1.24	2.1	2.09	2.59		0.9308	0.9981	0.612	0.6474	0.6358	0.6657	0.0017	0.0247	0.0007	0.0141	0.0059	0.0219		0.528	1.1112	1.106	1.3667		100	100	100	88
			N6,N6,N6-trimethyllysine	189	C03793	HMDB01325	440120		1.07	1.31	1.22	1.61	1.73	2.11		0.5388	0.9981	0.0603	0.3558	0.1627	0.5488	0.0003	0.0108	0.0001	0.0043	6.4495e-05	0.0014		0.628	1.0127	1.0882	1.3233		100	100	100	100
			5-hydroxylysine	100000054	C16741	HMDB00450	1029		0.97	1.1	1.13	0.95	0.93	1.05		0.5556	0.9981	0.1065	0.3867	0.0822	0.5487	0.752	0.5009	0.5311	0.526	0.512	0.2636		1.065	1.0154	0.9887	1.1151		100	100	100	100
			5-(galactosylhydroxy)-L-lysine	100002462			123986		1.1	1.62	1.47	0.71	0.78	1.15		0.5235	0.9981	0.0071	0.2069	0.0328	0.3925	0.1581	0.2253	0.3405	0.4364	0.3906	0.2204		1.2079	0.8559	0.9443	1.385		100	100	100	100
			fructosyllysine	100005373			123708		0.88	1.48	1.68	1	0.88	1.49		0.3472	0.9981	0.0178	0.2175	0.003	0.1276	0.8727	0.542	0.5148	0.5215	0.0245	0.0409		0.9689	0.9712	0.8573	1.4408		100	100	100	100
			glutarylcarnitine (C5-DC)	100001593		HMDB13130	71464488		1.2	0.83	0.69	1.43	1.72	1.18		0.4782	0.9981	0.5281	0.6236	0.1826	0.5488	0.1563	0.2236	0.0437	0.1611	0.3704	0.2146		0.6968	0.9955	1.1972	0.8249		38	88	88	50
			pipecolate	1025	C00408	HMDB00070	849		0.96	0.83	0.86	1.6	1.55	1.34		0.6968	0.9981	0.9867	0.7393	0.6776	0.6663	0.3403	0.3388	0.6147	0.557	0.2862	0.1809		1.2893	2.0693	1.9933	1.7237		100	100	100	100
			6-oxopiperidine-2-carboxylate	100004499		HMDB61705	3014237		0.78	0.64	0.82	1.61	1.26	1.03		0.2155	0.9981	0.0216	0.2403	0.4135	0.6064	0.028	0.0981	0.2915	0.4049	0.6515	0.3028		0.9119	1.4715	1.15	0.9403		100	100	100	100
			5-aminovalerate	100000454	C00431	HMDB03355	138		0.88	0.79	0.89	0.75	0.66	0.59		0.3988	0.9981	0.1118	0.3922	0.3164	0.5848	0.0915	0.1714	0.0154	0.0988	0.0041	0.0175		1.5181	1.1352	1.0015	0.8939		100	100	100	100
			N,N,N-trimethyl-5-aminovalerate	100015962			14274897		0.65	1	1.53	0.98	0.64	0.98		0.0138	0.9981	0.916	0.7172	0.0169	0.3339	0.7993	0.52	0.0488	0.1729	0.8572	0.3596		1.1104	1.0932	0.7137	1.0923		100	100	88	100
		Phenylalanine Metabolism	phenylalanine	460	C00079	HMDB00159	6140		0.98	0.94	0.95	1.08	1.06	1.01		0.706	0.9981	0.1782	0.4499	0.4332	0.6064	0.0945	0.1732	0.323	0.4269	0.8585	0.3596		0.965	1.042	1.024	0.975		100	100	100	100
			N-acetylphenylalanine	100001256	C03519	HMDB00512	74839		0.97	0.9	0.93	1.14	1.1	1.02		0.7672	0.9981	0.3113	0.552	0.492	0.6158	0.2191	0.2665	0.3807	0.4619	0.888	0.3649		0.9523	1.081	1.0473	0.969		100	100	100	100
			1-carboxyethylphenylalanine	100020419					1.23	0.68	0.55	1.45	1.79	0.98		0.9782	0.9981	0.1359	0.4302	0.2689	0.5739	0.1545	0.2236	0.2586	0.3907	0.8626	0.3604		0.9799	1.4177	1.7505	0.963		100	100	100	100
			phenylpyruvate	241	C00166	HMDB00205	997		0.97	1.01	1.04	1.45	1.41	1.46		0.8665	0.9981	0.8225	0.7016	0.6233	0.664	0.0071	0.0513	0.0028	0.0318	0.0007	0.0065		0.7093	1.029	0.9968	1.0379		100	100	100	100
			phenyllactate (PLA)	100000774	C05607	HMDB00779	3848		0.77	0.7	0.91	1.46	1.11	1.02		0.0489	0.9981	0.0175	0.2175	0.4906	0.6158	0.0196	0.0809	0.4069	0.468	0.8476	0.3574		0.8843	1.2876	0.9853	0.9005		100	100	100	100
			4-hydroxyphenylacetate	144	C00642	HMDB00020	127		0.73	0.57	0.78	1.54	1.12	0.88		0.1034	0.9981	0.0161	0.2175	0.3374	0.5944	0.0421	0.1167	0.5865	0.5513	0.6862	0.3128		0.8759	1.353	0.983	0.7675		88	100	88	88
		Tyrosine Metabolism	tyrosine	815	C00082	HMDB00158	6057		0.99	0.93	0.93	1.28	1.27	1.18		0.9921	0.9981	0.4674	0.6104	0.4358	0.6064	0.0232	0.0875	0.0141	0.0942	0.1014	0.096		0.8465	1.0822	1.0757	1.0025		100	100	100	100
			N-acetyltyrosine	100001104		HMDB00866	68310		0.94	0.81	0.87	1.32	1.24	1.07		0.6155	0.9981	0.1066	0.3867	0.227	0.5614	0.0393	0.1129	0.0858	0.2258	0.5333	0.2681		0.888	1.1724	1.1005	0.9533		100	100	100	100
			4-hydroxyphenylpyruvate	1141	C01179	HMDB00707	979		0.86	0.73	0.85	1.61	1.38	1.18		0.7158	0.9981	0.3374	0.5657	0.437	0.6064	0.118	0.1902	0.1245	0.273	0.3873	0.2197		0.7802	1.2531	1.0793	0.9194		100	100	100	100
			4-hydroxyphenylacetatoylcarnitine	100006619					0.78	0.87	1.11	2.13	1.65	1.84		0.2017	0.9981	0.5006	0.6194	0.4217	0.6064	0.0029	0.0325	0.0781	0.2152	0.0072	0.0231		0.6962	1.4818	1.1512	1.2834		100	100	100	100
			3-(4-hydroxyphenyl)lactate	240	C03672	HMDB00755	9378		0.86	0.75	0.88	1.61	1.38	1.21		0.2448	0.9981	0.0394	0.3053	0.7059	0.6663	0.0039	0.0377	0.1727	0.329	0.1762	0.1389		0.8592	1.3825	1.1883	1.0398		100	100	100	100
			phenol sulfate	100001510	C02180	HMDB60015	74426		0.81	1.22	1.5	0.93	0.75	1.13		0.2532	0.9981	0.196	0.4638	0.029	0.3821	0.5395	0.4329	0.0893	0.229	0.4091	0.2275		0.9823	0.9116	0.7402	1.1132		100	100	88	100
			3-methoxytyrosine	1342		HMDB01434	1670		0.89	1.23	1.38	1.2	1.07	1.48		0.2543	0.9981	0.1013	0.3867	0.0116	0.2849	0.1249	0.1959	0.3874	0.4619	0.0087	0.0246		0.8567	1.0297	0.9198	1.271		100	100	100	100
			o-Tyrosine	100004290		HMDB06050	91482		0.97	0.99	1.02	1.4	1.36	1.38		0.5661	0.9981	0.7561	0.6906	0.7334	0.6728	0.0003	0.01	0.0251	0.1261	0.0014	0.0098		0.7925	1.1112	1.0747	1.0952		100	100	100	100
			dopamine 3-O-sulfate	100006361	C13690	HMDB06275	122136		0.92	0.7	0.76	1.52	1.4	1.07		0.7499	0.9981	0.1618	0.436	0.2781	0.5739	0.0901	0.1713	0.162	0.3202	0.6933	0.3155		0.7653	1.1642	1.0748	0.8194		63	88	75	50
			p-cresol glucuronide*	100006191		HMDB11686	154035		0.93	1.29	1.39	1.22	1.14	1.58		0.6573	0.9981	0.3281	0.5643	0.1919	0.5488	0.3818	0.3642	0.7186	0.5911	0.0831	0.0877		0.8141	0.9939	0.9252	1.2836		88	100	88	88
			N-formylphenylalanine	100006056			759256		0.98	0.99	1.01	1.41	1.38	1.39		0.9098	0.9981	0.9641	0.7312	0.8551	0.6886	0.0136	0.0631	0.0129	0.0896	0.0019	0.012		0.756	1.0633	1.0426	1.0499		100	100	100	100
		Tryptophan Metabolism	tryptophan	565	C00078	HMDB00929	6305		0.92	0.9	0.98	1.16	1.07	1.05		0.3495	0.9981	0.1517	0.4343	0.8774	0.6936	0.0768	0.1587	0.4548	0.4902	0.39	0.2204		0.9367	1.0871	1.0055	0.9814		100	100	100	100
			N-acetyltryptophan	100001254	C03137	HMDB13713	700653		0.98	0.88	0.91	1.3	1.27	1.15		0.9531	0.9981	0.6731	0.6628	0.688	0.6663	0.2433	0.2794	0.2142	0.3658	0.2701	0.1735		0.8487	1.1062	1.0787	0.9777		100	100	100	100
			C-glycosyltryptophan	100006379			10981970		1.08	1.1	1.02	1	1.08	1.1		0.403	0.9981	0.1036	0.3867	0.7088	0.6663	0.9937	0.571	0.4216	0.4738	0.1306	0.1103		0.9725	0.9709	1.0464	1.0691		100	100	100	100
			kynurenine	100000265	C00328	HMDB00684	161166		1.01	0.79	0.78	1.09	1.1	0.86		0.9363	0.9981	0.0772	0.3615	0.1378	0.5488	0.5168	0.4218	0.6003	0.5548	0.3436	0.2051		1.0798	1.1768	1.1835	0.9248		100	100	100	100
			picolinate	1022	C10164	HMDB02243	1018		1.03	0.91	0.89	1.33	1.37	1.22		0.8667	0.9981	0.5168	0.6236	0.77	0.673	0.0774	0.1588	0.193	0.3474	0.1834	0.1408		0.8847	1.177	1.2122	1.0767		100	100	100	100
			indolelactate	100000463	C02043	HMDB00671	92904		0.83	0.74	0.89	0.88	0.73	0.65		0.0626	0.9981	0.006	0.1943	0.2693	0.5739	0.0948	0.1732	0.0027	0.0318	0.0003	0.0035		1.2112	1.0676	0.8858	0.7859		100	100	100	100
			indoleacetate	100001034	C00954	HMDB00197	802		0.7	0.83	1.19	1.33	0.92	1.1		0.0624	0.9981	0.2726	0.5132	0.3615	0.5998	0.1143	0.1862	0.6553	0.5767	0.6105	0.2885		0.9622	1.2787	0.8897	1.0569		100	100	100	100
			indole-3-carboxylate	100002185	C19837	HMDB03320	69867		1.12	1.04	0.93	0.99	1.1	1.03		0.6189	0.9981	0.8053	0.7016	0.7825	0.673	0.9327	0.5554	0.6717	0.5817	0.8707	0.3606		0.9452	0.9321	1.0424	0.9738		63	63	63	63
		Leucine, Isoleucine and Valine Metabolism	leucine	397			6106		1.03	1.03	1	1.07	1.1	1.1		0.5677	0.9981	0.5336	0.6236	0.9977	0.7221	0.3129	0.3226	0.0411	0.1575	0.0174	0.0336		0.943	1.0116	1.0419	1.0394		100	100	100	100
			N-acetylleucine	1082	C02710	HMDB11756	70912		1.04	1.01	0.97	1.17	1.22	1.18		0.6783	0.9981	0.8451	0.7123	0.7748	0.673	0.2365	0.2747	0.0725	0.213	0.0953	0.0926		0.9144	1.0699	1.112	1.0768		100	100	100	100
			1-carboxyethylleucine	100020425					1.18	0.98	0.83	1.27	1.5	1.24		0.8106	0.9981	0.982	0.739	0.8081	0.6756	0.168	0.2316	0.2024	0.3557	0.1272	0.1081		0.8526	1.0836	1.2806	1.0593		100	100	100	100
			4-methyl-2-oxopentanoate	100000551	C00233	HMDB00695	70		0.96	1.06	1.1	1.04	0.99	1.1		0.9201	0.9981	0.4548	0.6104	0.3845	0.6038	0.8051	0.5206	0.855	0.6427	0.3964	0.2232		0.9849	1.02	0.9799	1.0801		100	100	100	100
			alpha-hydroxyisocaproate	100000706	C03264	HMDB00746	83697		0.88	0.95	1.08	1.54	1.36	1.47		0.4635	0.9981	0.8577	0.7161	0.5071	0.6158	0.0183	0.079	0.0849	0.2258	0.007	0.023		0.7955	1.226	1.0803	1.1677		100	100	100	100
			isovalerate (i5:0)	100000708	C08262	HMDB00718	10430		0.94	1.39	1.49	1.54	1.44	2.14		0.9212	0.9981	0.651	0.6539	0.6848	0.6663	0.3149	0.3237	0.1879	0.3423	0.1801	0.1403		0.6096	0.9367	0.8793	1.3059		50	50	75	63
			isovalerylglycine	100001452		HMDB00678	546304		0.68	0.83	1.23	1.7	1.15	1.42		0.124	0.9981	0.55	0.6307	0.1884	0.5488	0.0375	0.1108	0.683	0.5844	0.0348	0.0508		0.7762	1.3198	0.8918	1.1012		88	100	100	100
			isovalerylcarnitine (C5)	100001393		HMDB00688	6426851		0.93	1.03	1.11	1.6	1.48	1.65		0.8085	0.9981	0.6481	0.6539	0.3601	0.5998	0.0653	0.1435	0.0721	0.213	0.0312	0.0474		0.6441	1.031	0.9537	1.0622		100	100	100	100
			beta-hydroxyisovalerate	1442		HMDB00754	69362		0.81	0.91	1.13	1.1	0.89	1		0.1595	0.9981	0.5443	0.6275	0.3732	0.5998	0.5165	0.4218	0.4277	0.4782	0.9459	0.3808		1.0065	1.1062	0.8964	1.01		100	100	100	100
			beta-hydroxyisovaleroylcarnitine	100001594					1.01	1.28	1.26	1.27	1.29	1.62		0.7652	0.9981	0.1853	0.4499	0.1957	0.5489	0.1751	0.2347	0.109	0.2552	0.0314	0.0474		0.7777	0.9894	1.0037	1.2624		100	100	100	100
			isoleucine	376	C00407	HMDB00172	6306		1	1.02	1.01	1.07	1.08	1.09		0.8396	0.9981	0.629	0.6523	0.653	0.6663	0.2679	0.2939	0.1102	0.2567	0.0671	0.0782		0.9438	1.0102	1.0152	1.03		100	100	100	100
			N-acetylisoleucine	100001276		HMDB61684	306109		0.99	0.95	0.96	1.28	1.26	1.21		0.9493	0.9981	0.551	0.6307	0.5403	0.6293	0.0107	0.0575	0.0046	0.0434	0.0196	0.0352		0.8784	1.1207	1.1093	1.0612		100	100	100	100
			1-carboxyethylisoleucine	100020427					1.32	1.06	0.8	1.41	1.87	1.49		0.4981	0.9981	0.4683	0.6104	0.7879	0.673	0.0912	0.1714	0.0504	0.1772	0.0101	0.0258		0.732	1.0343	1.3658	1.0938		100	100	100	100
			3-methyl-2-oxovalerate	100000036	C00671	HMDB03736	47		0.97	1.08	1.11	1.17	1.13	1.26		0.8409	0.9981	0.38	0.5882	0.2962	0.5802	0.8194	0.5236	0.5233	0.5245	0.044	0.0583		0.8907	1.0412	1.0063	1.1208		100	100	100	100
			2-hydroxy-3-methylvalerate	100001541		HMDB00317	164623		0.71	0.72	1.02	1.52	1.08	1.1		0.0383	0.9981	0.0647	0.3586	0.8866	0.6936	0.0387	0.1129	0.4355	0.4828	0.5479	0.2707		0.901	1.3663	0.9713	0.987		100	100	100	100
			2-methylbutyrylcarnitine (C5)	100001509		HMDB00378	6426901		1.03	1.13	1.09	1.74	1.79	1.96		0.7455	0.9981	0.3448	0.5689	0.4386	0.6064	0.0431	0.1167	0.0261	0.13	0.0138	0.03		0.5689	0.9887	1.0189	1.1138		100	100	100	100
			3-hydroxy-2-ethylpropionate	100001170		HMDB00396	188979		0.9	1.02	1.13	1.18	1.06	1.2		0.2303	0.9981	0.8649	0.7161	0.2045	0.549	0.0414	0.1162	0.5789	0.5484	0.0447	0.0589		0.9482	1.1183	1.0053	1.1393		100	100	100	100
			ethylmalonate	2054		HMDB00622	11756		1.11	1.13	1.01	1.29	1.44	1.46		0.5312	0.9981	0.6566	0.6561	0.9503	0.7105	0.0249	0.0928	0.0221	0.1212	0.0698	0.0805		0.7985	1.0308	1.1485	1.1646		100	100	100	100
			methylsuccinate	2051		HMDB01844	10349		1.8	0.87	0.49	1.98	3.56	1.73		0.3084	0.9981	0.6517	0.6539	0.187	0.5488	0.0296	0.102	0.0182	0.1097	0.0824	0.0877		0.7036	1.3962	2.5073	1.2172		100	100	100	100
			valine	566	C00183	HMDB00883	6287		1.01	1	0.99	1.15	1.16	1.14		0.9287	0.9981	0.8582	0.7161	0.9452	0.7101	0.2586	0.2905	0.2113	0.364	0.0388	0.0548		0.912	1.0463	1.0558	1.0439		100	100	100	100
			N-acetylvaline	1084		HMDB11757	66789		1.01	0.95	0.94	1.2	1.21	1.13		0.8221	0.9981	0.734	0.6851	0.4791	0.6158	0.2344	0.2747	0.1503	0.3095	0.2902	0.1829		0.861	1.0316	1.0426	0.975		100	100	100	100
			1-carboxyethylvaline	100020423					1.18	0.96	0.81	1.31	1.55	1.26		0.6206	0.9981	0.9342	0.7219	0.5263	0.6201	0.1051	0.1832	0.0766	0.2135	0.0576	0.0702		0.7947	1.0448	1.2338	0.9996		100	100	100	100
			3-methyl-2-oxobutyrate	100000936	C00141	HMDB00019	49		1	1.08	1.08	1.07	1.07	1.15		0.6704	0.9981	0.4207	0.6044	0.5314	0.6235	0.851	0.5326	0.6921	0.5847	0.2713	0.1735		0.9764	1.04	1.0431	1.1218		100	100	100	100
			alpha-hydroxyisovalerate	100001300		HMDB00407	99823		0.9	0.91	1.02	1.2	1.07	1.09		0.277	0.9981	0.3687	0.5838	0.961	0.7155	0.0556	0.1301	0.4551	0.4902	0.5133	0.2637		0.9817	1.1764	1.0532	1.0693		100	100	100	100
			isobutyrylcarnitine (C4)	100001055		HMDB00736	168379		0.92	1.06	1.15	1.89	1.74	2.01		0.5876	0.9981	0.5186	0.6236	0.2112	0.549	0.0142	0.0642	0.0246	0.126	0.008	0.0238		0.6124	1.1568	1.0661	1.2282		100	100	100	100
			3-hydroxyisobutyrate	111	C06001	HMDB00336	87		0.82	0.92	1.12	1.4	1.15	1.28		0.0959	0.9981	0.4571	0.6104	0.2029	0.549	0.0325	0.1046	0.2783	0.3992	0.0618	0.0736		0.8295	1.1586	0.9516	1.0652		100	100	100	100
		Methionine, Cysteine, SAM and Taurine Metabolism	methionine	415	C00073	HMDB00696	6137		0.93	0.88	0.96	1.16	1.07	1.03		0.4783	0.9981	0.2635	0.5098	0.8201	0.6785	0.1655	0.2315	0.7038	0.5868	0.8649	0.3605		0.9327	1.0809	1.0009	0.9564		100	100	100	100
			N-acetylmethionine	1083	C02712	HMDB11745	448580		1.03	0.85	0.82	1.32	1.36	1.12		0.9514	0.9981	0.2069	0.4715	0.2476	0.5739	0.0454	0.1174	0.0674	0.2098	0.23	0.1558		0.8911	1.1761	1.2129	0.9941		100	100	100	100
			N-formylmethionine	194	C03145	HMDB01015	439750		0.99	0.89	0.89	1.67	1.65	1.48		0.9822	0.9981	0.4778	0.6104	0.4123	0.6064	0.0039	0.0377	0.0014	0.0224	0.0076	0.0233		0.6711	1.1199	1.1091	0.9926		100	100	100	100
			methionine sulfone	100004635			69961		0.88	0.76	0.87	1.33	1.16	1.01		0.325	0.9981	0.0486	0.3382	0.3186	0.5848	0.037	0.1107	0.283	0.4	0.9717	0.3863		0.9221	1.2225	1.071	0.9316		100	100	100	100
			methionine sulfoxide	100000039	C02989	HMDB02005	158980		1.02	0.83	0.81	1.19	1.22	0.98		0.9304	0.9981	0.1873	0.4499	0.1862	0.5488	0.2361	0.2747	0.2299	0.377	0.8699	0.3606		0.8956	1.0663	1.0901	0.8803		100	100	100	100
			S-adenosylhomocysteine (SAH)	197	C00021	HMDB00939	439155		1.3	0.67	0.51	1.89	2.46	1.26		0.4973	0.9981	0.58	0.6467	0.213	0.549	0.2961	0.3139	0.0874	0.2276	0.5921	0.2836		0.9151	1.7334	2.2517	1.157		100	100	100	100
			cystathionine	310	C02291	HMDB00099	439258		0.88	0.83	0.95	0.95	0.84	0.79		0.3784	0.9981	0.2443	0.4981	0.872	0.6924	0.5768	0.4446	0.1525	0.3099	0.0624	0.074		1.1907	1.1324	0.9958	0.9455		100	100	100	100
			cysteine	800	C00097	HMDB00574	5862		1.11	0.95	0.85	1.19	1.32	1.12		0.9719	0.9981	0.7071	0.6728	0.8171	0.6785	0.2879	0.3087	0.4384	0.4828	0.4663	0.249		0.8949	1.0608	1.182	1.0039		100	100	100	100
			S-methylcysteine	100002749		HMDB02108	24417		1.05	1.07	1.01	0.99	1.05	1.06		0.611	0.9981	0.4834	0.6139	0.8556	0.6886	0.8265	0.5243	0.6767	0.5831	0.4995	0.2597		0.9997	0.9935	1.047	1.0605		100	100	100	100
			S-methylcysteine sulfoxide	100002927		HMDB29432	82142		1.04	0.95	0.91	1.15	1.2	1.09		0.5933	0.9981	0.9949	0.7407	0.4977	0.6158	0.6411	0.4587	0.2283	0.377	0.5814	0.283		0.9366	1.0748	1.1227	1.0185		75	63	100	88
			cysteine s-sulfate	100000808	C05824	HMDB00731	115015		2.23	0.62	0.28	1.62	3.62	1.01		0.8437	0.9981	0.0556	0.3558	0.2538	0.5739	0.0532	0.1258	0.2443	0.3822	0.939	0.3792		0.8962	1.4535	3.2402	0.9071		100	100	100	100
			cystine	279	C00491	HMDB00192	67678		1.37	0.53	0.38	1.26	1.73	0.67		0.4155	0.9981	0.0121	0.2069	0.0109	0.2849	0.3079	0.3209	0.1156	0.2623	0.1937	0.1439		0.7389	0.9301	1.2779	0.4918		63	88	75	38
			hypotaurine	358	C00519	HMDB00965	107812		1.18	0.73	0.62	0.6	0.71	0.44		0.8646	0.9981	0.3385	0.5657	0.3007	0.5802	0.1227	0.194	0.2095	0.3623	0.0219	0.0378		1.6215	0.9745	1.1457	0.7116		100	88	88	63
			taurine	512	C00245	HMDB00251	1123		0.97	0.87	0.89	0.66	0.64	0.57		0.8549	0.9981	0.5907	0.6474	0.7601	0.673	0.0325	0.1046	0.0237	0.126	0.0024	0.0133		1.5667	1.0377	1.0066	0.9006		100	100	100	100
			N-methyltaurine	100004056			7882		0.98	1.11	1.13	1.08	1.06	1.2		0.8503	0.9981	0.3098	0.5513	0.2749	0.5739	0.5014	0.4166	0.6082	0.5552	0.1964	0.1444		0.8873	0.9596	0.9426	1.0655		100	100	100	100
			N-acetyltaurine	100005466			159864		1.01	1.03	1.02	0.99	1	1.02		0.839	0.9981	0.7954	0.7001	0.6952	0.6663	0.9455	0.5604	0.8956	0.6537	0.774	0.3375		1.0837	1.074	1.0796	1.1064		100	100	100	100
		Urea cycle; Arginine and Proline Metabolism	arginine	231	C00062	HMDB00517	232		0.98	0.98	1.01	0.99	0.96	0.97		0.8835	0.9981	0.9008	0.7172	0.9931	0.7221	0.7846	0.5171	0.5856	0.5513	0.6529	0.303		1.0426	1.0298	1.0051	1.013		100	100	100	100
			argininosuccinate	232	C03406	HMDB00052	16950		1.12	0.81	0.72	1.57	1.75	1.27		0.8455	0.9981	0.602	0.6474	0.8844	0.6936	0.112	0.1856	0.2349	0.3796	0.1334	0.1116		0.7873	1.2372	1.3796	0.9999		88	100	100	100
			urea	533	C00086	HMDB00294	1176		0.97	0.92	0.95	0.99	0.96	0.91		0.8642	0.9981	0.4643	0.6104	0.4832	0.6158	0.8824	0.543	0.7194	0.5911	0.3758	0.2168		1.0474	1.0334	1.0029	0.9481		100	100	100	100
			ornithine	444	C00077	HMDB03374	6262		0.98	0.94	0.95	1.11	1.1	1.04		0.8762	0.9981	0.8261	0.7031	0.6394	0.6657	0.509	0.42	0.3775	0.4619	0.5949	0.2837		1.0316	1.1482	1.1301	1.0765		100	100	100	100
			3-amino-2-piperidone	100020361		HMDB00323	5200225		0.79	0.75	0.95	0.49	0.38	0.37		0.3074	0.9981	0.219	0.4833	0.9091	0.7048	0.0014	0.0234	7.3603e-05	0.0027	7.7765e-06	0.0002		1.9686	0.9569	0.7579	0.722		100	100	88	100
			2-oxoarginine*	100002784	C03771	HMDB04225	558		0.94	0.95	1.01	1.56	1.47	1.49		0.7611	0.9981	0.8821	0.7169	0.8478	0.6886	0.0202	0.081	0.0317	0.1436	0.0078	0.0233		0.7223	1.1301	1.0651	1.074		100	100	100	100
			citrulline	391	C00327	HMDB00904	9750		1.16	0.84	0.73	1.35	1.57	1.14		0.3795	0.9981	0.4489	0.6098	0.12	0.5488	0.1975	0.2502	0.0402	0.1575	0.5997	0.2854		0.8386	1.1363	1.3127	0.9559		100	100	100	100
			homoarginine	100000961	C01924	HMDB00670	9085		0.96	0.68	0.7	2.15	2.07	1.45		0.5831	0.9981	0.0498	0.3421	0.3365	0.5944	0.0012	0.0228	0.0324	0.1436	0.0892	0.0896		0.6883	1.4775	1.4228	0.9984		100	100	100	100
			homocitrulline	100000963	C02427	HMDB00679	65072		0.7	0.6	0.86	1.08	0.75	0.65		0.2988	0.9981	0.1588	0.4343	0.7073	0.6663	0.6897	0.478	0.5651	0.5439	0.3575	0.2107		1.2056	1.2964	0.902	0.7789		100	88	88	88
			proline	480	C00148	HMDB00162	145742		0.98	0.87	0.89	1.33	1.3	1.15		0.8602	0.9981	0.2591	0.5074	0.3351	0.5944	0.0423	0.1167	0.0552	0.1893	0.2052	0.1466		0.8532	1.1314	1.1052	0.9848		100	100	100	100
			dimethylarginine (SDMA + ADMA)	100001810	C03626	HMDB01539	123831		1.01	1.13	1.12	1.06	1.08	1.21		0.8324	0.9981	0.0817	0.3657	0.1289	0.5488	0.2919	0.3112	0.2305	0.377	0.0135	0.0299		0.9479	1.0083	1.0232	1.1428		100	100	100	100
			N-acetylarginine	100001266	C02562	HMDB04620	67427		0.82	1.09	1.33	1.12	0.92	1.22		0.3101	0.9981	0.8229	0.7016	0.2723	0.5739	0.6356	0.4575	0.405	0.4669	0.5201	0.2651		0.9702	1.0898	0.8962	1.1875		100	100	100	100
			N-acetylproline	100001334			322640		0.93	0.77	0.83	1.27	1.18	0.98		0.5943	0.9981	0.0793	0.3615	0.2889	0.5787	0.1089	0.1848	0.3374	0.4342	0.9505	0.382		0.9055	1.1486	1.0671	0.8892		100	100	100	100
			N-delta-acetylornithine	100004523			9920500		0.84	0.78	0.93	1.64	1.38	1.28		0.2439	0.9981	0.0744	0.3615	0.9107	0.7048	0.0061	0.0484	0.1449	0.3054	0.081	0.0869		0.7803	1.2759	1.0752	0.997		100	100	100	100
			N-alpha-acetylornithine	100000285	C00437	HMDB03357	439232		0.88	0.96	1.08	0.87	0.77	0.83		0.2419	0.9981	0.7371	0.6851	0.157	0.5488	0.2258	0.2705	0.0165	0.1012	0.0797	0.0867		1.2029	1.0427	0.9217	0.9959		100	100	100	100
			trans-4-hydroxyproline	1001	C01157	HMDB00725	5810		0.95	0.93	0.99	0.8	0.76	0.75		0.4311	0.9981	0.3298	0.5643	0.9114	0.7048	0.0102	0.0575	0.0089	0.0736	0.005	0.0191		1.2331	0.9843	0.9325	0.9201		100	100	100	100
			pro-hydroxy-pro	100001167		HMDB06695	11673055		0.96	1.07	1.12	0.84	0.8	0.9		0.4375	0.9981	0.4265	0.6044	0.2416	0.5739	0.0345	0.109	0.0337	0.1436	0.2459	0.1613		1.1556	0.9669	0.9241	1.0386		100	100	100	100
			N-methylproline	100001956			557		0.98	0.94	0.96	0.91	0.89	0.85		0.7174	0.9981	0.2266	0.4862	0.4289	0.6064	0.1778	0.2365	0.1085	0.2552	0.0256	0.0418		1.1523	1.0437	1.0223	0.9792		100	100	100	100
			N,N,N-trimethyl-alanylproline betaine (TMAP)	100020217					0.76	0.83	1.09	0.84	0.64	0.69		0.0161	0.9981	0.0747	0.3615	0.4257	0.6064	0.1368	0.206	0.0011	0.0203	0.0048	0.0184		1.3198	1.1073	0.8413	0.9139		100	100	100	100
			N-monomethylarginine	100004488	C03884	HMDB29416	132862		0.97	1.06	1.1	1.18	1.14	1.26		0.6894	0.9981	0.475	0.6104	0.3131	0.5848	0.1739	0.2347	0.3204	0.426	0.0725	0.0825		0.8715	1.0309	0.9949	1.0945		100	100	100	100
			argininate*	100002769		HMDB03148	160437		0.66	0.84	1.28	1.91	1.26	1.61		0.1781	0.9981	0.4655	0.6104	0.6009	0.6579	0.0451	0.1174	0.3835	0.4619	0.2105	0.1483		0.7742	1.4804	0.9747	1.2435		100	100	100	100
		Creatine Metabolism	guanidinoacetate	344	C00581	HMDB00128	763		2.99	2.78	0.93	0.58	1.73	1.61		0.0289	0.9981	0.5234	0.6236	0.2493	0.5739	0.4101	0.3774	0.1721	0.329	0.9688	0.3863		0.7848	0.4549	1.3591	1.2626		88	50	100	63
			creatine	1221	C00300	HMDB00064	586		1.04	0.84	0.81	1.18	1.22	0.99		0.9218	0.9981	0.1847	0.4499	0.2327	0.5685	0.2706	0.296	0.2776	0.3992	0.8114	0.3472		0.9469	1.1137	1.1529	0.9357		100	100	100	100
			creatinine	275	C00791	HMDB00562	588		0.82	0.63	0.77	0.93	0.76	0.59		0.3001	0.9981	0.0222	0.2403	0.2529	0.5739	0.8173	0.5236	0.2316	0.377	0.0186	0.0342		1.3362	1.2475	1.0205	0.7835		100	100	100	100
			creatine phosphate	100000112	C02305	HMDB01511	9548602		0.75	0.79	1.06	1.04	0.78	0.82		0.6691	0.9981	0.5003	0.6194	0.6707	0.6663	0.7705	0.5101	0.2826	0.4	0.2644	0.1717		1.2409	1.2913	0.9628	1.0175		100	100	100	100
			N-methylhydantoin	100002557	C02565	HMDB03646	69217		0.59	0.53	0.89	0.61	0.36	0.32		0.0004	0.2243	7.3989e-05	0.018	0.2479	0.5739	0.0043	0.0381	4.7567e-06	0.0003	1.5842e-06	6.8239e-05		2.3641	1.4538	0.8558	0.764		100	100	100	100
		Polyamine Metabolism	putrescine	49	C00134	HMDB01414	1045		0.84	0.84	1	0.9	0.75	0.75		0.0976	0.9981	0.1064	0.3867	0.9438	0.7101	0.4032	0.3756	0.0336	0.1436	0.0368	0.0526		1.1698	1.0503	0.8826	0.8802		100	100	100	100
			N-acetylputrescine	192	C02714	HMDB02064	122356		0.97	0.94	0.97	0.94	0.91	0.88		0.6872	0.9981	0.4147	0.5983	0.6994	0.6663	0.2902	0.3103	0.1496	0.3095	0.0512	0.0644		1.0555	0.9911	0.9607	0.9303		100	100	100	100
			spermidine	50	C00315	HMDB01257	1102		0.91	0.94	1.04	0.92	0.84	0.87		0.5435	0.9981	0.8758	0.7169	0.5878	0.6541	0.4025	0.3756	0.1854	0.3391	0.2071	0.1466		1.1115	1.024	0.9312	0.9673		100	100	100	100
			(N(1) + N(8))-acetylspermidine	100016038			123689;496		1.08	0.68	0.63	1.34	1.46	0.92		0.99	0.9981	0.4046	0.5959	0.4452	0.6064	0.5696	0.4429	0.5975	0.5548	0.7222	0.3246		1.0563	1.42	1.5371	0.9715		63	88	63	75
			5-methylthioadenosine (MTA)	212	C00170	HMDB01173	439176		1.1	1.11	1.01	1.46	1.6	1.61		0.7419	0.9981	0.5868	0.6474	0.8639	0.69	0.1884	0.2422	0.1229	0.2712	0.0484	0.0622		0.9405	1.3694	1.5082	1.516		100	100	100	100
		Guanidino and Acetamido Metabolism	1-methylguanidine	100000715	C02294	HMDB01522	10111		0.98	0.62	0.63	0.78	0.77	0.48		0.9965	0.9981	0.2209	0.4851	0.2236	0.5608	0.5356	0.4309	0.5406	0.5322	0.0831	0.0877		1.9385	1.5068	1.4836	0.9312		100	100	100	100
			4-guanidinobutanoate	100000096	C01035	HMDB03464	500		0.72	0.52	0.73	2.64	1.9	1.38		0.8982	0.9981	0.4313	0.6044	0.3653	0.5998	0.0968	0.1747	0.042	0.1575	0.0894	0.0896		0.7446	1.9694	1.4121	1.0272		100	100	100	100
		Glutathione Metabolism	glutathione, oxidized (GSSG)	448	C00127	HMDB03337	65359		0.92	1.06	1.15	0.82	0.76	0.87		0.6551	0.9981	0.8151	0.7016	0.5215	0.6201	0.0645	0.1435	0.0024	0.0318	0.1845	0.1408		1.1936	0.9828	0.9074	1.0403		100	100	100	100
			cysteine-glutathione disulfide	100001437		HMDB00656	4247235		0.91	0.85	0.93	1.03	0.94	0.87		0.3939	0.9981	0.1615	0.436	0.634	0.6657	0.7653	0.508	0.5508	0.538	0.2566	0.1675		1.0521	1.0803	0.9883	0.9167		100	100	100	100
			5-oxoproline	1021	C01879	HMDB00267	7405		1	0.95	0.96	1.19	1.19	1.13		0.9456	0.9981	0.4787	0.6104	0.4929	0.6158	0.0362	0.1107	0.0362	0.1499	0.3069	0.1911		0.8645	1.0299	1.025	0.9804		100	100	100	100
			2-aminobutyrate	1128	C02261	HMDB00650	439691		1.05	1	0.95	0.94	0.99	0.94		0.5162	0.9981	0.9263	0.7188	0.5227	0.6201	0.4592	0.3982	0.8965	0.6537	0.4606	0.2475		1.0301	0.9688	1.018	0.9718		100	100	100	100
			2-hydroxybutyrate/2-hydroxyisobutyrate	100008928			440864;11671		1.01	0.92	0.91	1.3	1.31	1.19		0.8183	0.9981	0.7383	0.6851	0.4711	0.6158	0.1453	0.2166	0.0321	0.1436	0.0924	0.0907		0.8649	1.1209	1.1314	1.0288		100	100	100	100
			ophthalmate	100001311		HMDB05765	7018721		1.09	1.22	1.11	1.04	1.14	1.27		0.5455	0.9981	0.4069	0.5959	0.7144	0.668	0.6028	0.4483	0.3824	0.4619	0.2947	0.1853		0.9427	0.9814	1.0727	1.1931		100	100	100	100
	Peptide	Gamma-glutamyl Amino Acid	gamma-glutamylglutamate	331	C05282	HMDB11737	92865		0.8	0.94	1.17	1.41	1.13	1.32		0.1387	0.9981	0.7453	0.6883	0.206	0.549	0.0298	0.102	0.1529	0.3099	0.0404	0.0562		0.8391	1.1792	0.9459	1.1108		100	100	100	100
			gamma-glutamylglutamine	1140	C05283	HMDB11738	150914		0.87	0.97	1.11	1.32	1.15	1.28		0.2026	0.9981	0.6759	0.6628	0.4081	0.6064	0.0063	0.0484	0.2745	0.3992	0.0407	0.0562		0.868	1.1469	1.0018	1.1082		100	100	100	100
			gamma-glutamylglycine	100001294		HMDB11667	165527		1.1	1.07	0.97	0.92	1.01	0.98		0.5051	0.9981	0.4726	0.6104	0.9182	0.7055	0.585	0.4447	0.9196	0.6548	0.9849	0.3898		1.0122	0.9327	1.0243	0.9948		100	100	100	100
			gamma-glutamylhistidine	1235			7017195		0.88	1.14	1.3	1.55	1.36	1.77		0.3101	0.9981	0.3958	0.5947	0.1084	0.5488	0.0038	0.0377	0.1068	0.2552	0.0015	0.01		0.7423	1.1496	1.0068	1.3129		100	100	100	100
			gamma-glutamylisoleucine*	100001485		HMDB11170	14253342		1.01	1.16	1.14	1.28	1.3	1.48		0.8005	0.9981	0.1504	0.4343	0.2606	0.5739	0.0108	0.0575	0.1497	0.3095	0.0021	0.0126		0.7837	1.001	1.0158	1.1629		100	100	100	100
			gamma-glutamylleucine	1268		HMDB11171	151023		1	1.11	1.11	1.11	1.11	1.23		0.8351	0.9981	0.1677	0.4438	0.278	0.5739	0.1972	0.2502	0.4952	0.5098	0.0165	0.0331		0.9468	1.0513	1.0555	1.1684		100	100	100	100
			gamma-glutamyl-alpha-lysine	100010901			65254		0.78	1.55	1.99	1.33	1.04	2.07		0.1609	0.9981	0.0577	0.3558	0.0051	0.1845	0.0948	0.1732	0.841	0.6379	0.0031	0.0156		0.8756	1.1673	0.911	1.8149		100	100	100	100
			gamma-glutamylmethionine	100001313		HMDB29155	7009567		0.85	0.94	1.12	1.42	1.2	1.34		0.2966	0.9981	0.6016	0.6474	0.5668	0.646	0.0368	0.1107	0.6026	0.5548	0.1848	0.1408		0.8048	1.1456	0.9692	1.0808		100	100	100	100
			gamma-glutamylphenylalanine	100000491		HMDB00594	111299		0.88	0.98	1.12	1.35	1.19	1.32		0.223	0.9981	0.7631	0.6906	0.3313	0.5944	0.0034	0.0358	0.2839	0.4	0.0124	0.0286		0.8687	1.1725	1.0295	1.1495		100	100	100	100
			gamma-glutamylthreonine	100001314		HMDB29159	76078708		0.97	0.94	0.97	1.37	1.33	1.29		0.6208	0.9981	0.5559	0.6334	0.8905	0.6954	0.0085	0.0539	0.1971	0.3519	0.0188	0.0342		0.8572	1.1779	1.14	1.1022		100	100	100	100
			gamma-glutamyltryptophan	100001295		HMDB29160	3989307		1.05	1.09	1.04	1.02	1.07	1.11		0.8629	0.9981	0.4861	0.6141	0.7112	0.6663	0.7151	0.4866	0.6676	0.5813	0.3994	0.2234		1.0279	1.0443	1.1009	1.1396		100	100	100	100
			gamma-glutamyltyrosine	1102		HMDB11741	94340		0.88	0.91	1.03	1.45	1.28	1.32		0.2192	0.9981	0.3392	0.5657	0.7921	0.673	0.002	0.0253	0.0767	0.2135	0.0432	0.0579		0.8094	1.1768	1.0324	1.067		100	100	100	100
			gamma-glutamylvaline	100001126		HMDB11172	7015683		0.97	1.16	1.19	1.16	1.13	1.35		0.5907	0.9981	0.0676	0.3615	0.1151	0.5488	0.0816	0.1634	0.4382	0.4828	0.0064	0.0225		0.8792	1.023	0.9934	1.1836		100	100	100	100
			gamma-glutamylcitrulline*	100020241					1.02	0.77	0.75	2.19	2.25	1.69		0.659	0.9981	0.5945	0.6474	0.2829	0.5756	0.1364	0.206	0.0222	0.1212	0.3374	0.2039		0.5728	1.2557	1.2868	0.9698		88	88	100	100
		Dipeptide Derivative	isoleucylhydroxyproline*	100021262		HMDB28908			0.98	0.97	0.99	1.02	1	0.99		0.6351	0.9981	0.5707	0.6412	0.9843	0.7201	0.661	0.4667	0.8754	0.6505	0.8442	0.3565		1.0184	1.0378	1.0176	1.0091		100	100	100	100
			leucylhydroxyproline*	100021261		HMDB28930	20847829		0.91	0.94	1.03	1.04	0.95	0.98		0.2362	0.9981	0.3884	0.5882	0.741	0.6728	0.5691	0.4429	0.689	0.5847	0.9018	0.37		0.9949	1.0349	0.9465	0.9734		100	100	100	100
		Dipeptide	glycylvaline	100000487		HMDB28854	97417		0.93	0.71	0.76	1.15	1.07	0.81		0.5789	0.9981	0.0923	0.3691	0.3569	0.5998	0.4663	0.4025	0.9319	0.6559	0.3311	0.2015		0.8407	0.9682	0.899	0.6847		75	75	63	63
			leucylglycine	100003185		HMDB28929	79070		0.59	0.77	1.31	1.35	0.79	1.03		0.1076	0.9981	0.3701	0.5838	0.5006	0.6158	0.4418	0.3872	0.2086	0.3623	0.7479	0.3321		0.9628	1.295	0.758	0.9964		100	88	63	63
			prolylglycine	100003674		HMDB11178	6426709		1.01	0.89	0.88	0.82	0.83	0.73		0.8634	0.9981	0.3135	0.5523	0.6141	0.6608	0.097	0.1747	0.1829	0.3361	0.0065	0.0225		1.1596	0.9559	0.9681	0.8491		100	100	100	100
		Acetylated Peptides	phenylacetylcarnitine	100006108			101724840		1.1	0.91	0.83	1.29	1.42	1.17		0.5008	0.9981	0.5822	0.6467	0.1757	0.5488	0.1202	0.1912	0.0337	0.1436	0.1808	0.1403		0.8459	1.0935	1.203	0.9932		100	100	100	100
			phenylacetyltaurine	100008932			2179693		0.62	0.62	1	1.09	0.67	0.67		0.0402	0.9981	0.0366	0.3032	0.9072	0.7048	0.7712	0.5101	0.0415	0.1575	0.0334	0.0492		1.2926	1.4044	0.8701	0.8707		100	100	100	100
			phenylacetylaspartate	100020879		HMDB29355	562665		0.79	0.87	1.1	1.92	1.52	1.67		0.7797	0.9981	0.7596	0.6906	0.4523	0.6101	0.2196	0.2665	0.2481	0.3855	0.0449	0.0589		0.8977	1.722	1.3663	1.4988		100	100	100	100
	Carbohydrate	Glycolysis, Gluconeogenesis, and Pyruvate Metabolism	1,5-anhydroglucitol (1,5-AG)	100000580	C07326	HMDB02712	64960		1.08	0.95	0.88	0.84	0.91	0.8		0.7052	0.9981	0.9129	0.7172	0.5895	0.6544	0.2597	0.2908	0.4877	0.5091	0.1413	0.1171		1.1317	0.9561	1.0315	0.9105		100	100	100	100
			glucose	572	C00031	HMDB00122	5793		0.87	0.97	1.12	1.08	0.94	1.05		0.0432	0.9981	0.5946	0.6474	0.0643	0.5036	0.1876	0.2422	0.3306	0.4303	0.3005	0.1885		0.9742	1.0549	0.9171	1.0235		100	100	100	100
			3-phosphoglycerate	132	C00597	HMDB00807	724		0.94	0.9	0.96	0.9	0.84	0.81		0.6406	0.9981	0.5459	0.6278	0.9644	0.7155	0.7059	0.4839	0.4534	0.4902	0.3824	0.2186		1.1731	1.0516	0.9834	0.9466		100	100	100	100
			pyruvate	823	C00022	HMDB00243	1060		1.07	1.02	0.95	1.15	1.23	1.17		0.7101	0.9981	0.6789	0.6628	0.9642	0.7155	0.4749	0.4062	0.2813	0.4	0.2052	0.1466		0.9199	1.0534	1.1324	1.0779		100	100	100	100
			lactate	482	C00186	HMDB00190	612		1.07	0.99	0.93	1.07	1.13	1.06		0.6232	0.9981	0.9369	0.7229	0.5737	0.647	0.5033	0.4172	0.2827	0.4	0.5532	0.2729		0.9877	1.0521	1.1209	1.0436		100	100	100	100
			glycerate	1052	C00258	HMDB00139	752		1.01	1.01	1	1.29	1.3	1.31		0.8906	0.9981	0.9037	0.7172	0.9973	0.7221	0.0006	0.017	0.0004	0.0101	0.0009	0.0073		0.798	1.0314	1.0378	1.0419		100	100	100	100
		Pentose Metabolism	ribose	914	C00121	HMDB00283	5779		1.36	0.95	0.69	0.87	1.18	0.82		0.2112	0.9981	0.903	0.7172	0.1518	0.5488	0.6313	0.4575	0.4752	0.5009	0.536	0.2681		0.9028	0.7824	1.0648	0.7396		50	50	88	50
			ribitol	100000406	C00474	HMDB00508	6912		0.93	0.88	0.94	1.19	1.11	1.05		0.9185	0.9981	0.7666	0.6906	0.7997	0.6735	0.5835	0.4447	0.5409	0.5322	0.6302	0.2956		0.9801	1.1675	1.0907	1.0301		100	100	100	100
			ribonate	100001007	C01685	HMDB00867	5460677		0.83	0.84	1.01	1.28	1.06	1.07		0.25	0.9981	0.2352	0.4923	0.7357	0.6728	0.0869	0.1692	0.9031	0.6537	0.4093	0.2275		0.8934	1.1438	0.951	0.9602		100	100	100	100
			arabitol/xylitol	100006430			6912;94154		0.98	0.85	0.87	1.01	0.99	0.86		0.816	0.9981	0.0755	0.3615	0.1342	0.5488	0.9715	0.5656	0.8354	0.6378	0.0642	0.0754		1.0253	1.0324	1.0101	0.8781		100	100	100	100
			arabonate/xylonate	100006115			122045;6602431		0.96	0.87	0.91	1.43	1.37	1.24		0.6282	0.9981	0.0765	0.3615	0.2292	0.5629	0.001	0.0228	0.0032	0.0342	0.0102	0.0258		0.8054	1.1498	1.1035	0.9991		100	100	100	100
			sedoheptulose	100002619		HMDB03219	5459879		0.92	1.03	1.12	1.12	1.03	1.15		0.4504	0.9981	0.7861	0.6988	0.3595	0.5998	0.2726	0.2973	0.9405	0.6568	0.1972	0.1444		0.9403	1.0505	0.9657	1.0859		100	100	100	100
			ribulonate/xylulonate/lyxonate*	100019968					0.92	0.88	0.96	2.26	2.09	2		0.4175	0.9981	0.2024	0.4656	0.6652	0.6663	3.9051e-07	7.348e-05	9.6248e-07	8.5223e-05	4.0861e-07	2.198e-05		0.5352	1.2113	1.1159	1.069		100	100	100	100
		Glycogen Metabolism	maltopentaose	100001447	C06218	HMDB12254	13489094		0.99	0.86	0.87	0.34	0.33	0.29		0.986	0.9981	0.7783	0.6939	0.7526	0.6728	0.2933	0.3118	0.2944	0.4071	0.2201	0.1521		2.6962	0.904	0.895	0.7801		75	38	50	75
			maltotriose	100000276	C01835	HMDB01262	439586		0.94	1.05	1.12	0.35	0.33	0.37		0.68	0.9981	0.8974	0.7172	0.8492	0.6886	0.3354	0.3357	0.2607	0.3913	0.3304	0.2015		2.6751	0.9485	0.8902	0.9929		100	100	88	88
			maltose	913	C00208	HMDB00163	10991489		1.01	1.24	1.24	0.47	0.47	0.58		0.8406	0.9981	0.2482	0.4981	0.2893	0.5787	0.1605	0.2271	0.1821	0.3361	0.4517	0.2452		2.1482	0.9996	1.006	1.2425		100	100	100	100
		Disaccharides and Oligosaccharides	sucrose	935	C00089	HMDB00258	5988		1.09	1.05	0.97	1	1.08	1.05		0.7995	0.9981	0.8657	0.7161	0.9278	0.7077	0.8812	0.543	0.8776	0.6505	0.9572	0.3835		1.0448	1.0407	1.1328	1.0975		100	100	100	100
			raffinose	879	C00492	HMDB03213	10542		1.12	1.13	1.01	0.88	0.98	0.99		0.737	0.9981	0.7078	0.6728	0.9771	0.7178	0.4823	0.4091	0.8262	0.635	0.85	0.3578		1.0975	0.9634	1.0774	1.0905		100	100	100	100
		Fructose, Mannose and Galactose Metabolism	fructose	878	C00095	HMDB00660	5984		0.86	1.01	1.16	1	0.86	1		0.2421	0.9981	0.7883	0.6989	0.0286	0.3821	0.9539	0.5616	0.346	0.4402	0.7671	0.3361		1.063	1.0578	0.9141	1.0635		100	100	100	100
			mannitol/sorbitol	100001740	C00794	HMDB00247	5780		0.45	0.53	1.17	1.37	0.61	0.72		0.0248	0.9981	0.0583	0.3558	0.915	0.7055	0.2656	0.2932	0.3245	0.4276	0.4377	0.2397		1.7202	2.3505	1.0533	1.2343		100	100	100	100
			mannose	803	C00159	HMDB00169	18950		1.01	1.08	1.07	0.93	0.94	1		0.9238	0.9981	0.4306	0.6044	0.4711	0.6158	0.3494	0.3431	0.4196	0.4738	0.9529	0.3824		1.0695	0.9955	1.0043	1.0733		100	100	100	100
			galactonate	100001026	C00880	HMDB00565	128869		1	0.82	0.82	0.95	0.94	0.78		0.9636	0.9981	0.1052	0.3867	0.127	0.5488	0.7318	0.4927	0.7151	0.5911	0.09	0.0898		1.056	0.998	0.9979	0.8224		100	100	100	100
		Aminosugar Metabolism	glucuronate	100000257	C00191	HMDB00127	444791		0.97	1.11	1.14	1.04	1.02	1.15		0.7194	0.9981	0.2285	0.4862	0.1455	0.5488	0.5736	0.4442	0.9349	0.6559	0.0609	0.0729		0.9417	0.9825	0.9565	1.0867		100	100	100	100
			N-acetylneuraminate	1162	C00270	HMDB00230	439197		1.13	1.16	1.03	0.91	1.03	1.05		0.0608	0.9981	0.0135	0.2129	0.6216	0.664	0.2853	0.307	0.6864	0.5847	0.4272	0.2349		1.0112	0.9186	1.0371	1.0664		100	100	100	100
			N-acetylglucosaminylasparagine	1215	C04540	HMDB00489	123826		0.85	0.99	1.17	0.87	0.73	0.86		0.7422	0.9981	0.9558	0.7271	0.6842	0.6663	0.5736	0.4442	0.3524	0.4452	0.5874	0.2836		3.306	2.863	2.427	2.8345		100	100	100	100
			erythronate*	100001320		HMDB00613	2781043		1.01	0.98	0.97	1.01	1.02	0.99		0.983	0.9981	0.6139	0.6474	0.6813	0.6663	0.8209	0.5236	0.8336	0.6378	0.8762	0.3623		0.9987	1.0072	1.0137	0.984		100	100	100	100
			N-acetylglucosamine/N-acetylgalactosamine	100006435		HMDB00215	24139		1.08	1.16	1.08	0.88	0.95	1.02		0.2788	0.9981	0.1859	0.4499	0.5271	0.6201	0.4417	0.3872	0.9039	0.6537	0.7537	0.3341		1.0626	0.9359	1.009	1.0856		100	100	100	100
		Advanced Glycation End-product	N6-carboxymethyllysine	100001768			123800		0.99	1	1.02	0.78	0.77	0.78		0.918	0.9981	0.9513	0.726	0.8641	0.69	0.1102	0.1852	0.0938	0.2359	0.1069	0.099		1.267	0.9838	0.9706	0.9858		100	100	100	100
	Energy	TCA Cycle	citrate	1124	C00158	HMDB00094	311		0.98	1.06	1.08	1.14	1.11	1.2		0.7465	0.9981	0.4147	0.5983	0.3014	0.5802	0.0731	0.1537	0.2066	0.3616	0.0098	0.0256		0.9108	1.0367	1.0143	1.0942		100	100	100	100
			aconitate [cis or trans]	100001359					1.09	1.13	1.03	1.08	1.18	1.22		0.5261	0.9981	0.1645	0.4407	0.6502	0.6663	0.328	0.3318	0.193	0.3474	0.0321	0.048		0.9258	1.0001	1.0944	1.1298		100	100	100	100
			alpha-ketoglutarate	93	C00026	HMDB00208	51		0.97	1.01	1.04	1.34	1.3	1.35		0.9982	0.9982	0.7545	0.6906	0.6259	0.6653	0.1062	0.184	0.073	0.213	0.0473	0.0611		0.7997	1.0711	1.0387	1.0793		100	100	100	100
			succinylcarnitine (C4-DC)	100001948		HMDB61717	71464481		0.99	0.94	0.95	1.2	1.19	1.12		0.88	0.9981	0.4293	0.6044	0.5779	0.6492	0.1667	0.2316	0.1957	0.3507	0.2742	0.1745		0.8469	1.0152	1.0054	0.9511		100	100	100	100
			succinate	252	C00042	HMDB00254	1110		1.35	0.81	0.61	1.45	1.95	1.18		0.9802	0.9981	0.9765	0.7371	0.9955	0.7221	0.4948	0.4128	0.528	0.526	0.2297	0.1558		0.9923	1.4412	1.9385	1.1741		100	100	100	100
			fumarate	330	C00122	HMDB00134	444972		1.07	0.78	0.72	1.34	1.44	1.04		0.9238	0.9981	0.6174	0.6474	0.7535	0.6728	0.439	0.3872	0.5629	0.543	0.6396	0.2995		1.0486	1.4068	1.5107	1.0907		100	100	100	100
			malate	409	C00149	HMDB00156	525		1.03	0.77	0.75	1.17	1.21	0.91		0.7952	0.9981	0.4304	0.6044	0.728	0.6727	0.6349	0.4575	0.8883	0.6518	0.7985	0.3435		1.1141	1.3084	1.3502	1.0094		100	100	100	100
			2-methylcitrate/homocitrate	100008929			515;439459		1.24	0.34	0.27	3.22	3.99	1.08		0.6444	0.9981	0.1305	0.4238	0.3959	0.6064	0.0936	0.1732	0.3165	0.4233	0.8123	0.3472		0.677	2.1822	2.7025	0.7311		50	88	63	63
		Oxidative Phosphorylation	phosphate	461	C00009	HMDB01429	1061		1.01	0.97	0.96	1.02	1.02	0.99		0.8995	0.9981	0.5235	0.6236	0.4159	0.6064	0.6909	0.478	0.568	0.5442	0.7552	0.3342		0.9902	1.0096	1.0148	0.9791		100	100	100	100
	Lipid	Fatty Acid Synthesis	malonylcarnitine	100001526		HMDB02095	22833583		0.95	1.12	1.18	0.86	0.83	0.97		0.8145	0.9981	0.8005	0.7016	0.6549	0.6663	0.9016	0.5503	0.7588	0.6032	0.9223	0.376		0.9909	0.8565	0.8176	0.9623		88	88	75	75
		Short Chain Fatty Acid	butyrate (4:0)	1143	C00246	HMDB00039	264		1.19	0.82	0.69	1.42	1.68	1.16		0.9174	0.9981	0.1717	0.4453	0.4158	0.6064	0.0429	0.1167	0.1592	0.3189	0.2114	0.1485		0.8183	1.1627	1.3782	0.9495		100	100	88	100
			valerate (5:0)	1136	C00803	HMDB00892	7991		0.59	0.46	0.78	1.15	0.68	0.53		0.1647	0.9981	0.0606	0.3558	0.5932	0.655	0.1808	0.2387	0.8696	0.6504	0.7621	0.3352		0.6985	0.8053	0.4766	0.3707		38	88	63	50
		Medium Chain Fatty Acid	caproate (6:0)	926	C01585	HMDB00535	8892		1.05	1.25	1.19	0.84	0.88	1.05		0.7137	0.9981	0.1988	0.4638	0.3387	0.5944	0.8664	0.5389	0.9891	0.6734	0.5171	0.2645		1.1627	0.975	1.0246	1.2234		100	100	100	100
			heptanoate (7:0)	925	C17714	HMDB00666	8094		1.06	1.01	0.95	1.04	1.1	1.05		0.5017	0.9981	0.8578	0.7161	0.5699	0.647	0.7138	0.4866	0.3049	0.414	0.5687	0.2794		1.0111	1.052	1.1159	1.0618		100	100	100	100
			caprylate (8:0)	932	C06423	HMDB00482	379		0.9	1.03	1.15	1.1	0.99	1.13		0.3335	0.9981	0.6593	0.6574	0.1576	0.5488	0.371	0.3587	0.9181	0.6548	0.1717	0.1366		0.9718	1.0712	0.962	1.1022		100	100	100	100
			caprate (10:0)	888	C01571	HMDB00511	2969		1.03	0.99	0.97	1.07	1.1	1.06		0.7557	0.9981	0.8942	0.7172	0.6845	0.6663	0.403	0.3756	0.3138	0.4222	0.4772	0.2522		0.9059	0.9691	0.9944	0.9631		88	100	100	100
		Long Chain Saturated Fatty Acid	myristate (14:0)	519	C06424	HMDB00806	11005		1.09	0.74	0.68	0.85	0.93	0.63		0.8262	0.9981	0.3407	0.5657	0.2674	0.5739	0.5109	0.4207	0.6962	0.586	0.0892	0.0896		1.2363	1.0532	1.1466	0.7742		100	100	100	100
			pentadecanoate (15:0)	980	C16537	HMDB00826	13849		1.26	0.86	0.68	0.77	0.96	0.66		0.2497	0.9981	0.5371	0.6236	0.0541	0.4661	0.1272	0.1971	0.7456	0.6023	0.0132	0.0299		1.1727	0.8985	1.1313	0.7742		100	100	100	100
			palmitate (16:0)	424	C00249	HMDB00220	985		1.29	0.86	0.67	0.75	0.96	0.64		0.348	0.9981	0.6229	0.649	0.1327	0.5488	0.1959	0.2499	0.7803	0.612	0.047	0.061		1.3476	1.0089	1.3002	0.8676		100	100	100	100
			margarate (17:0)	891		HMDB02259	10465		1.33	0.97	0.73	0.7	0.93	0.68		0.2253	0.9981	0.9557	0.7271	0.1713	0.5488	0.0751	0.1564	0.6496	0.575	0.0429	0.0577		1.3255	0.9306	1.2352	0.9034		100	100	100	100
			stearate (18:0)	439	C01530	HMDB00827	5281		1.18	0.89	0.76	0.83	0.97	0.74		0.2363	0.9981	0.3928	0.593	0.0427	0.4077	0.136	0.206	0.7824	0.612	0.0178	0.0338		1.1375	0.9412	1.1065	0.839		100	100	100	100
			nonadecanoate (19:0)	892	C16535	HMDB00772	12591		1.24	0.98	0.79	0.77	0.96	0.76		0.3205	0.9981	0.9782	0.7373	0.2809	0.5739	0.1588	0.2255	0.7393	0.5984	0.1143	0.1027		1.1514	0.8881	1.1052	0.8736		100	100	100	100
			arachidate (20:0)	893	C06425	HMDB02212	10467		1.35	0.87	0.65	0.86	1.16	0.75		0.4162	0.9981	0.5367	0.6236	0.2121	0.549	0.5472	0.4336	0.7578	0.6032	0.2449	0.161		1.1825	1.0184	1.374	0.8908		100	100	100	100
		Long Chain Monounsaturated Fatty Acid	myristoleate (14:1n5)	100001198	C08322	HMDB02000	5281119		1.21	1.05	0.86	0.87	1.06	0.91		0.4771	0.9981	0.8307	0.7045	0.6001	0.6579	0.5791	0.4447	0.8607	0.6447	0.7211	0.3246		1.0554	0.9178	1.1147	0.9607		100	100	100	100
			physeterate (14:1n9)	100002457		HMDB00521	5312400		1.91	1.57	0.82	0.4	0.76	0.62		0.2352	0.9981	0.2303	0.4862	0.8167	0.6785	0.0016	0.0247	0.218	0.3698	0.0787	0.0862		1.7448	0.6909	1.3199	1.0822		100	88	88	88
			palmitoleate (16:1n7)	452	C08362	HMDB03229	445638		1	0.74	0.74	0.84	0.84	0.62		0.9674	0.9981	0.3345	0.5657	0.402	0.6064	0.5014	0.4166	0.5046	0.5147	0.0927	0.0907		1.2169	1.0233	1.0244	0.7573		100	100	100	100
			10-heptadecenoate (17:1n7)	100001278		HMDB60038	5312435		1.44	1.14	0.79	0.64	0.92	0.73		0.1662	0.9981	0.4657	0.6104	0.377	0.5998	0.0392	0.1129	0.5567	0.5405	0.0851	0.0887		1.2389	0.7914	1.1368	0.9021		100	100	100	100
			oleate/vaccenate (18:1)	100008930			445639;5282761;5281127		1.33	0.93	0.7	0.76	1.01	0.71		0.531	0.9981	0.946	0.7257	0.5079	0.6158	0.3076	0.3209	0.8009	0.6231	0.2301	0.1558		1.2442	0.9495	1.2618	0.8867		100	100	100	100
			10-nonadecenoate (19:1n9)	100001277		HMDB13622	5312513		1.3	1.11	0.85	0.75	0.98	0.83		0.4462	0.9981	0.486	0.6141	0.7851	0.673	0.2268	0.2705	0.7692	0.609	0.4632	0.2484		1.1556	0.8693	1.131	0.9636		100	100	100	100
			eicosenoate (20:1)	100001335	C16526	HMDB02231	5282768		1.22	1.21	0.99	0.8	0.97	0.96		0.5639	0.9981	0.2783	0.5199	0.7427	0.6728	0.2552	0.2892	0.678	0.5831	0.8867	0.3649		1.0137	0.8071	0.9821	0.9745		100	100	100	100
			erucate (22:1n9)	1087	C08316	HMDB02068	5281116		1.27	1.87	1.47	0.79	1.01	1.48		0.7876	0.9981	0.0076	0.2069	0.0962	0.5488	0.4194	0.3802	0.7322	0.5959	0.058	0.0704		0.8964	0.7094	0.9025	1.329		100	100	100	100
		Long Chain Polyunsaturated Fatty Acid (n3 and n6)	hexadecatrienoate (16:3n3)	100009393			5312428		0.76	0.64	0.85	0.97	0.73	0.62		0.3434	0.9981	0.1329	0.4264	0.6579	0.6663	0.955	0.5616	0.4167	0.4738	0.1983	0.1444		1.1527	1.1183	0.8452	0.7204		100	100	100	100
			stearidonate (18:4n3)	100001229	C16300	HMDB06547	5312508		1.05	0.81	0.77	0.78	0.82	0.63		0.9463	0.9981	0.4776	0.6104	0.4856	0.6158	0.3345	0.3357	0.4208	0.4738	0.0924	0.0907		1.3647	1.0593	1.1148	0.8612		100	100	100	100
			omega-3 arachidonate (20:4n3)	100000582		HMDB02177	11722594		0.89	1	1.12	0.77	0.69	0.77		0.7975	0.9981	0.7325	0.6851	0.5074	0.6158	0.4098	0.3774	0.2722	0.3992	0.5264	0.2673		1.2252	0.9467	0.8449	0.9458		100	100	100	100
			eicosapentaenoate (EPA; 20:5n3)	2050	C06428	HMDB01999	446284		1.21	0.83	0.68	0.64	0.77	0.53		0.4778	0.9981	0.5058	0.6213	0.1541	0.5488	0.0873	0.1692	0.2904	0.4049	0.0148	0.0313		1.4922	0.9518	1.1544	0.7873		100	100	100	100
			heneicosapentaenoate (21:5n3)	100015797			11998573		1.11	0.87	0.78	0.7	0.78	0.61		0.8284	0.9981	0.6355	0.6539	0.5229	0.6201	0.2425	0.2794	0.387	0.4619	0.1007	0.0957		1.3542	0.9538	1.0568	0.8272		100	100	100	100
			docosapentaenoate (n3 DPA; 22:5n3)	100001181	C16513	HMDB06528	6441454		1.23	0.82	0.66	0.71	0.87	0.58		0.4415	0.9981	0.438	0.6097	0.1138	0.5488	0.1148	0.1862	0.4411	0.4845	0.0111	0.0275		1.2983	0.9175	1.1261	0.7486		100	100	100	100
			docosahexaenoate (DHA; 22:6n3)	100000665	C06429	HMDB02183	445580		1.23	0.96	0.78	0.63	0.77	0.6		0.218	0.9981	0.9499	0.726	0.1353	0.5488	0.0188	0.0796	0.0948	0.2371	0.0061	0.022		1.4348	0.897	1.1037	0.8607		100	100	100	100
			docosatrienoate (22:3n3)	100001195	C16534	HMDB02823	5312556		1.32	0.89	0.68	0.71	0.95	0.64		0.4592	0.9981	0.8027	0.7016	0.3046	0.5802	0.1066	0.184	0.5299	0.526	0.027	0.0436		1.204	0.8606	1.1392	0.77		100	100	100	100
			nisinate (24:6n3)	100015785		HMDB02007	11792612		1.25	0.83	0.67	0.61	0.76	0.51		0.6831	0.9981	0.5655	0.6369	0.3733	0.5998	0.0684	0.1478	0.2432	0.3818	0.0161	0.0324		1.6231	0.9896	1.2363	0.8256		100	100	100	100
			hexadecadienoate (16:2n6)	100009394		HMDB00477	13932172		0.87	0.67	0.76	0.94	0.82	0.62		0.6179	0.9981	0.1583	0.4343	0.4232	0.6064	0.8297	0.5247	0.4934	0.5098	0.115	0.1027		1.2749	1.1947	1.0418	0.7945		100	100	100	100
			linoleate (18:2n6)	180	C01595	HMDB00673	5280450		1.38	0.91	0.66	0.73	1.01	0.67		0.4314	0.9981	0.8702	0.7161	0.3162	0.5848	0.2254	0.2705	0.8091	0.6262	0.1122	0.1021		1.336	0.9765	1.3473	0.8891		100	100	100	100
			linolenate [alpha or gamma; (18:3n3 or 6)]	100001337	C06426	HMDB03073	5280934		1.26	0.83	0.65	0.77	0.97	0.63		0.6518	0.9981	0.6421	0.6539	0.3849	0.6038	0.3791	0.363	0.7575	0.6032	0.1479	0.1213		1.4124	1.0848	1.3722	0.8956		100	100	100	100
			dihomo-linoleate (20:2n6)	1231	C16525	HMDB05060	6439848		1.39	1.07	0.77	0.72	1	0.77		0.3321	0.9981	0.63	0.6523	0.5011	0.6158	0.0721	0.1525	0.6207	0.5608	0.0828	0.0877		1.1525	0.8256	1.1485	0.8851		100	100	100	100
			dihomo-linolenate (20:3n3 or n6)	100001739	C03242	HMDB02925	5280581		1.29	0.92	0.71	0.71	0.92	0.65		0.4295	0.9981	0.9094	0.7172	0.3165	0.5848	0.0831	0.1645	0.4445	0.4859	0.0191	0.0346		1.319	0.9365	1.2123	0.8631		100	100	100	100
			arachidonate (20:4n6)	229	C00219	HMDB01043	444899		1.37	0.64	0.46	0.65	0.89	0.41		0.1406	0.9981	0.1556	0.4343	0.0012	0.0683	0.0639	0.1435	0.5664	0.5439	0.0004	0.004		1.5787	1.0216	1.4022	0.652		100	100	100	100
			adrenate (22:4n6)	100001193	C16527	HMDB02226	5497181		1.37	0.84	0.61	0.7	0.95	0.58		0.4126	0.9981	0.7274	0.6834	0.2248	0.5608	0.2355	0.2747	0.7486	0.6029	0.1006	0.0957		1.4094	0.9855	1.3459	0.8238		100	100	100	88
			docosapentaenoate (n6 DPA; 22:5n6)	100001580	C16513	HMDB01976	6441454		1.34	0.91	0.68	0.59	0.79	0.54		0.2773	0.9981	0.7781	0.6939	0.1462	0.5488	0.0477	0.1208	0.3317	0.4303	0.0171	0.0334		1.448	0.8517	1.1421	0.7769		100	100	100	100
			docosadienoate (22:2n6)	100001182	C16533	HMDB61714	5282807		1.37	1.06	0.77	0.78	1.07	0.83		0.3961	0.9981	0.7019	0.6728	0.5391	0.6293	0.1759	0.2348	0.8547	0.6427	0.2313	0.1558		1.0639	0.8315	1.1419	0.8789		100	100	100	100
		Fatty Acid, Branched	18-methylnonadecanoate (i20:0)	100019953			4383090		1.39	1.11	0.8	0.61	0.85	0.67		0.1732	0.9981	0.7026	0.6728	0.3351	0.5944	0.048	0.1208	0.4978	0.5113	0.1114	0.1017		1.1336	0.69	0.9584	0.7644		88	50	75	75
			(12 or 13)-methylmyristate (a15:0 or i15:0)	100002344			151014		1.39	0.91	0.66	0.75	1.04	0.69		0.2969	0.9981	0.7439	0.6883	0.176	0.5488	0.2317	0.2736	0.9936	0.6734	0.1075	0.0992		1.2444	0.9351	1.2967	0.8533		100	100	100	100
			(14 or 15)-methylpalmitate (a17:0 or i17:0)	100002945			17903417		1.44	1.06	0.73	0.7	1.01	0.74		0.2038	0.9981	0.6425	0.6539	0.2959	0.5802	0.1273	0.1971	0.9282	0.6548	0.1834	0.1408		1.1782	0.8288	1.1908	0.8744		100	100	100	100
			(15 or 16)-methylmargarate (a18:0 or i18:0)	100020863					1.33	1.07	0.8	0.72	0.96	0.77		0.4467	0.9981	0.6503	0.6539	0.6292	0.6657	0.2137	0.2636	0.7529	0.6032	0.323	0.1988		1.1955	0.8582	1.1429	0.917		100	100	88	100
			(16 or 17)-methylstearate (a19:0 or i19:0)	100002356		HMDB37397	3083779		1.2	0.94	0.78	0.74	0.89	0.7		0.4605	0.9981	0.8173	0.7016	0.3124	0.5848	0.1886	0.2422	0.5942	0.5548	0.1023	0.0963		1.2627	0.9356	1.1251	0.8782		100	100	100	100
			pristanate	477		HMDB00795	123929		0.82	0.63	0.77	1.28	1.05	0.8		0.6271	0.9981	0.1816	0.4499	0.3443	0.5998	0.5776	0.4446	0.9906	0.6734	0.2659	0.1722		1.0348	1.3279	1.0839	0.8315		100	100	100	100
		Fatty Acid, Dicarboxylate	dimethylmalonic acid	100004251		HMDB02001	11686		1.15	1.02	0.89	1.16	1.33	1.18		0.3417	0.9981	0.6864	0.6649	0.4145	0.6064	0.4827	0.4091	0.0783	0.2152	0.1889	0.1417		0.8985	1.0396	1.1949	1.0584		88	75	100	100
			glutarate (C5-DC)	339	C00489	HMDB00661	743		1.45	0.62	0.43	1.67	2.41	1.03		0.9154	0.9981	0.1517	0.4343	0.3885	0.6038	0.0985	0.1764	0.2406	0.3806	0.4873	0.2559		1.0117	1.6874	2.4403	1.0384		100	100	100	100
			2-hydroxyglutarate	100002070	C02630	HMDB0059655	43		1.41	1.18	0.84	0.96	1.36	1.13		0.9247	0.9981	0.3609	0.5789	0.5029	0.6158	0.7425	0.498	0.7585	0.6032	0.4885	0.2559		1.0397	1.0011	1.4093	1.18		100	100	100	100
			3-hydroxyadipate*	100004396		HMDB00345	151913		0.69	1.24	1.81	1.47	1.01	1.82		0.5513	0.9981	0.9254	0.7188	0.5058	0.6158	0.852	0.5326	0.5691	0.5442	0.7744	0.3375		0.7601	1.1163	0.7648	1.3856		50	38	38	50
			suberate (C8-DC)	100000016	C08278	HMDB00893	10457		0.85	0.65	0.76	1.39	1.17	0.9		0.4493	0.9981	0.0642	0.3586	0.1751	0.5488	0.1524	0.2231	0.3978	0.4656	0.5888	0.2836		0.8903	1.2337	1.0454	0.7974		75	88	100	88
			azelaic acid	2029	C08261	HMDB00784	2266		0.99	0.95	0.96	0.89	0.88	0.84		0.7366	0.9981	0.5177	0.6236	0.8535	0.6886	0.7887	0.518	0.652	0.575	0.5369	0.2681		1.196	1.0593	1.0474	1.0044		100	100	100	100
			sebacate (C10-DC)	100001211	C08277	HMDB00792	5192		0.94	0.82	0.87	1.09	1.02	0.89		0.4252	0.9981	0.0106	0.2069	0.6101	0.6608	0.3523	0.3434	0.8978	0.6537	0.3513	0.2084		0.9887	1.0731	1.0074	0.8806		88	100	88	100
			undecanedioate (C11-DC)	100001617		HMDB00888	15816		0.91	0.74	0.81	1.07	0.97	0.79		0.6076	0.9981	0.0465	0.3338	0.0437	0.4077	0.7464	0.4989	0.8033	0.6239	0.0275	0.0442		1.0101	1.0791	0.9844	0.795		100	100	88	75
			dodecanedioate (C12-DC)	100001102	C02678	HMDB00623	12736		1.01	1.07	1.06	0.86	0.86	0.92		0.917	0.9981	0.3159	0.5541	0.4015	0.6064	0.0257	0.0949	0.0457	0.1658	0.2076	0.1466		1.1238	0.961	0.9701	1.0306		100	100	100	100
			tetradecanedioate (C14-DC)	100001613		HMDB00872	13185		0.71	0.63	0.89	1.01	0.71	0.63		0.1102	0.9981	0.0512	0.3426	0.6854	0.6663	0.8422	0.5318	0.1822	0.3361	0.0894	0.0896		0.984	0.9903	0.7026	0.6245		88	100	63	63
			hexadecanedioate (C16-DC)	100001614	C19615	HMDB00672	10459		1.01	0.97	0.95	0.81	0.82	0.78		0.7424	0.9981	0.8079	0.7016	0.854	0.6886	0.2025	0.254	0.2391	0.3806	0.1266	0.108		1.1716	0.9444	0.9556	0.9122		100	100	100	100
			octadecanedioate (C18-DC)	100001615		HMDB00782	70095		1.01	0.88	0.87	0.75	0.76	0.67		0.8209	0.9981	0.4463	0.6097	0.795	0.673	0.1361	0.206	0.1752	0.329	0.0257	0.0418		1.2953	0.9771	0.99	0.8646		100	100	100	100
			octadecenedioate (C18:1-DC)*	100019978					0.94	0.91	0.97	0.93	0.87	0.85		0.5105	0.9981	0.5363	0.6236	0.7485	0.6728	0.6524	0.4624	0.3579	0.4483	0.2795	0.1771		1.0894	1.0133	0.9516	0.9233		100	100	100	100
			octadecadienedioate (C18:2-DC)*	100019982					0.97	0.86	0.88	1.03	1	0.88		0.5577	0.9981	0.3561	0.5731	0.9238	0.7075	0.846	0.5324	0.6436	0.5722	0.5036	0.2608		1.0324	1.0588	1.032	0.9062		100	100	100	100
			eicosanedioate (C20-DC)	100002951			75502		0.99	0.82	0.83	0.89	0.87	0.72		0.7614	0.9981	0.0513	0.3426	0.2627	0.5739	0.1753	0.2347	0.2407	0.3806	0.0032	0.0158		1.1313	1.002	0.9871	0.8183		100	100	100	100
			docosadioate (C22-DC)	100002952	C19625		244872		1.05	0.77	0.73	0.94	0.99	0.72		0.8636	0.9981	0.0577	0.3558	0.0958	0.5488	0.4931	0.4124	0.7386	0.5984	0.0045	0.0183		1.1394	1.0722	1.1272	0.8259		100	100	100	100
			3-carboxy-4-methyl-5-propyl-2-furanpropanoate (CMPF)	100001178		HMDB61112	123979		0.59	0.43	0.74	2.11	1.25	0.92		0.063	0.9981	0.0043	0.1688	0.1339	0.5488	0.0104	0.0575	0.277	0.3992	0.7186	0.3246		0.785	1.6542	0.9774	0.7193		88	100	100	88
		Fatty Acid, Amide	eicosenamide (20:1)*	100020764			5365374		0.89	1.06	1.19	0.6	0.54	0.64		0.474	0.9981	0.9129	0.7172	0.7063	0.6663	0.0013	0.0231	2.1828e-05	0.0012	0.0153	0.0315		1.7038	1.0294	0.9182	1.0884		100	100	100	100
			eicosadienamide (20:2)*	100020765					0.64	0.95	1.49	0.61	0.39	0.58		0.038	0.9981	0.427	0.6044	0.4951	0.6158	0.0063	0.0484	3.7304e-05	0.0017	0.0155	0.0316		1.7974	1.095	0.6969	1.0363		100	100	100	88
			linoleamide (18:2n6)	1492			6435901		0.66	0.95	1.43	0.53	0.35	0.51		0.2955	0.9981	0.5605	0.6364	0.6998	0.6663	0.0281	0.0981	0.002	0.029	0.0135	0.0299		1.8603	0.9943	0.6568	0.9418		100	100	100	100
			linolenamide (18:3)*	100020760					0.58	1.05	1.82	0.54	0.31	0.57		0.0477	0.9981	0.609	0.6474	0.3048	0.5802	0.0115	0.0575	3.1198e-05	0.0015	0.0215	0.0373		1.4846	0.8008	0.4616	0.8419		100	75	25	75
			oleamide	1504	C19670	HMDB02117	5283387		0.76	0.98	1.28	0.53	0.41	0.52		0.3999	0.9981	0.6691	0.6628	0.7536	0.6728	0.0106	0.0575	0.0007	0.0141	0.0091	0.025		1.9118	1.0205	0.7784	0.9994		100	100	100	100
			palmitoleamide (16:1)*	100020753					0.61	0.9	1.47	0.48	0.29	0.43		0.1187	0.9981	0.3076	0.5513	0.7804	0.673	0.0083	0.0539	0.0007	0.0149	0.0088	0.0246		1.9807	0.9482	0.579	0.8504		100	88	63	63
		Fatty Acid, Amino	2-aminoheptanoate	100004542			227939		0.91	1.15	1.26	0.95	0.86	1.09		0.4558	0.9981	0.553	0.6315	0.2558	0.5739	0.8205	0.5236	0.3891	0.4619	0.7217	0.3246		1.0292	0.9741	0.889	1.1192		100	100	100	100
		Fatty Acid Metabolism (also BCAA Metabolism)	butyrylcarnitine (C4)	100001054	C02862	HMDB02013	439829		1.16	1.35	1.17	1.93	2.23	2.61		0.4707	0.9981	0.142	0.4343	0.4364	0.6064	0.0084	0.0539	0.0038	0.039	0.0014	0.0098		0.5516	1.0651	1.2308	1.4401		88	100	100	100
			propionylcarnitine (C3)	100001162	C03017	HMDB00824	107738		0.99	0.96	0.97	1.7	1.68	1.63		0.6227	0.9981	0.8785	0.7169	0.6637	0.6663	0.0122	0.059	0.0565	0.1908	0.0124	0.0286		0.6898	1.1699	1.1605	1.1251		100	100	100	100
			methylmalonate (MMA)	418	C02170	HMDB00202	487		0.96	1.01	1.04	1.29	1.24	1.3		0.8898	0.9981	0.8596	0.7161	0.9382	0.7101	0.1272	0.1971	0.1127	0.2599	0.3049	0.1904		0.8695	1.1186	1.0788	1.1271		100	100	100	100
		Fatty Acid Metabolism (Acyl Carnitine, Short Chain)	acetylcarnitine (C2)	100000802	C02571	HMDB00201	1		1.11	1.05	0.95	1.05	1.16	1.1		0.7723	0.9981	0.6129	0.6474	0.9428	0.7101	0.6143	0.4542	0.5044	0.5147	0.3876	0.2197		0.9604	1.0069	1.1169	1.0585		100	100	100	100
			isocaproylcarnitine	100016063					0.87	0.87	1	2.14	1.87	1.87		0.3783	0.9981	0.3855	0.5882	0.8184	0.6785	0.0003	0.01	0.0021	0.0302	0.0006	0.0059		0.5326	1.1409	0.9934	0.9973		100	100	100	100
		Fatty Acid Metabolism (Acyl Carnitine, Medium Chain)	hexanoylcarnitine (C6)	100000781		HMDB00705	6426853		1.11	1.29	1.16	1.48	1.63	1.9		0.3195	0.9981	0.0237	0.2478	0.1715	0.5488	0.0145	0.0648	0.0049	0.0449	0.0009	0.0073		0.656	0.9678	1.0716	1.2467		100	100	100	100
			octanoylcarnitine (C8)	100001247	C02838	HMDB00791	123701		1.15	1.2	1.04	1.42	1.63	1.7		0.3439	0.9981	0.2326	0.4888	0.7724	0.673	0.1189	0.1903	0.038	0.1529	0.0286	0.0446		0.6813	0.9652	1.1121	1.1602		100	100	100	100
			decanoylcarnitine (C10)	100001251		HMDB00651	10245190		1.13	1.2	1.06	1.57	1.77	1.88		0.5078	0.9981	0.1951	0.4638	0.571	0.647	0.0698	0.1492	0.0328	0.1436	0.0177	0.0338		0.5791	0.9103	1.026	1.0892		100	100	100	100
			laurylcarnitine (C12)	100001392		HMDB02250	10427569		1.05	1.44	1.37	1.42	1.48	2.03		0.9289	0.9981	0.0394	0.3053	0.0866	0.5488	0.1132	0.186	0.1146	0.2617	0.0114	0.0278		0.6767	0.9581	1.0036	1.375		100	100	100	100
		Fatty Acid Metabolism (Acyl Carnitine, Long Chain Saturated)	myristoylcarnitine (C14)	100001270		HMDB05066	6426854		0.9	1.29	1.43	1.31	1.18	1.69		0.5488	0.9981	0.1148	0.3968	0.0648	0.5036	0.1881	0.2422	0.5712	0.545	0.0066	0.0225		0.7389	0.9707	0.8742	1.249		100	100	100	100
			palmitoylcarnitine (C16)	100000776	C02990	HMDB00222	461		0.92	1.17	1.28	1.12	1.02	1.3		0.6287	0.9981	0.4	0.595	0.2172	0.5535	0.5909	0.447	0.9667	0.6656	0.1539	0.1254		0.8753	0.9766	0.8946	1.1409		100	100	100	100
			margaroylcarnitine (C17)*	100004054		HMDB06210			1.11	1.68	1.51	0.81	0.9	1.35		0.4803	0.9981	0.1122	0.3922	0.2351	0.5687	0.1703	0.233	0.435	0.4828	0.4551	0.2461		0.9943	0.8014	0.8915	1.3462		100	75	88	88
			stearoylcarnitine (C18)	100001391		HMDB00848	6426855		1.08	1.27	1.18	1.01	1.09	1.28		0.5093	0.9981	0.1312	0.4238	0.3329	0.5944	0.9043	0.5503	0.4699	0.4965	0.1276	0.1081		0.9231	0.9307	1.0078	1.1858		100	100	100	100
			arachidoylcarnitine (C20)*	100015833		HMDB06460			0.92	1.13	1.23	1.07	0.98	1.2		0.4163	0.9981	0.4427	0.6097	0.159	0.5488	0.5239	0.424	0.9938	0.6734	0.2305	0.1558		0.9184	0.9793	0.8991	1.1023		100	100	100	100
			behenoylcarnitine (C22)*	100015832					1.03	0.98	0.94	1.03	1.06	1.01		0.7595	0.9981	0.7038	0.6728	0.5647	0.646	0.6445	0.4593	0.5249	0.5245	0.9147	0.3735		0.9737	1.0008	1.0357	0.9786		100	100	100	100
			lignoceroylcarnitine (C24)*	100015834					0.98	1	1.02	0.97	0.95	0.97		0.7651	0.9981	0.9153	0.7172	0.8754	0.6936	0.799	0.52	0.639	0.5692	0.7615	0.3352		1.028	0.9942	0.9767	0.9956		100	100	100	100
			cerotoylcarnitine (C26)*	100015835		HMDB06347			1.09	0.87	0.8	0.98	1.07	0.85		0.4966	0.9981	0.2115	0.4718	0.0806	0.5486	0.8232	0.5242	0.6243	0.563	0.1385	0.1151		1.0843	1.0591	1.1593	0.9244		100	100	100	100
		Fatty Acid Metabolism (Acyl Carnitine, Monounsaturated)	cis-4-decenoylcarnitine (C10:1)	100002259					1.08	1.41	1.3	1.49	1.62	2.1		0.6845	0.9981	0.1176	0.4009	0.1924	0.5488	0.1676	0.2316	0.0723	0.213	0.007	0.023		0.6454	0.9629	1.0445	1.3535		88	100	100	100
			undecenoylcarnitine (C11:1)	100021131					1.07	1.31	1.22	0.92	0.98	1.2		0.5866	0.9981	0.0702	0.3615	0.1105	0.5488	0.8156	0.5236	0.8414	0.6379	0.2033	0.1466		0.9612	0.8834	0.946	1.1548		100	88	100	100
			5-dodecenoylcarnitine (C12:1)	100016069		HMDB13326			0.95	1.25	1.32	1.43	1.36	1.8		0.9935	0.9981	0.1868	0.4499	0.0615	0.5036	0.1641	0.2305	0.1231	0.2712	0.018	0.034		0.7048	1.0096	0.9584	1.2669		100	100	100	100
			myristoleoylcarnitine (C14:1)*	100006051			90659872		1.11	1.44	1.3	1.35	1.5	1.95		0.5713	0.9981	0.0846	0.3672	0.1127	0.5488	0.3247	0.3294	0.1169	0.2641	0.0152	0.0315		0.6676	0.9043	1.0003	1.3011		100	100	100	100
			palmitoleoylcarnitine (C16:1)*	100009406			71464547		0.96	1.45	1.51	1.09	1.04	1.57		0.6856	0.9981	0.0313	0.2818	0.0384	0.4077	0.5976	0.4479	0.9487	0.6604	0.0173	0.0336		0.889	0.9648	0.9283	1.3977		100	100	100	100
			oleoylcarnitine (C18:1)	100001501		HMDB05065	6441392		1	1.35	1.36	1.03	1.03	1.4		0.7366	0.9981	0.0575	0.3558	0.1109	0.5488	0.8519	0.5326	0.8182	0.63	0.0335	0.0492		0.8754	0.9034	0.8997	1.2236		100	100	100	100
			eicosenoylcarnitine (C20:1)*	100015838					1.05	1.56	1.49	1.06	1.11	1.65		0.745	0.9981	0.0045	0.1688	0.012	0.2849	0.4829	0.4091	0.3816	0.4619	0.0025	0.0134		0.8623	0.9164	0.9584	1.4257		100	100	100	100
			erucoylcarnitine (C22:1)*	100015841					0.85	2.16	2.53	1	0.86	2.16		0.2217	0.9981	0.0005	0.0589	8.8414e-05	0.0105	0.8839	0.543	0.3439	0.4388	0.0006	0.0059		0.9405	0.9426	0.8048	2.0347		100	100	100	100
			nervonoylcarnitine (C24:1)*	100015846					1.01	1.22	1.21	0.98	0.99	1.2		0.9447	0.9981	0.1439	0.4343	0.1887	0.5488	0.9238	0.5544	0.978	0.6713	0.2046	0.1466		0.9805	0.9652	0.9741	1.1768		100	100	100	100
			ximenoylcarnitine (C26:1)*	100015836					0.98	1.21	1.23	0.84	0.83	1.02		0.794	0.9981	0.14	0.4343	0.1123	0.5488	0.0601	0.1379	0.0535	0.1849	0.9886	0.3907		1.0935	0.9228	0.9032	1.1142		100	100	100	100
		Fatty Acid Metabolism (Acyl Carnitine, Polyunsaturated)	linoleoylcarnitine (C18:2)*	100003151		HMDB06469	6450015		0.96	1.35	1.41	1.2	1.14	1.62		0.6543	0.9981	0.0896	0.3672	0.0884	0.5488	0.3248	0.3294	0.7264	0.5933	0.0148	0.0313		0.8185	0.9786	0.9361	1.3232		100	100	100	100
			linolenoylcarnitine (C18:3)*	100015831					0.92	1.29	1.4	1.42	1.31	1.84		0.6689	0.9981	0.166	0.4423	0.1017	0.5488	0.1688	0.2319	0.3584	0.4483	0.0152	0.0315		0.8177	1.1612	1.0718	1.5014		100	100	100	100
			dihomo-linoleoylcarnitine (C20:2)*	100015839					1.05	1.31	1.26	1.05	1.1	1.38		0.8248	0.9981	0.182	0.4499	0.2788	0.5739	0.6746	0.4719	0.5624	0.543	0.1156	0.1027		0.8945	0.9381	0.9811	1.2315		100	100	100	100
			arachidonoylcarnitine (C20:4)	100015837					1.22	0.79	0.65	0.92	1.12	0.73		0.5407	0.9981	0.1044	0.3867	0.081	0.5486	0.8855	0.543	0.6949	0.586	0.16	0.1288		1.0884	1.0016	1.2177	0.7905		88	100	100	75
			dihomo-linolenoylcarnitine (C20:3n3 or 6)*	100015840					0.96	1.33	1.38	1.08	1.04	1.43		0.7203	0.9981	0.2095	0.4716	0.16	0.5488	0.6251	0.4558	0.9549	0.6624	0.1087	0.0999		0.8534	0.9184	0.8851	1.2216		100	100	100	100
			docosadienoylcarnitine (C22:2)*	100015848					1.07	1.22	1.13	1.12	1.2	1.36		0.4773	0.9981	0.503	0.6194	0.8026	0.6735	0.4312	0.3845	0.1417	0.3001	0.2353	0.1571		0.9694	1.0831	1.1643	1.3211		100	100	100	88
			docosatrienoylcarnitine (C22:3)*	100015849					1.11	1.39	1.25	1.06	1.18	1.47		0.4451	0.9981	0.2385	0.4949	0.4882	0.6158	0.6235	0.4558	0.2492	0.3857	0.1511	0.1236		0.8797	0.9319	1.038	1.294		75	88	100	100
			docosapentaenoylcarnitine (C22:5n3)*	100015851					1	1.23	1.23	0.96	0.96	1.19		0.8903	0.9981	0.2433	0.4981	0.2486	0.5739	0.9052	0.5503	0.8356	0.6378	0.3555	0.2103		1.0221	0.9837	0.9835	1.2141		100	100	100	100
			docosahexaenoylcarnitine (C22:6)*	100015845					1.11	1.38	1.25	0.9	0.99	1.24		0.2309	0.9981	0.0695	0.3615	0.2052	0.549	0.6668	0.4679	0.721	0.5911	0.2402	0.1584		1.0294	0.9238	1.0233	1.2794		100	100	100	100
		Fatty Acid Metabolism (Acyl Carnitine, Dicarboxylate)	adipoylcarnitine (C6-DC)	100006614		HMDB61677	71296139		1.07	1.1	1.03	1.35	1.44	1.48		0.7538	0.9981	0.397	0.5947	0.6607	0.6663	0.1106	0.1852	0.0752	0.213	0.028	0.0444		0.8154	1.1007	1.1729	1.2068		100	100	100	100
			suberoylcarnitine (C8-DC)	100006627					0.93	1.65	1.78	1.19	1.1	1.95		0.7506	0.9981	0.0132	0.2129	0.0044	0.1736	0.3727	0.3587	0.5296	0.526	0.0025	0.0134		0.6565	0.7791	0.7215	1.2825		63	63	63	100
			octadecanedioylcarnitine (C18-DC)*	100005998					1.02	1.06	1.04	0.85	0.86	0.9		0.8202	0.9981	0.9272	0.7188	0.9301	0.7077	0.0821	0.1635	0.19	0.3448	0.3111	0.1933		1.2107	1.0275	1.0444	1.0891		100	100	100	100
			octadecenedioylcarnitine (C18:1-DC)*	100005996					1.02	1.12	1.1	0.71	0.72	0.8		0.8748	0.9981	0.7716	0.692	0.7003	0.6663	0.0511	0.1234	0.0923	0.2336	0.2005	0.1452		1.4099	0.9985	1.0163	1.1227		100	100	100	100
		Fatty Acid Metabolism (Acyl Carnitine, Hydroxy)	(R)-3-hydroxybutyrylcarnitine	100003926		HMDB13127	53481617		1.17	1.49	1.28	1.56	1.82	2.33		0.2935	0.9981	0.0373	0.3032	0.1564	0.5488	0.0203	0.081	0.0006	0.0141	0.0001	0.0019		0.577	0.8991	1.0507	1.342		75	100	100	100
			(S)-3-hydroxybutyrylcarnitine	100009271		HMDB13127			1.13	1.46	1.3	1.49	1.68	2.18		0.295	0.9981	0.0324	0.2818	0.0973	0.5488	0.0717	0.1525	0.0195	0.1134	0.0039	0.0175		0.6667	0.9921	1.1218	1.453		100	100	100	100
			3-hydroxydecanoylcarnitine	100021141		HMDB61636			0.95	1.29	1.36	1.42	1.35	1.84		0.9856	0.9981	0.2135	0.4733	0.1237	0.5488	0.0855	0.168	0.0197	0.1134	0.0047	0.0184		0.7013	0.9953	0.9478	1.2885		63	88	100	100
			3-hydroxyoleoylcarnitine	100019801					0.78	1.46	1.88	1.25	0.97	1.82		0.4731	0.9981	0.2062	0.4715	0.0286	0.3821	0.2856	0.307	0.4822	0.5071	0.0498	0.0631		0.9448	1.1811	0.9163	1.7191		100	100	100	100
		Carnitine Metabolism	deoxycarnitine	100001662	C01181	HMDB01161	134		1.01	0.89	0.88	2.92	2.95	2.59		0.8907	0.9981	0.266	0.5106	0.4575	0.6143	7.805e-05	0.0049	7.3832e-05	0.0027	0.0002	0.0028		0.3998	1.1665	1.1781	1.0372		100	100	100	100
			carnitine	100000007	C00318	HMDB00062	10917		1.06	0.82	0.77	1.51	1.61	1.24		0.8778	0.9981	0.2099	0.4716	0.2218	0.5608	0.0377	0.1108	0.0409	0.1575	0.1969	0.1444		0.8047	1.2191	1.2938	0.9989		100	100	100	100
		Ketone Bodies	3-hydroxybutyrate (BHBA)	254	C01089	HMDB00357	441		0.92	1.29	1.41	0.93	0.86	1.21		0.7427	0.9981	0.3028	0.5469	0.1663	0.5488	0.5201	0.4228	0.2475	0.3855	0.5161	0.2645		0.9867	0.9216	0.8451	1.189		100	100	100	100
		Fatty Acid Metabolism (Acyl Choline)	palmitoylcholine	100009233			151731		1.19	0.82	0.69	0.96	1.15	0.79		0.5968	0.9981	0.2703	0.5121	0.1633	0.5488	0.8825	0.543	0.691	0.5847	0.2329	0.1564		1.1595	1.1141	1.329	0.9168		100	100	100	75
			oleoylcholine	100009331					1.3	1.07	0.82	0.84	1.09	0.89		0.3376	0.9981	0.8729	0.7166	0.4477	0.6064	0.6008	0.4479	0.6818	0.5844	0.7289	0.3271		1.0704	0.8955	1.1633	0.9577		88	75	75	88
			docosahexaenoylcholine	100009333					1.18	0.9	0.76	0.83	0.99	0.75		0.7139	0.9981	0.7255	0.683	0.5028	0.6158	0.5503	0.4351	0.8793	0.6505	0.3427	0.205		1.3568	1.1317	1.3365	1.0169		100	100	100	100
			eicosapentaenoylcholine	100009336					1.18	0.91	0.77	1.19	1.4	1.08		0.589	0.9981	0.7504	0.6906	0.4013	0.6064	0.7208	0.4887	0.353	0.4452	0.9937	0.3921		0.9907	1.1771	1.387	1.0682		100	100	88	88
		Fatty Acid, Monohydroxy	2-hydroxyheptanoate*	100019960			2750949		0.95	0.96	1.01	1.06	1.01	1.02		0.6628	0.9981	0.6661	0.6615	0.967	0.7155	0.6379	0.4575	0.9962	0.6734	0.9617	0.3847		0.9577	1.0171	0.969	0.9757		100	100	100	100
			2-hydroxyoctanoate	100000743		HMDB02264	94180		1.16	1.47	1.26	0.86	1	1.26		0.8493	0.9981	0.2642	0.5098	0.3606	0.5998	0.5927	0.447	0.6135	0.557	0.5343	0.2681		1.0911	0.9383	1.0884	1.3752		100	100	100	100
			2-hydroxydecanoate	100004089			21488		1.07	1.15	1.08	0.73	0.77	0.83		0.9678	0.9981	0.5391	0.6236	0.6416	0.6657	0.1204	0.1912	0.2138	0.3658	0.3516	0.2084		1.214	0.8812	0.9391	1.0126		100	100	88	100
			2-hydroxymyristate	100001180	C13790	HMDB02261	1563		1.39	0.92	0.66	0.7	0.98	0.65		0.2315	0.9981	0.6719	0.6628	0.1484	0.5488	0.2979	0.3139	0.9643	0.6656	0.1933	0.1439		1.2136	0.8523	1.1886	0.7857		100	100	100	100
			2-hydroxypalmitate	100001579		HMDB31057	92836		1.24	0.88	0.71	0.73	0.91	0.65		0.1899	0.9981	0.5375	0.6236	0.0329	0.3925	0.0505	0.1225	0.4597	0.4928	0.0035	0.0163		1.2229	0.897	1.1136	0.7932		100	100	100	100
			2-hydroxyoleate	100010866			9796304		1.15	0.82	0.71	0.79	0.91	0.65		0.5782	0.9981	0.6915	0.6677	0.2556	0.5739	0.2003	0.253	0.4333	0.4828	0.0185	0.0342		1.1823	0.9368	1.0808	0.7659		100	100	100	100
			2-hydroxystearate	1239	C03045		69417		1.18	0.8	0.68	0.82	0.97	0.66		0.364	0.9981	0.3242	0.5626	0.0435	0.4077	0.2206	0.2669	0.7801	0.612	0.0122	0.0286		1.209	0.9966	1.1772	0.7975		100	100	100	100
			2-hydroxyarachidate*	100019892			5225199		1.17	0.72	0.62	0.79	0.92	0.57		0.6681	0.9981	0.3411	0.5657	0.1724	0.5488	0.3101	0.322	0.5993	0.5548	0.0294	0.045		1.3159	1.0361	1.2099	0.7461		100	100	100	100
			2-hydroxybehenate	100015637			193484		1.03	0.76	0.73	0.93	0.95	0.7		0.9441	0.9981	0.6873	0.6649	0.6409	0.6657	0.6648	0.4676	0.7314	0.5959	0.3157	0.1952		1.4254	1.3191	1.3576	0.9968		100	100	100	100
			2-hydroxylignocerate*	100019894	C17873	HMDB39540	102430		0.95	0.84	0.89	1.06	1	0.89		0.8758	0.9981	0.764	0.6906	0.6202	0.664	0.9884	0.5696	0.883	0.6505	0.7345	0.3287		0.942	0.9986	0.9445	0.8397		75	75	88	100
			2-hydroxynervonate*	100015638			5312783		1.13	1.02	0.89	0.74	0.84	0.75		0.3822	0.9981	0.904	0.7172	0.443	0.6064	0.0656	0.1435	0.2373	0.3806	0.0762	0.0846		1.1758	0.8654	0.9818	0.8785		100	100	100	100
			3-hydroxylaurate	100001112		HMDB00387	94216		0.7	0.93	1.33	1.11	0.77	1.03		0.0577	0.9981	0.6224	0.649	0.1935	0.5488	0.5527	0.4357	0.1671	0.3244	0.9637	0.385		0.9073	1.0071	0.7027	0.9346		100	88	75	75
			3-hydroxypalmitate	100000983		HMDB10734	301590		1.15	0.77	0.67	1.05	1.21	0.81		0.3753	0.9981	0.5396	0.6236	0.0635	0.5036	0.9724	0.5656	0.3287	0.4303	0.4528	0.2454		1.1021	1.1614	1.335	0.8949		100	100	100	100
			3-hydroxyoleate*	100019966					0.99	0.99	1	0.96	0.95	0.95		0.9718	0.9981	0.9044	0.7172	0.9281	0.7077	0.5221	0.4235	0.5006	0.513	0.5359	0.2681		1.0478	1.0073	0.9992	0.9971		100	100	100	100
			5-hydroxyhexanoate	100001148		HMDB00525	170748		0.74	0.97	1.32	1.11	0.82	1.08		0.0203	0.9981	0.7676	0.6906	0.0613	0.5036	0.3844	0.3653	0.3479	0.4413	0.5452	0.2702		1.0442	1.1589	0.8534	1.1237		100	100	100	100
			13-HODE + 9-HODE	100002196			43013		0.93	0.76	0.82	0.85	0.8	0.65		0.608	0.9981	0.0983	0.3867	0.4164	0.6064	0.4871	0.4095	0.2918	0.4049	0.0456	0.0595		1.2417	1.0586	0.9874	0.807		100	100	100	100
			3-hydroxystearate	100008933			5282907		1.17	0.64	0.55	1.06	1.24	0.68		0.3773	0.9981	0.4524	0.6104	0.0416	0.4077	0.8855	0.543	0.3852	0.4619	0.2691	0.1735		1.2684	1.344	1.5723	0.8599		100	100	100	100
		Fatty Acid, Dihydroxy	12,13-DiHOME	62	C14829	HMDB04705	10236635		0.83	0.84	1.02	1.18	0.98	0.99		0.3556	0.9981	0.5331	0.6236	0.5669	0.646	0.3719	0.3587	0.9363	0.6559	0.5632	0.2773		0.9582	1.1284	0.9353	0.9531		100	100	100	100
			9,10-DiHOME	179	C14828	HMDB04704	9966640		0.93	0.9	0.97	1.01	0.93	0.9		0.521	0.9981	0.3828	0.5882	0.9653	0.7155	0.8548	0.5326	0.6782	0.5831	0.5899	0.2836		1.0506	1.056	0.9784	0.948		100	100	100	100
			2S,3R-dihydroxybutyrate	100002284		HMDB02453	10964471		0.96	0.83	0.87	1.04	1	0.87		0.5403	0.9981	0.0112	0.2069	0.1063	0.5488	0.4716	0.4052	0.7071	0.5884	0.5938	0.2837		1.1129	1.1572	1.1109	0.9636		100	100	100	100
			2R,3R-dihydroxybutyrate	100002367		HMDB00498	13120901		0.89	0.77	0.87	1.29	1.15	1		0.1488	0.9981	0.0162	0.2175	0.1476	0.5488	0.0069	0.0513	0.1074	0.2552	0.9456	0.3808		0.937	1.2126	1.0772	0.9382		100	100	100	100
			3,4-dihydroxybutyrate	100001730					1.08	1.18	1.1	1.02	1.1	1.2		0.6047	0.9981	0.0864	0.3672	0.3796	0.5998	0.8083	0.5218	0.5075	0.5165	0.0736	0.083		0.9424	0.9566	1.0322	1.1311		100	100	100	100
		Eicosanoid	5-HEPE	100002135		HMDB05081	6439678		1.09	0.66	0.6	0.75	0.82	0.49		0.9597	0.9981	0.089	0.3672	0.1487	0.5488	0.3055	0.3202	0.4009	0.4658	0.0102	0.0258		1.3528	1.0206	1.1153	0.6688		100	100	100	100
		Endocannabinoid	oleoyl ethanolamide	1137		HMDB02088	5283454		1.18	0.86	0.72	0.53	0.63	0.46		0.2644	0.9981	0.4688	0.6104	0.1105	0.5488	0.0503	0.1225	0.1618	0.3202	0.0239	0.0402		1.6195	0.8627	1.0221	0.739		100	100	100	100
			palmitoyl ethanolamide	1489	C16512	HMDB02100	4671		0.92	0.77	0.83	0.62	0.57	0.47		0.8589	0.9981	0.2493	0.4981	0.2274	0.5614	0.0204	0.081	0.004	0.0402	0.0008	0.0065		1.3892	0.8547	0.7902	0.6579		100	75	100	50
			N-oleoyltaurine	100003119			6437033		1.08	0.86	0.79	0.81	0.88	0.69		0.7493	0.9981	0.5002	0.6194	0.3363	0.5944	0.216	0.2647	0.4036	0.4665	0.0514	0.0644		1.1829	0.9597	1.0381	0.8207		100	100	100	100
			N-stearoyltaurine	100003240			168274		0.94	0.65	0.69	1.09	1.02	0.71		0.8953	0.9981	0.1195	0.4019	0.0717	0.5357	0.9939	0.571	0.8788	0.6505	0.0889	0.0896		1.1589	1.2575	1.1843	0.8201		100	100	100	100
			N-palmitoyltaurine	100003239					1.16	0.99	0.86	0.51	0.59	0.5		0.2958	0.9981	0.677	0.6628	0.47	0.6158	0.0098	0.0565	0.0248	0.126	0.0089	0.0246		1.524	0.7729	0.8936	0.767		100	75	88	63
			N-linoleoyltaurine*	100005814					1.13	0.87	0.77	0.71	0.8	0.61		0.5866	0.9981	0.4937	0.6184	0.2368	0.5699	0.044	0.1171	0.16	0.3191	0.0093	0.025		1.3269	0.9375	1.0578	0.8156		100	100	100	100
		Inositol Metabolism	myo-inositol	363	C00137	HMDB00211	892		1.14	0.95	0.83	0.89	1.02	0.85		0.2378	0.9981	0.6459	0.6539	0.0923	0.5488	0.3664	0.3554	0.8298	0.6367	0.1741	0.138		1.0983	0.9814	1.122	0.9313		100	100	100	100
			chiro-inositol	100001859	C19891	HMDB34220			1.06	1.09	1.02	0.92	0.97	1		0.3972	0.9981	0.1455	0.4343	0.5983	0.6579	0.6951	0.4791	0.9378	0.6559	0.7453	0.332		1.044	0.9597	1.0175	1.0419		100	100	100	100
		Phospholipid Metabolism	choline	1256	C00114	HMDB00097	305		1	0.95	0.95	1	1	0.95		0.9935	0.9981	0.3638	0.5817	0.3789	0.5998	0.9627	0.5634	0.956	0.6624	0.2396	0.1583		1.0207	1.0212	1.0215	0.971		100	100	100	100
			choline phosphate	267	C00588	HMDB01565	1014		0.97	0.99	1.03	0.84	0.82	0.84		0.987	0.9981	0.9905	0.7401	0.977	0.7178	0.4192	0.3802	0.3861	0.4619	0.4256	0.2345		1.4346	1.21	1.173	1.2031		100	100	100	100
			glycerophosphorylcholine (GPC)	100000269	C00670	HMDB00086	71920		0.89	1.02	1.15	0.89	0.79	0.92		0.1586	0.9981	0.8676	0.7161	0.1726	0.5488	0.4282	0.3844	0.0848	0.2258	0.544	0.2702		1.1354	1.0156	0.9011	1.0407		100	100	100	100
			phosphoethanolamine	1026	C00346	HMDB00224	1015		0.99	1.04	1.06	0.77	0.76	0.81		0.9917	0.9981	0.7735	0.692	0.7733	0.673	0.1278	0.1971	0.1176	0.2643	0.1994	0.1448		1.2678	0.9795	0.9674	1.0211		100	100	100	100
			glycerophosphoethanolamine	100001620	C01233	HMDB00114	123874		1.14	1.09	0.96	0.74	0.84	0.81		0.5777	0.9981	0.6062	0.6474	0.9224	0.7075	0.08	0.162	0.2917	0.4049	0.2075	0.1466		1.3342	0.9877	1.1231	1.076		100	100	100	100
			glycerophosphoinositol*	100001621			167572		0.81	0.68	0.84	1	0.81	0.68		0.3733	0.9981	0.0708	0.3615	0.1537	0.5488	0.8275	0.5243	0.1751	0.329	0.0119	0.0282		1.148	1.1492	0.9333	0.7804		100	75	88	63
			trimethylamine N-oxide	100003397	C01104	HMDB00925	1145		1	0.93	0.92	2.3	2.31	2.13		0.9928	0.9981	0.3453	0.5689	0.3779	0.5998	1.8078e-07	6.8031e-05	3.0574e-07	4.512e-05	4.2523e-07	2.198e-05		0.4779	1.0989	1.1029	1.0188		100	100	100	100
		Phosphatidylcholine (PC)	1-myristoyl-2-palmitoyl-GPC (14:0/16:0)	100000672		HMDB07869	129657		0.97	1.1	1.13	0.76	0.74	0.84		0.6311	0.9981	0.1071	0.3867	0.0241	0.3805	0.0034	0.0358	0.0016	0.0246	0.0362	0.052		1.2186	0.9275	0.9026	1.0199		100	100	100	100
			1-myristoyl-2-arachidonoyl-GPC (14:0/20:4)*	100009139		HMDB07883			0.89	0.91	1.02	0.97	0.86	0.88		0.2054	0.9981	0.3375	0.5657	0.7944	0.673	0.8029	0.52	0.1294	0.2795	0.2277	0.1558		1.1176	1.0861	0.9625	0.9863		100	100	100	100
			1,2-dipalmitoyl-GPC (16:0/16:0)	100000657		HMDB00564	452110		0.98	1.07	1.09	0.75	0.74	0.81		0.7296	0.9981	0.3202	0.5577	0.2074	0.549	0.0018	0.0247	0.0012	0.0206	0.0187	0.0342		1.2331	0.9252	0.9099	0.9941		100	100	100	100
			1-palmitoyl-2-palmitoleoyl-GPC (16:0/16:1)*	100008984		HMDB07969			0.97	1.09	1.12	0.89	0.87	0.98		0.5883	0.9981	0.0779	0.3615	0.0331	0.3925	0.0455	0.1174	0.02	0.1137	0.6726	0.3087		1.072	0.9563	0.9312	1.0469		100	100	100	100
			1-palmitoyl-2-stearoyl-GPC (16:0/18:0)	100008921		HMDB07970			1.03	1.01	0.98	0.65	0.67	0.66		0.8575	0.9981	0.9338	0.7219	0.8221	0.679	0.0025	0.0305	0.0072	0.0627	0.0061	0.022		1.4182	0.9258	0.9539	0.9324		100	100	100	100
			1-palmitoyl-2-oleoyl-GPC (16:0/18:1)	1539		HMDB07972	6436017		1.02	1.04	1.02	0.95	0.96	0.98		0.4375	0.9981	0.0989	0.3867	0.4191	0.6064	0.0442	0.1171	0.1827	0.3361	0.5107	0.2636		1.0326	0.9771	0.9941	1.0137		100	100	100	100
			1-palmitoyl-2-linoleoyl-GPC (16:0/18:2)	1537		HMDB07973	5287971		1	0.99	0.99	1.05	1.05	1.04		0.8782	0.9981	0.8214	0.7016	0.7258	0.6727	0.146	0.2166	0.1063	0.2552	0.3381	0.2039		0.9654	1.0096	1.0142	1.0026		100	100	100	100
			1-palmitoyl-2-alpha-linolenoyl-GPC (16:0/18:3n3)*	100009076		HMDB07975			1.17	1.28	1.09	1.24	1.45	1.58		0.3634	0.9981	0.0869	0.3672	0.5268	0.6201	0.0428	0.1167	0.0274	0.1332	0.0031	0.0156		0.7513	0.9286	1.0868	1.1841		75	88	88	88
			1-palmitoyl-2-gamma-linolenoyl-GPC (16:0/18:3n6)*	100009154		HMDB07974			0.98	0.82	0.84	0.88	0.86	0.72		0.8223	0.9981	0.2709	0.5121	0.4177	0.6064	0.3436	0.3408	0.2846	0.4	0.0486	0.0622		0.9065	0.7991	0.7821	0.6533		100	75	50	38
			1-palmitoyl-2-arachidonoyl-GPC (16:0/20:4n6)	100008914		HMDB07982	10747814		1.08	0.77	0.71	0.91	0.99	0.7		0.18	0.9981	0.0016	0.0979	7.2237e-06	0.0034	0.2435	0.2794	0.9269	0.6548	0.0002	0.0028		1.0602	0.9665	1.047	0.7435		100	100	100	100
			1-palmitoyl-2-docosahexaenoyl-GPC (16:0/22:6)	100008915		HMDB07991	6441886		0.99	0.96	0.96	1	1	0.96		0.8369	0.9981	0.1288	0.4215	0.1851	0.5488	0.8831	0.543	0.9254	0.6548	0.1137	0.1027		1.0053	1.0092	1.0038	0.9664		100	100	100	100
			1-palmitoleoyl-2-linoleoyl-GPC (16:1/18:2)*	100009075		HMDB08006			0.95	0.96	1.01	0.89	0.84	0.85		0.6337	0.9981	0.8818	0.7169	0.6784	0.6663	0.6185	0.4558	0.3734	0.4614	0.4892	0.2559		1.2544	1.1111	1.0524	1.062		100	100	100	100
			1-palmitoleoyl-2-linolenoyl-GPC (16:1/18:3)*	100009345		HMDB08008			0.87	1.02	1.16	1.11	0.97	1.13		0.2243	0.9981	0.8708	0.7161	0.1633	0.5488	0.3206	0.3279	0.6838	0.5844	0.2315	0.1558		0.9405	1.0453	0.9139	1.0635		100	100	100	100
			1-stearoyl-2-oleoyl-GPC (18:0/18:1)	100008904		HMDB08038			1.01	1.06	1.05	0.92	0.93	0.97		0.9948	0.9981	0.6507	0.6539	0.6815	0.6663	0.5444	0.4336	0.5791	0.5484	0.8631	0.3604		1.1084	1.0199	1.031	1.0799		100	100	100	100
			1-stearoyl-2-linoleoyl-GPC (18:0/18:2)*	100008980		HMDB08039			1.01	0.95	0.94	1.13	1.14	1.07		0.9523	0.9981	0.4389	0.6097	0.4707	0.6158	0.0495	0.1225	0.0989	0.246	0.4195	0.2322		0.9116	1.0312	1.0428	0.9797		100	100	100	100
			1-stearoyl-2-arachidonoyl-GPC (18:0/20:4)	100001869		HMDB08048	16219824		1.05	0.76	0.72	0.85	0.89	0.64		0.5108	0.9981	0.0033	0.1688	0.0001	0.0135	0.0583	0.1346	0.1263	0.2741	1.3889e-05	0.0004		1.1614	0.9857	1.0341	0.7457		100	100	100	100
			1-stearoyl-2-docosahexaenoyl-GPC (18:0/22:6)	100008916		HMDB08057			0.98	0.9	0.92	0.97	0.95	0.87		0.6453	0.9981	0.0998	0.3867	0.1819	0.5488	0.5085	0.42	0.2769	0.3992	0.0426	0.0576		1.0469	1.0158	0.9944	0.9138		100	100	100	100
			1,2-dioleoyl-GPC (18:1/18:1)	100008905			10350317		1.03	1.12	1.09	0.99	1.02	1.11		0.5162	0.9981	0.0042	0.1688	0.0472	0.4307	0.7437	0.498	0.7106	0.5903	0.0077	0.0233		0.9598	0.948	0.9769	1.0613		100	100	100	100
			1-oleoyl-2-linoleoyl-GPC (18:1/18:2)*	100008981					1.03	1.11	1.07	1.04	1.07	1.15		0.5915	0.9981	0.0178	0.2175	0.1763	0.5488	0.416	0.3791	0.2425	0.3818	0.0021	0.0126		0.9359	0.9707	1.0043	1.0735		100	100	100	100
			1-oleoyl-2-docosahexaenoyl-GPC (18:1/22:6)*	100009130		HMDB08123			1	1.08	1.08	0.92	0.92	1		0.9681	0.9981	0.1564	0.4343	0.1706	0.5488	0.0207	0.081	0.0418	0.1575	0.9253	0.3766		1.0441	0.9637	0.9634	1.0448		100	100	100	100
			1,2-dilinoleoyl-GPC (18:2/18:2)	100008903		HMDB08138	5288075		1.06	1.03	0.97	1.17	1.24	1.2		0.3124	0.9981	0.4502	0.6098	0.6556	0.6663	0.0008	0.0217	0.0013	0.0224	0.0001	0.0019		0.8628	1.0079	1.0676	1.0395		100	100	100	100
			1-linoleoyl-2-linolenoyl-GPC (18:2/18:3)*	100009343		HMDB08141			0.97	1.02	1.05	1.12	1.08	1.14		0.703	0.9981	0.994	0.7407	0.7804	0.673	0.2047	0.256	0.3073	0.4161	0.3399	0.2043		0.8881	0.9929	0.9587	1.008		88	88	100	88
			1-linoleoyl-2-omega-arachidonoyl-GPC (18:2/20:4n3)*	100009371					0.89	0.97	1.09	0.86	0.77	0.84		0.2785	0.9981	0.8774	0.7169	0.1258	0.5488	0.2678	0.2939	0.0366	0.1499	0.1549	0.1259		1.1794	1.0173	0.9041	0.9866		88	100	100	100
			1-linoleoyl-2-arachidonoyl-GPC (18:2/20:4n6)*	100009131		HMDB08147			0.98	1.03	1.05	0.88	0.86	0.9		0.9802	0.9981	0.7243	0.683	0.6371	0.6657	0.2559	0.2892	0.1488	0.3095	0.3188	0.1966		1.1138	0.9776	0.9559	1.0034		100	100	100	100
			1,2-dilinolenoyl-GPC (18:3/18:3)*	100009344		HMDB08206			0.98	1.08	1.1	1.17	1.15	1.26		0.8479	0.9981	0.4225	0.6044	0.3577	0.5998	0.2493	0.2843	0.4217	0.4738	0.0169	0.0334		0.8793	1.0244	1.0069	1.107		100	100	100	100
		Phosphatidylethanolamine (PE)	1-palmitoyl-2-oleoyl-GPE (16:0/18:1)	1526		HMDB05320	5283496		1.13	1.11	0.98	0.95	1.07	1.05		0.3024	0.9981	0.2298	0.4862	0.9406	0.7101	0.424	0.3818	0.6152	0.557	0.5731	0.2806		0.9519	0.9002	1.0162	0.9957		100	100	100	100
			1-palmitoyl-2-linoleoyl-GPE (16:0/18:2)	100001870		HMDB05322	9546747		1.02	0.97	0.95	1.08	1.1	1.05		0.8758	0.9981	0.9178	0.7172	0.7847	0.673	0.7294	0.4927	0.582	0.5494	0.7962	0.3435		0.9521	1.0305	1.0481	0.9994		100	100	100	100
			1-palmitoyl-2-arachidonoyl-GPE (16:0/20:4)*	100008990		HMDB05323	9546800		1.21	0.84	0.69	0.81	0.98	0.68		0.2866	0.9981	0.1573	0.4343	0.0426	0.4077	0.1558	0.2236	0.8449	0.6394	0.0167	0.0332		1.2413	1.009	1.2195	0.846		100	100	100	100
			1-palmitoyl-2-docosahexaenoyl-GPE (16:0/22:6)*	100008991		HMDB05324	9546799		0.93	0.95	1.03	1.09	1.01	1.04		0.4225	0.9981	0.6106	0.6474	0.6561	0.6663	0.3777	0.3626	0.9066	0.6537	0.58	0.283		0.9564	1.039	0.9651	0.991		100	100	100	100
			1-stearoyl-2-oleoyl-GPE (18:0/18:1)	100001856		HMDB08993			1.1	1.24	1.14	1.01	1.1	1.25		0.4449	0.9981	0.0618	0.3586	0.2118	0.549	0.7964	0.52	0.4363	0.4828	0.0088	0.0246		0.9336	0.9383	1.0275	1.1668		100	100	100	100
			1-stearoyl-2-arachidonoyl-GPE (18:0/20:4)	100008977		HMDB09003	5289133		1.18	0.84	0.71	0.87	1.03	0.73		0.2537	0.9981	0.1126	0.3922	0.02	0.3383	0.4093	0.3774	0.7927	0.619	0.0439	0.0583		1.1782	1.0293	1.2167	0.8621		100	100	100	100
			1-stearoyl-2-docosahexaenoyl-GPE (18:0/22:6)*	100008992		HMDB05334	9546798		1	0.97	0.97	1.07	1.08	1.05		0.955	0.9981	0.8036	0.7016	0.884	0.6936	0.4212	0.3802	0.491	0.5091	0.4663	0.249		0.9714	1.044	1.0448	1.0176		100	100	100	100
			1-oleoyl-2-linoleoyl-GPE (18:1/18:2)*	100009078		HMDB05349	9546753		1.07	1.02	0.95	1.16	1.24	1.18		0.6376	0.9981	0.8169	0.7016	0.7621	0.673	0.2575	0.2901	0.1258	0.2741	0.1028	0.0963		0.8869	1.0296	1.1039	1.046		100	100	100	100
			1-oleoyl-2-docosahexaenoyl-GPE (18:1/22:6)*	100009220					0.92	0.96	1.05	1.09	1	1.05		0.3539	0.9981	0.7073	0.6728	0.4871	0.6158	0.3194	0.3276	0.9888	0.6734	0.4432	0.2422		0.9504	1.0392	0.953	1.0018		100	100	100	100
		Phosphatidylinositol (PI)	1-palmitoyl-2-oleoyl-GPI (16:0/18:1)*	100009066		HMDB09783			0.95	0.83	0.88	1.02	0.96	0.84		0.5706	0.9981	0.0887	0.3672	0.2057	0.549	0.9692	0.5655	0.486	0.5091	0.0532	0.0664		1.0437	1.0597	1.0023	0.8778		100	100	100	100
			1-stearoyl-2-oleoyl-GPI (18:0/18:1)*	100009181					1.02	0.9	0.88	0.86	0.87	0.77		0.8423	0.9981	0.5922	0.6474	0.4277	0.6064	0.3443	0.3408	0.4108	0.4699	0.1209	0.1056		1.1174	0.9565	0.9769	0.8614		100	100	100	100
			1-stearoyl-2-arachidonoyl-GPI (18:0/20:4)	100000616		HMDB09815			0.98	0.85	0.87	0.94	0.91	0.8		0.234	0.9981	0.001	0.0808	0.0026	0.1224	0.0269	0.0964	0.0075	0.0642	5.9047e-05	0.0014		1.0816	1.0115	0.9884	0.8627		100	100	100	100
			1-oleoyl-2-arachidonoyl-GPI (18:1/20:4)*	100010951		HMDB09844			0.95	0.77	0.81	0.91	0.87	0.71		0.3823	0.9981	0.0081	0.2069	0.0253	0.3821	0.1734	0.2347	0.0404	0.1575	0.0014	0.0099		1.1198	1.0234	0.9714	0.7912		100	100	100	100
		Lysophospholipid	1-linoleoyl-GPA (18:2)*	100009082		HMDB07856			1.64	1.09	0.67	0.81	1.32	0.88		0.1337	0.9981	0.8507	0.7153	0.2033	0.549	0.4698	0.4046	0.3999	0.4658	0.6192	0.2915		0.9081	0.7347	1.2022	0.8012		75	75	75	63
			1-arachidonoyl-GPA (20:4)	100004442					1.51	0.6	0.4	0.75	1.13	0.45		0.0625	0.9981	0.0274	0.2573	0.0002	0.0179	0.0638	0.1435	0.6513	0.575	3.2826e-07	2.198e-05		1.1693	0.8742	1.3243	0.5269		100	100	100	100
			1-palmitoyl-GPC (16:0)	100001263		HMDB10382	86554		0.85	0.88	1.03	0.99	0.85	0.87		0.118	0.9981	0.2464	0.4981	0.8858	0.6936	0.9239	0.5544	0.0846	0.2258	0.2058	0.1466		1.0534	1.0472	0.8911	0.9216		100	100	100	100
			2-palmitoyl-GPC (16:0)*	100001562		HMDB61702	15061532		0.88	0.94	1.06	0.9	0.8	0.85		0.3238	0.9981	0.5655	0.6369	0.7448	0.6728	0.3822	0.3642	0.0734	0.213	0.1855	0.1408		1.1065	0.9993	0.8837	0.9399		100	100	100	100
			1-palmitoleoyl-GPC (16:1)*	100001511		HMDB10383	24779461		0.77	0.89	1.15	0.93	0.72	0.83		0.0668	0.9981	0.355	0.5731	0.2988	0.5802	0.6425	0.4588	0.0349	0.147	0.1919	0.1433		1.1596	1.0802	0.8327	0.9598		100	100	100	100
			2-palmitoleoyl-GPC (16:1)*	100001561		HMDB10383			0.84	1.06	1.27	0.92	0.77	0.98		0.181	0.9981	0.6	0.6474	0.1038	0.5488	0.8448	0.5324	0.2234	0.3747	0.8853	0.3649		1.1227	1.035	0.8647	1.099		100	100	100	100
			1-stearoyl-GPC (18:0)	100001271		HMDB10384	497299		0.85	0.86	1.02	1	0.85	0.87		0.0629	0.9981	0.1251	0.4151	0.8814	0.6936	0.9209	0.5544	0.1231	0.2712	0.1945	0.1441		1.0394	1.0399	0.8797	0.8992		100	100	100	100
			1-oleoyl-GPC (18:1)	100001272		HMDB02815	16081932		0.91	1.04	1.15	0.94	0.85	0.98		0.4713	0.9981	0.8063	0.7016	0.3547	0.5998	0.5833	0.4447	0.2289	0.377	0.7805	0.3379		1.0163	0.9591	0.8685	0.9953		100	100	100	100
			1-linoleoyl-GPC (18:2)	100001395	C04100	HMDB10386	11988421		0.97	1	1.03	1.01	0.97	1		0.6977	0.9981	0.9124	0.7172	0.7718	0.673	0.9342	0.5554	0.6285	0.5642	0.8386	0.3563		0.9827	0.988	0.9555	0.9848		100	100	100	100
			1-linolenoyl-GPC (18:3)*	100005350		HMDB10388			0.89	0.95	1.07	1.01	0.9	0.97		0.473	0.9981	0.7901	0.6992	0.6026	0.6582	0.9385	0.5571	0.3803	0.4619	0.6809	0.312		1.0209	1.0353	0.9227	0.986		100	100	100	100
			1-arachidonoyl-GPC (20:4n6)*	100001551	C05208	HMDB10395			1.17	0.81	0.7	0.77	0.9	0.63		0.779	0.9981	0.2697	0.5121	0.257	0.5739	0.109	0.1848	0.3708	0.4612	0.0113	0.0278		1.2658	0.9785	1.1401	0.7935		100	100	100	100
			1-lignoceroyl-GPC (24:0)	100002873		HMDB10405			0.89	0.8	0.9	0.91	0.8	0.72		0.0739	0.9981	0.0211	0.2403	0.2532	0.5739	0.154	0.2236	0.0115	0.0865	0.0045	0.0183		1.1364	1.0304	0.9145	0.8228		100	100	100	100
			1-cerotoyl-GPC (26:0)*	100015772		HMDB29205			0.94	0.83	0.88	0.88	0.82	0.73		0.3113	0.9981	0.0778	0.3615	0.2229	0.5608	0.1085	0.1848	0.0325	0.1436	0.0153	0.0315		1.1305	0.9917	0.9304	0.8219		100	100	100	100
			1-palmitoyl-GPE (16:0)	100001567		HMDB11503	9547069		0.98	1.09	1.11	0.88	0.86	0.95		0.7442	0.9981	0.7099	0.6734	0.5495	0.6338	0.1874	0.2422	0.175	0.329	0.5319	0.2681		1.1066	0.9695	0.9473	1.0526		100	100	100	100
			1-stearoyl-GPE (18:0)	100001461		HMDB11130	9547068		0.94	1	1.06	0.92	0.87	0.92		0.5688	0.9981	0.909	0.7172	0.6852	0.6663	0.3397	0.3388	0.1663	0.3243	0.3599	0.2107		1.0613	0.974	0.9187	0.9744		100	100	100	100
			2-stearoyl-GPE (18:0)*	100003901		HMDB11129			1.03	0.86	0.84	0.94	0.97	0.81		0.8224	0.9981	0.449	0.6098	0.2906	0.5788	0.5359	0.4309	0.665	0.5807	0.1223	0.1064		1.105	1.0429	1.0719	0.8963		100	100	100	100
			1-oleoyl-GPE (18:1)	100001569		HMDB11506	9547071		0.92	1.05	1.14	0.95	0.87	1		0.4696	0.9981	0.8198	0.7016	0.4054	0.6064	0.5423	0.4333	0.2223	0.3747	0.8034	0.3449		1.0784	1.0215	0.9428	1.0746		100	100	100	100
			1-linoleoyl-GPE (18:2)*	100001570		HMDB11507	52925130		0.95	1.07	1.12	0.88	0.83	0.94		0.6255	0.9981	0.7607	0.6906	0.4836	0.6158	0.217	0.2651	0.1531	0.3099	0.4706	0.2503		1.1036	0.9706	0.921	1.034		100	100	100	100
			1-arachidonoyl-GPE (20:4n6)*	100001571		HMDB11517	42607465		1.37	0.9	0.65	0.74	1.01	0.66		0.83	0.9981	0.6653	0.6615	0.6429	0.6657	0.18	0.2385	0.5572	0.5405	0.0572	0.07		1.3554	0.9964	1.3698	0.8961		100	100	100	100
			1-oleoyl-GPG (18:1)*	100005716					0.84	0.51	0.61	1.47	1.24	0.76		0.3679	0.9981	0.0384	0.3053	0.3644	0.5998	0.1833	0.2404	0.8496	0.6419	0.3807	0.2182		0.849	1.2501	1.053	0.6432		88	100	75	75
			1-linoleoyl-GPG (18:2)*	100009227					0.72	0.56	0.78	1.83	1.31	1.02		0.1157	0.9981	0.0093	0.2069	0.3787	0.5998	0.0071	0.0513	0.3296	0.4303	0.9145	0.3735		0.7229	1.3264	0.9487	0.7404		38	88	50	50
			1-palmitoyl-GPI (16:0)	100001655		HMDB61695			0.72	0.45	0.63	1.03	0.73	0.46		0.3747	0.9981	0.0221	0.2403	0.0439	0.4077	0.7899	0.518	0.1079	0.2552	0.0094	0.025		1.2391	1.2705	0.9101	0.5692		100	100	100	100
			1-stearoyl-GPI (18:0)	100000656		HMDB61696			0.88	0.59	0.67	0.96	0.85	0.57		0.5244	0.9981	0.0123	0.2069	0.0212	0.3472	0.7349	0.4939	0.2669	0.3978	0.0041	0.0175		1.2219	1.1778	1.0357	0.6949		100	100	100	100
			1-oleoyl-GPI (18:1)	100001777					0.76	0.5	0.66	1.23	0.93	0.61		0.4131	0.9981	0.0245	0.2478	0.04	0.4077	0.6053	0.4493	0.6598	0.5796	0.0199	0.0355		1.0957	1.3471	1.0177	0.6695		100	100	100	100
			1-linoleoyl-GPI (18:2)*	100001778					0.84	0.65	0.78	1.18	0.99	0.77		0.545	0.9981	0.1021	0.3867	0.213	0.549	0.649	0.4617	0.7704	0.609	0.087	0.0896		1.0102	1.1934	0.999	0.7774		100	100	100	100
			1-arachidonoyl-GPI (20:4)*	100001654		HMDB61690			0.94	0.62	0.66	1.01	0.95	0.63		0.8249	0.9981	0.0247	0.2478	0.0263	0.3821	0.827	0.5243	0.6014	0.5548	0.0055	0.0207		1.1665	1.1787	1.1075	0.7324		100	100	100	100
		Plasmalogen	1-(1-enyl-palmitoyl)-2-oleoyl-GPE (P-16:0/18:1)*	100009005		HMDB11342			1.19	0.92	0.77	1.1	1.31	1.02		0.3301	0.9981	0.6834	0.6638	0.1783	0.5488	0.6832	0.4757	0.1482	0.3095	0.9714	0.3863		0.8247	0.9111	1.0823	0.8373		100	88	88	75
			1-(1-enyl-palmitoyl)-2-oleoyl-GPC (P-16:0/18:1)*	100009007					0.96	0.87	0.91	0.86	0.82	0.75		0.6664	0.9981	0.2406	0.4953	0.3773	0.5998	0.0964	0.1747	0.033	0.1436	0.0223	0.0381		1.1812	1.0146	0.972	0.8859		100	100	100	100
		Lysoplasmalogen	1-(1-enyl-palmitoyl)-GPE (P-16:0)*	100003000					0.89	0.93	1.05	0.98	0.86	0.91		0.2877	0.9981	0.4772	0.6104	0.7883	0.673	0.7647	0.508	0.1754	0.329	0.3313	0.2015		1.094	1.0677	0.946	0.9915		100	100	100	100
			1-(1-enyl-oleoyl)-GPE (P-18:1)*	100005372					0.97	1.16	1.19	0.84	0.82	0.98		0.7315	0.9981	0.3297	0.5643	0.2697	0.5739	0.0413	0.1162	0.0755	0.213	0.6187	0.2915		1.0985	0.9253	0.9005	1.0734		100	100	100	100
			1-(1-enyl-stearoyl)-GPE (P-18:0)*	100003001					1.14	1.41	1.24	0.58	0.66	0.82		0.8479	0.9981	0.53	0.6236	0.467	0.6158	0.2319	0.2736	0.2227	0.3747	0.5925	0.2836		1.2582	0.7335	0.8361	1.0328		100	88	75	88
		Glycerolipid Metabolism	glycerol	1254	C00116	HMDB00131	753		0.96	0.92	0.96	1.15	1.1	1.06		0.6936	0.9981	0.4759	0.6104	0.8661	0.69	0.2979	0.3139	0.4691	0.4965	0.484	0.2553		0.9118	1.0459	1.0038	0.9629		100	100	100	100
			glycerol 3-phosphate	100000258	C00093	HMDB00126	754		0.94	0.8	0.85	0.79	0.75	0.63		0.6309	0.9981	0.3467	0.569	0.7421	0.6728	0.8172	0.5236	0.575	0.5474	0.3805	0.2182		1.4366	1.1379	1.0708	0.9082		88	100	100	88
			glycerophosphoglycerol	100001619	C03274		439964		1.04	1.02	0.98	1	1.04	1.02		0.8845	0.9981	0.869	0.7161	0.9974	0.7221	0.9033	0.5503	0.8157	0.6292	0.7988	0.3435		0.9798	0.9789	1.0177	1.0024		100	100	100	100
		Monoacylglycerol	1-myristoylglycerol (14:0)	100001618	C01885	HMDB11561	79050		1.2	0.59	0.49	1.02	1.23	0.61		0.8341	0.9981	0.1454	0.4343	0.1673	0.5488	0.9302	0.5548	0.7729	0.61	0.1447	0.1193		1.2529	1.2794	1.5378	0.7594		100	100	100	100
			1-palmitoylglycerol (16:0)	100000827		HMDB31074	14900		1.29	0.58	0.45	1.01	1.3	0.59		0.8677	0.9981	0.0368	0.3032	0.1415	0.5488	0.79	0.518	0.7342	0.5964	0.1189	0.1049		1.4764	1.4942	1.9239	0.8712		100	100	100	100
			1-palmitoleoylglycerol (16:1)*	100008952		HMDB11565			1.07	0.55	0.52	1.1	1.17	0.61		0.9836	0.9981	0.086	0.3672	0.1685	0.5488	0.8014	0.52	0.852	0.6426	0.1032	0.0963		1.1643	1.2772	1.3618	0.7072		100	100	100	100
			1-oleoylglycerol (18:1)	100000924		HMDB11567	5283468		1.45	0.8	0.56	0.87	1.26	0.7		0.5069	0.9981	0.6164	0.6474	0.2736	0.5739	0.5473	0.4336	0.813	0.6282	0.1795	0.1403		1.2136	1.0597	1.5328	0.8517		100	100	100	100
			1-linoleoylglycerol (18:2)	100001040			5283469		1.5	0.72	0.48	0.89	1.33	0.64		0.4362	0.9981	0.3538	0.5731	0.1302	0.5488	0.6676	0.4679	0.6308	0.5642	0.1258	0.108		1.1476	1.0207	1.5289	0.7385		100	100	100	100
			1-linolenoylglycerol (18:3)	100001435		HMDB11569	53480978		1.42	0.67	0.47	0.98	1.4	0.66		0.5253	0.9981	0.3275	0.5643	0.1433	0.5488	0.9787	0.5662	0.5242	0.5245	0.2752	0.1747		1.0973	1.0795	1.5355	0.7234		100	100	100	100
			1-dihomo-linolenylglycerol (20:3)	100006121					1.45	0.64	0.44	0.85	1.22	0.54		0.3331	0.9981	0.0602	0.3558	0.028	0.3821	0.5196	0.4228	0.63	0.5642	0.0287	0.0446		1.2046	1.0184	1.473	0.6543		100	100	88	88
			1-arachidonylglycerol (20:4)	100001433	C13857	HMDB11549	5282281		1.4	0.62	0.45	0.76	1.06	0.47		0.0474	0.9981	0.0264	0.2573	2.3081e-05	0.0055	0.1953	0.2499	0.5981	0.5548	0.0017	0.011		1.2361	0.9338	1.309	0.5835		100	100	100	88
			1-eicosapentaenoylglycerol (20:5)*	100009403		HMDB11580			1.25	0.57	0.46	0.88	1.11	0.5		0.486	0.9981	0.071	0.3615	0.0191	0.3357	0.5161	0.4218	0.879	0.6505	0.0067	0.0225		1.2142	1.0704	1.3432	0.6121		100	100	100	100
			1-docosahexaenoylglycerol (22:6)	100001481		HMDB11587			1.45	0.74	0.51	0.71	1.04	0.53		0.1938	0.9981	0.197	0.4638	0.019	0.3357	0.102	0.1786	0.9333	0.6559	0.0023	0.013		1.284	0.9152	1.3301	0.6801		100	100	100	100
			2-myristoylglycerol (14:0)	100001408		HMDB11530	137938		1.16	0.64	0.55	0.89	1.03	0.56		0.8183	0.9981	0.1155	0.3968	0.1386	0.5488	0.8001	0.52	0.9962	0.6734	0.0923	0.0907		1.391	1.2313	1.4275	0.7823		100	100	100	100
			2-palmitoylglycerol (16:0)	100001048		HMDB11533	123409		1.51	0.59	0.39	0.85	1.29	0.51		0.3929	0.9981	0.0249	0.2478	0.0318	0.3925	0.9126	0.553	0.5195	0.524	0.096	0.0929		1.3199	1.1261	1.6977	0.6674		100	100	100	100
			2-palmitoleoylglycerol (16:1)*	100008953		HMDB11565			1.08	0.57	0.53	0.92	1	0.52		0.8586	0.9981	0.0454	0.3307	0.0509	0.4557	0.9652	0.564	0.9039	0.6537	0.0785	0.0862		1.3428	1.2333	1.3371	0.7035		100	100	100	100
			2-oleoylglycerol (18:1)	100000943		HMDB11537	5319879		1.42	0.66	0.46	0.92	1.32	0.61		0.5386	0.9981	0.0442	0.3268	0.0859	0.5488	0.9262	0.5544	0.613	0.557	0.0919	0.0907		1.2567	1.1622	1.6528	0.7646		100	100	100	100
			2-linoleoylglycerol (18:2)	100000987		HMDB11538	5365676		1.44	0.76	0.53	0.78	1.12	0.59		0.3619	0.9981	0.2645	0.5098	0.0839	0.5488	0.4512	0.3922	0.7958	0.6203	0.0763	0.0846		1.2259	0.9519	1.3727	0.7211		100	100	100	100
			2-arachidonoylglycerol (20:4)	100000584	C13856	HMDB04666	5282280		1.19	0.67	0.57	0.88	1.05	0.59		0.4058	0.9981	0.0917	0.3691	0.0125	0.2849	0.6273	0.4558	0.769	0.609	0.042	0.0572		1.2192	1.0711	1.2784	0.7228		100	100	100	100
			2-eicosapentaenoylglycerol (20:5)*	100009404		HMDB11550	11660820		1.15	0.53	0.46	0.69	0.8	0.37		0.5076	0.9981	0.0114	0.2069	0.0021	0.1122	0.435	0.3852	0.7763	0.6115	0.0142	0.0307		1.3416	0.9317	1.0761	0.495		88	100	88	50
			1-dihomo-linoleoylglycerol (20:2)	100001483					1.74	1.1	0.63	0.51	0.88	0.56		0.0848	0.9981	0.6121	0.6474	0.1685	0.5488	0.0012	0.0228	0.3351	0.4325	0.0047	0.0184		1.6027	0.8108	1.4072	0.8924		100	100	100	100
		Diacylglycerol	palmitoyl-linoleoyl-glycerol (16:0/18:2) [2]*	100009055		HMDB07103			1.15	0.84	0.73	1.09	1.25	0.92		0.9591	0.9981	0.6441	0.6539	0.662	0.6663	0.7227	0.4891	0.7247	0.593	0.9379	0.3792		0.6809	0.739	0.8494	0.6243		75	75	50	63
			palmitoleoyl-oleoyl-glycerol (16:1/18:1) [2]*	100009054					1.03	0.75	0.73	1.25	1.29	0.94		0.7879	0.9981	0.4946	0.6184	0.2984	0.5802	0.7086	0.4846	0.4665	0.4965	0.6663	0.3064		0.6551	0.82	0.8421	0.6142		63	50	50	38
			oleoyl-oleoyl-glycerol (18:1/18:1) [2]*	100010919		HMDB07218			1	0.93	0.93	1.43	1.43	1.33		0.6437	0.9981	0.5307	0.6236	0.9817	0.7193	0.0455	0.1174	0.277	0.3992	0.1608	0.1291		0.8677	1.2395	1.2405	1.1498		100	100	100	100
			oleoyl-linoleoyl-glycerol (18:1/18:2) [1]	100002989		HMDB07219			1.07	0.91	0.85	1.44	1.54	1.31		0.9831	0.9981	0.6984	0.6728	0.7397	0.6728	0.2272	0.2705	0.2961	0.4071	0.4575	0.2466		0.8054	1.1622	1.2408	1.0588		100	100	88	88
			oleoyl-linoleoyl-glycerol (18:1/18:2) [2]	100002990		HMDB07219			0.98	0.96	0.99	1.25	1.22	1.2		0.6018	0.9981	0.7511	0.6906	0.7532	0.6728	0.1488	0.2188	0.5517	0.538	0.2383	0.1581		0.8491	1.0575	1.0321	1.0177		100	100	100	100
			linoleoyl-linoleoyl-glycerol (18:2/18:2) [1]*	100010941		HMDB07248			1.18	0.83	0.71	1.73	2.04	1.45		0.9393	0.9981	0.3851	0.5882	0.5852	0.6529	0.0503	0.1225	0.2328	0.3775	0.4005	0.2236		0.7776	1.347	1.5863	1.1244		100	100	100	100
			linoleoyl-linolenoyl-glycerol (18:2/18:3) [1]*	100010926		HMDB07249			1.26	1.06	0.84	1.84	2.32	1.95		0.5018	0.9981	0.6792	0.6628	0.7319	0.6728	0.0358	0.1107	0.011	0.0848	0.0076	0.0233		0.4739	0.8711	1.0985	0.925		38	75	88	88
			linoleoyl-linolenoyl-glycerol (18:2/18:3) [2]*	100010927		HMDB07250			0.86	0.98	1.13	1.34	1.15	1.3		0.5817	0.9981	0.9173	0.7172	0.4909	0.6158	0.2986	0.3139	0.6488	0.575	0.2234	0.1535		0.9312	1.2437	1.0736	1.215		100	100	100	100
			linoleoyl-arachidonoyl-glycerol (18:2/20:4) [1]*	100010922		HMDB07257			1.02	0.7	0.69	0.66	0.68	0.46		0.4122	0.9981	0.3884	0.5882	0.0729	0.5357	0.3517	0.3434	0.6686	0.5813	0.0805	0.0869		1.2812	0.8479	0.8654	0.5944		88	75	100	75
			linoleoyl-arachidonoyl-glycerol (18:2/20:4) [2]*	100010923		HMDB07257			0.83	0.89	1.07	0.86	0.72	0.77		0.9429	0.9981	0.9911	0.7401	0.9497	0.7105	0.525	0.424	0.3848	0.4619	0.4943	0.2581		1.4263	1.2331	1.0232	1.0923		100	100	100	100
			linoleoyl-docosahexaenoyl-glycerol (18:2/22:6) [1]*	100010928					1.18	0.98	0.83	0.92	1.08	0.9		0.5549	0.9981	0.9405	0.7234	0.507	0.6158	0.4154	0.3791	0.9601	0.6642	0.3384	0.2039		0.9971	0.9173	1.0787	0.8952		100	100	88	100
			linoleoyl-docosahexaenoyl-glycerol (18:2/22:6) [2]*	100010929		HMDB07266			1.15	1.05	0.92	0.76	0.87	0.8		0.4802	0.9981	0.6086	0.6474	0.7505	0.6728	0.0876	0.1692	0.3324	0.4303	0.1153	0.1027		1.2192	0.9245	1.0602	0.9747		100	100	100	100
		Galactosyl Glycerolipids	galactosylglycerol	100003064	C05401	HMDB06790	16048618		0.98	1.05	1.07	0.83	0.81	0.87		0.8193	0.9981	0.6386	0.6539	0.4807	0.6158	0.2268	0.2705	0.1695	0.3263	0.3877	0.2197		1.1349	0.9403	0.9179	0.9855		100	100	100	100
			digalactosylglycerol*	100003065					1.25	1.2	0.96	0.92	1.15	1.1		0.3322	0.9981	0.5134	0.6236	0.807	0.6756	0.9566	0.5616	0.4866	0.5091	0.6451	0.3004		0.9595	0.8789	1.1023	1.0552		100	100	100	100
			1-palmitoyl-2-linoleoyl-galactosylglycerol (16:0/18:2)*	100010893					1.09	0.81	0.75	1.14	1.24	0.93		0.6371	0.9981	0.4002	0.595	0.1945	0.5488	0.5949	0.4478	0.3228	0.4269	0.7615	0.3352		0.9213	1.0499	1.1413	0.8525		88	88	100	88
		Ceramides	N-palmitoyl-sphingosine (d18:1/16:0)	1518		HMDB04949	5283564		0.93	0.79	0.85	0.83	0.77	0.65		0.7438	0.9981	0.2017	0.4656	0.3241	0.5865	0.2817	0.3047	0.1575	0.3169	0.0209	0.0365		1.3632	1.1265	1.0499	0.8882		100	100	100	100
			N-stearoyl-sphingosine (d18:1/18:0)*	1547		HMDB04950	5283565		1.03	0.87	0.85	1.09	1.12	0.95		0.9213	0.9981	0.1763	0.4499	0.3536	0.5998	0.2788	0.3029	0.5339	0.5276	0.658	0.3048		0.9438	1.0331	1.0607	0.8973		100	100	100	100
			N-tetracosadienoyl-sphingosine (d18:1/24:2)*	100015702					0.95	0.85	0.89	0.92	0.88	0.78		0.659	0.9981	0.1861	0.4499	0.3108	0.5848	0.6247	0.4558	0.3943	0.4651	0.1202	0.1053		1.143	1.0535	1.0043	0.8956		100	100	100	100
			ceramide (d18:1/20:0, d16:1/22:0, d20:1/18:0)*	100015755					1.01	0.84	0.83	1.28	1.3	1.08		0.9385	0.9981	0.159	0.4343	0.2131	0.549	0.0777	0.1588	0.1055	0.2552	0.6637	0.3058		0.8111	1.0416	1.053	0.8723		100	100	100	88
			ceramide (d16:1/24:1, d18:1/22:1)*	100015727					0.85	0.96	1.13	0.77	0.66	0.74		0.0272	0.9981	0.5222	0.6236	0.3706	0.5998	0.1183	0.1902	0.0149	0.0967	0.0845	0.0885		1.3618	1.0549	0.8983	1.011		100	100	100	100
		Hexosylceramides (HCER)	glycosyl-N-palmitoyl-sphingosine (d18:1/16:0)	100009272					1.01	0.92	0.9	0.86	0.87	0.78		0.908	0.9981	0.4756	0.6104	0.412	0.6064	0.3127	0.3226	0.3617	0.451	0.1174	0.1039		1.1783	1.0103	1.0228	0.9247		100	100	100	100
			glycosyl-N-stearoyl-sphingosine (d18:1/18:0)	100001882					0.96	0.92	0.96	0.91	0.88	0.84		0.5814	0.9981	0.351	0.5708	0.6606	0.6663	0.4743	0.4062	0.3095	0.4177	0.1975	0.1444		1.1017	1.0075	0.9716	0.9284		100	100	100	100
			glycosyl-N-nervonoyl-sphingosine (d18:1/24:1)*	100001878					0.99	0.93	0.93	0.97	0.96	0.9		0.9966	0.9981	0.4134	0.5983	0.3609	0.5998	0.6862	0.4765	0.6341	0.566	0.2386	0.1581		1.0892	1.0523	1.0443	0.9749		100	100	100	100
			glycosyl-N-(2-hydroxynervonoyl)-sphingosine (d18:1/24:1(2OH))*	100015752					0.92	1.13	1.23	0.85	0.78	0.96		0.4493	0.9981	0.3857	0.5882	0.1299	0.5488	0.0857	0.168	0.0095	0.0768	0.5887	0.2836		1.1415	0.9726	0.8936	1.1001		100	100	100	100
			glycosyl-N-tetracosadienoyl-sphingosine (d18:1/24:2)*	100015703					1	0.79	0.79	1	1.01	0.79		0.923	0.9981	0.0274	0.2573	0.0122	0.2849	0.9797	0.5662	0.895	0.6537	0.0227	0.0386		1.0319	1.037	1.0392	0.8203		100	100	100	100
			glycosyl ceramide (d18:1/23:1, d17:1/24:1)*	100015751					0.94	0.88	0.94	0.9	0.85	0.79		0.5748	0.9981	0.2556	0.5047	0.4843	0.6158	0.3993	0.3748	0.1641	0.323	0.0688	0.0798		1.1497	1.0383	0.9761	0.9139		100	100	100	100
		Dihydrosphingomyelins	myristoyl dihydrosphingomyelin (d18:0/14:0)*	100009038		HMDB12085			0.97	0.95	0.98	0.95	0.92	0.9		0.7937	0.9981	0.6161	0.6474	0.787	0.673	0.6217	0.4558	0.4445	0.4859	0.3412	0.2046		1.1571	1.0963	1.0632	1.0382		100	100	100	100
			palmitoyl dihydrosphingomyelin (d18:0/16:0)*	100008954			9939965		0.86	0.97	1.13	0.72	0.62	0.7		0.4582	0.9981	0.8841	0.7172	0.5489	0.6338	0.1558	0.2236	0.0433	0.161	0.123	0.1065		1.3568	0.9768	0.8375	0.9475		100	88	88	88
			sphingomyelin (d18:0/18:0, d19:0/17:0)*	100009027		HMDB12087			0.94	0.7	0.74	1.1	1.04	0.77		0.9791	0.9981	0.1539	0.4343	0.1127	0.5488	0.4348	0.3852	0.3901	0.4619	0.6615	0.3053		1.2031	1.3246	1.2504	0.9241		100	100	100	100
		Sphingomyelins	palmitoyl sphingomyelin (d18:1/16:0)	100002107			9939941		0.97	0.9	0.93	0.79	0.77	0.71		0.763	0.9981	0.3137	0.5523	0.4663	0.6158	0.0371	0.1107	0.0234	0.126	0.0084	0.0246		1.228	0.9724	0.9441	0.875		100	100	100	100
			stearoyl sphingomyelin (d18:1/18:0)	1538	C00550	HMDB01348	6453725		0.97	0.81	0.84	1.04	1	0.84		0.6435	0.9981	0.0322	0.2818	0.0634	0.5036	0.5962	0.4479	0.982	0.672	0.0554	0.0686		1.0227	1.0648	1.0277	0.8592		100	100	100	100
			behenoyl sphingomyelin (d18:1/22:0)*	100006294		HMDB12103			0.9	0.78	0.87	1.1	0.99	0.86		0.0725	0.9981	0.0098	0.2069	0.1206	0.5488	0.2012	0.2533	0.9772	0.6713	0.1755	0.1387		1.0028	1.1038	0.9889	0.8649		100	100	100	100
			tricosanoyl sphingomyelin (d18:1/23:0)*	100008955		HMDB12105			0.88	0.75	0.86	1.07	0.94	0.81		0.0858	0.9981	0.012	0.2069	0.1613	0.5488	0.3351	0.3357	0.5475	0.5363	0.0728	0.0825		1.0496	1.1231	0.9859	0.8475		100	100	100	100
			lignoceroyl sphingomyelin (d18:1/24:0)	100006298					0.89	0.79	0.89	1.05	0.93	0.82		0.0529	0.9981	0.0173	0.2175	0.1681	0.5488	0.4848	0.4091	0.423	0.4741	0.076	0.0846		1.0448	1.092	0.97	0.86		100	100	100	100
			sphingomyelin (d18:2/23:1)*	100015791					0.91	0.82	0.9	0.86	0.78	0.7		0.16	0.9981	0.0286	0.2631	0.1933	0.5488	0.0439	0.1171	0.0031	0.034	0.0015	0.01		1.2001	1.0351	0.9417	0.8438		100	100	100	100
			sphingomyelin (d17:1/14:0, d16:1/15:0)*	100020276					0.95	1.03	1.08	0.93	0.89	0.96		0.5502	0.9981	0.853	0.7159	0.4834	0.6158	0.555	0.436	0.2997	0.4108	0.7048	0.3196		1.0674	0.9947	0.9455	1.02		100	100	100	100
			sphingomyelin (d18:1/14:0, d16:1/16:0)*	100004328		HMDB12097	11433862		0.96	0.94	0.97	1	0.96	0.93		0.7733	0.9981	0.6006	0.6474	0.7917	0.673	0.9472	0.5605	0.7029	0.5868	0.5283	0.2677		1.0471	1.0441	1.0039	0.9782		100	100	100	100
			sphingomyelin (d17:1/16:0, d18:1/15:0, d16:1/17:0)*	100006314					0.93	1.02	1.09	0.8	0.75	0.81		0.3911	0.9981	0.7523	0.6906	0.1579	0.5488	0.0113	0.0575	0.0006	0.0141	0.0085	0.0246		1.252	1.0034	0.9366	1.02		100	100	88	100
			sphingomyelin (d18:1/17:0, d17:1/18:0, d19:1/16:0)	100008920					0.96	0.98	1.03	0.82	0.78	0.8		0.5817	0.9981	0.8164	0.7016	0.7502	0.6728	0.0267	0.0964	0.0051	0.0453	0.0138	0.03		1.2218	0.9964	0.9516	0.976		100	100	100	100
			sphingomyelin (d18:1/18:1, d18:2/18:0)	100002106		HMDB12101	6443882		0.98	0.62	0.63	0.34	0.33	0.21		0.255	0.9981	0.073	0.3615	0.7109	0.6663	0.0138	0.0634	0.0051	0.0453	0.0008	0.0065		2.9338	0.9912	0.9691	0.6139		100	88	75	50
			sphingomyelin (d18:1/19:0, d19:1/18:0)*	100015787					1	0.78	0.77	1.01	1.01	0.78		0.7285	0.9981	0.1852	0.4499	0.0402	0.4077	0.9523	0.5616	0.721	0.5911	0.1153	0.1027		1.0185	1.0281	1.0316	0.7975		100	100	100	100
			sphingomyelin (d18:1/20:0, d16:1/22:0)*	100006290		HMDB12102			0.88	0.72	0.82	1.17	1.04	0.85		0.1506	0.9981	0.0088	0.2069	0.0779	0.5486	0.0629	0.1435	0.7166	0.5911	0.1143	0.1027		0.9884	1.1583	1.0235	0.8393		100	100	100	100
			sphingomyelin (d18:1/20:1, d18:2/20:0)*	100006292					0.92	0.66	0.72	1.33	1.22	0.88		0.2803	0.9981	0.0013	0.0884	0.0067	0.2108	0.0156	0.0692	0.0699	0.213	0.3801	0.2182		0.8666	1.1542	1.0598	0.7655		100	100	100	100
			sphingomyelin (d18:1/20:2, d18:2/20:1, d16:1/22:2)*	100006293					0.96	0.68	0.7	1.44	1.39	0.98		0.5233	0.9981	3.7072e-05	0.018	5.55e-05	0.0088	0.0018	0.0247	0.0034	0.0354	0.9327	0.3784		0.8592	1.2401	1.1936	0.8404		100	100	100	100
			sphingomyelin (d18:1/21:0, d17:1/22:0, d16:1/23:0)*	100009025					0.9	0.53	0.59	1.01	0.91	0.53		0.5312	0.9981	0.0091	0.2069	0.0419	0.4077	0.7095	0.4846	0.8605	0.6447	0.0421	0.0572		1.2241	1.2344	1.1102	0.6507		100	100	100	100
			sphingomyelin (d18:2/21:0, d16:2/23:0)*	100015790					0.79	0.72	0.91	0.82	0.64	0.59		0.0186	0.9981	0.006	0.1943	0.3692	0.5998	0.0319	0.1044	0.0003	0.0097	0.0002	0.003		1.2878	1.0529	0.829	0.7536		100	100	100	100
			sphingomyelin (d18:1/22:1, d18:2/22:0, d16:1/24:1)*	100006295		HMDB12104			0.87	1.1	1.26	0.76	0.67	0.84		0.0822	0.9981	0.4893	0.6149	0.0733	0.5357	0.0054	0.0444	0.0002	0.0062	0.1198	0.1053		1.2754	0.9748	0.8519	1.076		100	100	100	100
			sphingomyelin (d18:1/22:2, d18:2/22:1, d16:1/24:2)*	100006296					0.85	0.63	0.74	0.75	0.64	0.47		0.0184	0.9981	0.0002	0.0317	0.0058	0.1972	0.0483	0.1208	0.0042	0.0415	7.6071e-05	0.0015		1.4484	1.0922	0.9247	0.6872		100	100	100	100
			sphingomyelin (d18:2/23:0, d18:1/23:1, d17:1/24:1)*	100008956					0.91	0.92	1	0.82	0.75	0.75		0.286	0.9981	0.3477	0.569	0.9174	0.7055	0.0181	0.079	0.0026	0.0318	0.0136	0.0299		1.2654	1.0356	0.9463	0.95		100	100	100	100
			sphingomyelin (d18:1/24:1, d18:2/24:0)*	100005986		HMDB12107			0.96	0.96	0.99	0.96	0.92	0.92		0.1841	0.9981	0.2538	0.5047	0.8457	0.6886	0.2158	0.2647	0.0417	0.1575	0.078	0.0862		1.0417	1.0014	0.9625	0.9566		100	100	100	100
			sphingomyelin (d18:2/24:1, d18:1/24:2)*	100008957					0.98	0.87	0.89	0.84	0.82	0.73		0.7477	0.9981	0.0884	0.3672	0.1199	0.5488	0.0528	0.1258	0.024	0.126	0.0024	0.0133		1.2073	1.0129	0.9876	0.8787		100	100	100	100
		Sphingosines	sphingosine	297	C00319	HMDB00252	5353955		1	0.75	0.75	0.82	0.82	0.61		0.9919	0.9981	0.0594	0.3558	0.0535	0.4661	0.2628	0.2921	0.2604	0.3913	0.0077	0.0233		1.2928	1.0568	1.0567	0.7914		100	100	100	100
			sphingosine 1-phosphate	100000626	C06124	HMDB00277	5283560		0.9	0.76	0.85	0.95	0.86	0.73		0.3945	0.9981	0.0864	0.3672	0.3642	0.5998	0.9519	0.5616	0.4572	0.4913	0.1355	0.113		1.1638	1.1064	0.9971	0.8456		100	100	100	100
		Mevalonate Metabolism	3-hydroxy-3-methylglutarate	112	C03761	HMDB00355	1662		0.97	0.5	0.52	2.49	2.42	1.25		0.9669	0.9981	0.4655	0.6104	0.3881	0.6038	0.183	0.2404	0.1318	0.2833	0.2156	0.1502		0.9268	2.3031	2.2407	1.1573		100	100	100	100
			mevalonate	30	C02104	HMDB00227	439230		1.29	2.01	1.56	0.78	1	1.56		0.5328	0.9981	0.6772	0.6628	0.3398	0.5944	0.601	0.4479	0.9517	0.6614	0.399	0.2234		2.2037	1.7088	2.2043	3.429		100	100	100	100
			mevalonolactone	100000772		HMDB06024	10428		1.23	2.08	1.69	0.84	1.03	1.73		0.4963	0.9981	0.7209	0.6826	0.3516	0.5998	0.5915	0.447	0.9229	0.6548	0.4287	0.2352		1.989	1.6618	2.0464	3.4483		100	100	100	100
		Sterol	cholesterol	266	C00187	HMDB00067	11025495		0.9	0.89	0.98	1.04	0.94	0.92		0.1831	0.9981	0.106	0.3867	0.8192	0.6785	0.5686	0.4429	0.4502	0.4898	0.312	0.1934		1.012	1.0548	0.9521	0.9336		100	100	100	100
			7-alpha-hydroxy-3-oxo-4-cholestenoate (7-Hoca)	100001609	C17337	HMDB12458	3081085		0.99	0.79	0.79	1.1	1.1	0.87		0.8126	0.9981	0.2557	0.5047	0.4923	0.6158	0.6383	0.4575	0.8828	0.6505	0.5025	0.2608		1.0274	1.1315	1.1257	0.8935		100	100	100	100
			beta-sitosterol	100001033	C01753	HMDB00852	222284		1	1.14	1.14	0.85	0.85	0.97		0.8362	0.9981	0.6038	0.6474	0.6824	0.6663	0.3932	0.3718	0.4183	0.4738	0.7796	0.3379		1.1106	0.9456	0.9442	1.0781		100	100	100	100
			campesterol	100001269	C01789	HMDB02869	173183		1.02	1	0.99	0.93	0.94	0.93		0.767	0.9981	0.987	0.7393	0.785	0.673	0.6081	0.4505	0.7489	0.6029	0.6219	0.2922		1.0687	0.9894	1.0051	0.9909		100	100	100	100
		Corticosteroids	corticosterone	272	C02140	HMDB01547	5753		0.8	1.09	1.37	0.96	0.77	1.05		0.8049	0.9981	0.6153	0.6474	0.3933	0.6064	0.748	0.4991	0.5187	0.524	0.841	0.3563		1.0571	1.0155	0.8117	1.1093		100	88	88	100
			cortisol	356	C00735	HMDB00063	5754		0.95	1.15	1.21	0.82	0.78	0.94		0.9168	0.9981	0.4795	0.6104	0.4443	0.6064	0.2793	0.3029	0.2709	0.3992	0.6827	0.3123		1.1183	0.9145	0.8707	1.0508		100	100	100	100
			cortisone	273	C00762	HMDB02802	222786		0.71	1	1.41	1.38	0.98	1.38		0.1246	0.9981	0.9399	0.7234	0.1361	0.5488	0.1138	0.1861	0.9261	0.6548	0.1263	0.108		0.8673	1.1956	0.8518	1.2002		100	100	100	100
		Primary Bile Acid Metabolism	cholate	136	C00695	HMDB00619	221493		0.66	0.72	1.1	1.29	0.85	0.94		0.379	0.9981	0.5784	0.6467	0.6431	0.6657	0.6576	0.4652	0.6018	0.5548	0.9135	0.3735		0.8666	1.1197	0.7398	0.811		50	88	50	63
			taurocholate	1648	C05122	HMDB00036	6675		0.66	1.95	2.96	1.07	0.71	2.09		0.8325	0.9981	0.6796	0.6628	0.5113	0.617	0.5867	0.4451	0.2148	0.3658	0.9749	0.3864		1.4441	1.5495	1.0214	3.02		100	100	100	100
			chenodeoxycholate	1123	C02528	HMDB00518	10133		0.51	0.73	1.42	1.58	0.81	1.15		0.346	0.9981	0.8457	0.7123	0.2874	0.5787	0.6006	0.4479	0.5463	0.5363	0.6602	0.3052		0.8021	1.2695	0.6491	0.9249		38	38	50	63
			taurochenodeoxycholate	1629	C05465	HMDB00951	387316		0.56	1.21	2.16	1.09	0.61	1.32		0.3187	0.9981	0.892	0.7172	0.5236	0.6201	0.9761	0.566	0.2556	0.3891	0.8677	0.3605		1.5555	1.6878	0.9473	2.0471		100	100	100	100
		Secondary Bile Acid Metabolism	tauroursodeoxycholate	100002912		HMDB00874	9848818		0.71	0.98	1.38	1.37	0.98	1.34		0.0359	0.9981	0.8432	0.7123	0.0735	0.5357	0.0483	0.1208	0.7	0.5865	0.0983	0.0941		0.7707	1.0591	0.7516	1.0343		38	75	38	63
			taurocholenate sulfate*	100001990					1.38	3.3	2.38	0.92	1.28	3.04		0.806	0.9981	0.2455	0.4981	0.3481	0.5998	0.7038	0.4833	0.9154	0.6548	0.3597	0.2107		0.9607	0.885	1.2256	2.9185		100	75	88	88
	Nucleotide	Purine Metabolism, (Hypo)Xanthine/Inosine containing	inosine	361	C00294	HMDB00195	6021		0.88	0.93	1.06	1.08	0.95	1		0.3121	0.9981	0.656	0.6561	0.4653	0.6158	0.5748	0.4442	0.6068	0.5552	0.8424	0.3563		1.095	1.1825	1.0366	1.0974		100	100	100	100
			hypoxanthine	171	C00262	HMDB00157	790		1.15	0.86	0.75	1.02	1.17	0.88		0.961	0.9981	0.4353	0.6082	0.6105	0.6608	0.9809	0.5662	0.946	0.6595	0.3712	0.2146		1.148	1.1724	1.3477	1.0083		100	100	100	100
			xanthine	1004	C00385	HMDB00292	1188		1.53	0.8	0.53	1.27	1.94	1.02		0.7861	0.9981	0.6471	0.6539	0.5434	0.6314	0.4341	0.3852	0.3887	0.4619	0.6062	0.288		1.0719	1.3647	2.0823	1.0957		100	100	100	100
			xanthosine	100000299	C01762	HMDB00299	64959		0.84	0.66	0.79	2.31	1.93	1.53		0.358	0.9981	0.0911	0.3691	0.7032	0.6663	0.0041	0.0381	0.0742	0.213	0.0583	0.0704		0.6686	1.5447	1.2926	1.024		100	100	100	100
			N1-methylinosine	100001409		HMDB02721	65095		1.04	1.03	0.99	1.08	1.12	1.11		0.9497	0.9981	0.8191	0.7016	0.9163	0.7055	0.4209	0.3802	0.4475	0.488	0.3659	0.2135		0.9573	1.0335	1.0706	1.0606		100	100	100	100
			2'-deoxyinosine	100000135	C05512	HMDB00071	65058		0.94	0.81	0.87	1.29	1.21	1.05		0.7148	0.9981	0.1473	0.4343	0.1914	0.5488	0.0695	0.1492	0.0678	0.2098	0.592	0.2836		0.9453	1.2219	1.146	0.9915		100	100	100	100
			urate	1134	C00366	HMDB00289	1175		1.03	0.81	0.79	1.59	1.64	1.28		0.5987	0.9981	0.2941	0.5371	0.8544	0.6886	0.0404	0.1151	0.2558	0.3891	0.1797	0.1403		0.7969	1.2643	1.3034	1.0237		100	100	100	100
			allantoin	1002	C02350	HMDB00462	204		0.98	0.95	0.98	1.07	1.04	1.02		0.7005	0.9981	0.4464	0.6097	0.829	0.6799	0.3106	0.322	0.6637	0.5807	0.7802	0.3379		0.9579	1.0227	1	0.9751		100	100	100	100
		Purine Metabolism, Adenine containing	adenosine 5'-monophosphate (AMP)	209	C00020	HMDB00045	6083		0.95	1.03	1.09	0.8	0.76	0.83		0.9593	0.9981	0.7932	0.7001	0.6956	0.6663	0.3231	0.3294	0.2273	0.377	0.4205	0.2322		1.1911	0.9555	0.9085	0.9863		100	100	100	100
			adenosine 3',5'-cyclic monophosphate (cAMP)	207	C00575	HMDB00058	6076		0.6	0.76	1.26	1.19	0.72	0.9		0.1074	0.9981	0.5385	0.6236	0.1026	0.5488	0.6247	0.4558	0.209	0.3623	0.9749	0.3864		1.1191	1.3291	0.8014	1.0116		100	88	100	100
			adenine	880	C00147	HMDB00034	190		0.45	0.23	0.51	4.28	1.95	0.98		0.5985	0.9981	0.4426	0.6097	0.8009	0.6735	0.3569	0.3471	0.6287	0.5642	0.722	0.3246		1.5043	6.4396	2.9266	1.4794		100	100	100	100
			1-methyladenine	54	C02216	HMDB11599	78821		1.08	0.95	0.88	1.19	1.29	1.13		0.9892	0.9981	0.7389	0.6851	0.8027	0.6735	0.2313	0.2736	0.3958	0.4651	0.3681	0.2143		0.9476	1.1307	1.222	1.0711		100	100	100	100
		Purine Metabolism, Guanine containing	guanosine	1099	C00387	HMDB00133	6802		0.8	0.93	1.17	0.85	0.68	0.79		0.3804	0.9981	0.9837	0.7391	0.2929	0.5802	0.6371	0.4575	0.2002	0.3532	0.5733	0.2806		1.4241	1.2097	0.9671	1.1267		100	100	100	100
			guanine	172	C00242	HMDB00132	764		1.15	1.17	1.01	0.79	0.92	0.92		0.8276	0.9981	0.5866	0.6474	0.825	0.6799	0.4791	0.4088	0.6988	0.5865	0.8355	0.3557		1.0315	0.8176	0.9441	0.9537		100	100	100	100
			7-methylguanine	100001456	C02242	HMDB00897	11361		0.91	1.01	1.1	1.13	1.04	1.14		0.4591	0.9981	0.9166	0.7172	0.3959	0.6064	0.3346	0.3357	0.9288	0.6548	0.2705	0.1735		0.9796	1.1111	1.0139	1.1203		88	100	88	100
			N2,N2-dimethylguanine	100001853			74047		1.2	0.93	0.77	1.46	1.76	1.36		0.7795	0.9981	0.4729	0.6104	0.5061	0.6158	0.0311	0.1042	0.0753	0.213	0.1055	0.0981		0.7572	1.1073	1.3304	1.0305		100	100	88	100
			2'-deoxyguanosine	348	C00330	HMDB00085	187790		0.92	0.86	0.93	1.06	0.97	0.91		0.4929	0.9981	0.1749	0.4489	0.2863	0.5787	0.6943	0.4791	0.7008	0.5865	0.1807	0.1403		1.0642	1.1244	1.0328	0.9641		100	100	100	100
		Pyrimidine Metabolism, Orotate containing	dihydroorotate	923	C00337	HMDB03349	648		0.89	0.75	0.84	2.51	2.23	1.88		0.3273	0.9981	0.4034	0.5959	0.6753	0.6663	0.0073	0.0513	0.2575	0.3904	0.0238	0.0402		0.6833	1.7123	1.521	1.2847		100	100	100	100
			orotate	445	C00295	HMDB00226	967		0.87	0.86	0.99	1.22	1.06	1.05		0.397	0.9981	0.3512	0.5708	0.793	0.673	0.2352	0.2747	0.6728	0.5817	0.9364	0.3792		0.9783	1.1923	1.0355	1.0285		100	100	100	100
			orotidine	100001416		HMDB00788	92751		1.13	0.86	0.76	1.02	1.15	0.87		0.2965	0.9981	0.1532	0.4343	0.0177	0.335	0.9042	0.5503	0.2314	0.377	0.1635	0.1308		1.0174	1.0338	1.1731	0.8864		100	100	100	100
		Pyrimidine Metabolism, Uracil containing	uridine	535	C00299	HMDB00296	6029		0.88	0.81	0.92	1.58	1.4	1.28		0.4206	0.9981	0.2261	0.4862	0.9343	0.7098	0.009	0.0547	0.1383	0.2957	0.0187	0.0342		0.8495	1.344	1.1888	1.0916		100	100	100	100
			uracil	825	C00106	HMDB00300	1174		1.04	0.75	0.72	1.62	1.69	1.21		0.8598	0.9981	0.5179	0.6236	0.718	0.6687	0.1413	0.2118	0.2505	0.3864	0.2074	0.1466		0.9095	1.475	1.5373	1.1027		100	100	100	100
			pseudouridine	821	C02067	HMDB00767	15047		1.03	0.99	0.97	1.21	1.24	1.2		0.7958	0.9981	0.9208	0.7184	0.722	0.6711	0.0781	0.1588	0.0592	0.1972	0.0871	0.0896		0.8764	1.062	1.0887	1.0519		100	100	100	100
			5,6-dihydrouridine	100001425			94312		1.02	0.96	0.95	1.02	1.04	0.99		0.966	0.9981	0.5965	0.6474	0.6536	0.6663	0.7305	0.4927	0.7823	0.612	0.7711	0.3372		1.0028	1.0271	1.0442	0.9903		100	100	100	100
			2'-O-methyluridine	100010896			102212		1.09	1.1	1.01	1.06	1.15	1.16		0.4907	0.9981	0.3711	0.5838	0.884	0.6936	0.5579	0.4374	0.2952	0.4071	0.237	0.1579		0.9631	1.0191	1.1098	1.1189		100	100	100	100
			5-methyluridine (ribothymidine)	100001446		HMDB00884	445408		0.92	0.72	0.79	1.94	1.78	1.41		0.6849	0.9981	0.3036	0.5469	0.6131	0.6608	0.0205	0.081	0.066	0.2086	0.0405	0.0562		0.8673	1.6832	1.5403	1.2193		100	100	100	100
			N3-methyluridine	100001424		HMDB04813	316991		1.05	1.05	1	0.78	0.82	0.82		0.8304	0.9981	0.8968	0.7172	0.9425	0.7101	0.1843	0.2408	0.2554	0.3891	0.2598	0.1691		1.1472	0.8937	0.9381	0.9371		100	100	100	100
			5,6-dihydrouracil	1125	C00429	HMDB00076	649		1.06	1	0.94	1.41	1.48	1.4		0.8985	0.9981	0.9098	0.7172	0.9739	0.7178	0.0892	0.1704	0.092	0.2336	0.0589	0.0708		0.851	1.1957	1.2634	1.1917		100	100	100	100
			3-ureidopropionate	1053	C02642	HMDB00026	111		1.59	1.94	1.22	1.08	1.71	2.09		0.0822	0.9981	0.1533	0.4343	0.8858	0.6936	0.7207	0.4887	0.0472	0.1698	0.103	0.0963		0.8132	0.8746	1.3879	1.7001		100	100	100	100
			beta-alanine	244	C00099	HMDB00056	239		1.05	1.02	0.97	0.7	0.73	0.71		0.5845	0.9981	0.8061	0.7016	0.7483	0.6728	0.0318	0.1044	0.0277	0.1332	0.029	0.0447		1.4423	1.0043	1.0535	1.0215		100	100	100	100
			3-(3-amino-3-carboxypropyl)uridine*	100001426			171198		1.05	1.09	1.04	1.06	1.11	1.16		0.8134	0.9981	0.5021	0.6194	0.7308	0.6728	0.3963	0.3729	0.452	0.4902	0.2218	0.1529		0.9689	1.026	1.074	1.1201		100	100	100	100
		Pyrimidine Metabolism, Cytidine containing	cytidine	827	C00475	HMDB00089	6175		0.96	0.95	0.99	0.76	0.73	0.72		0.947	0.9981	0.8703	0.7161	0.7725	0.673	0.1552	0.2236	0.101	0.2499	0.0807	0.0869		1.4514	1.1026	1.0584	1.0497		100	100	100	100
			cytosine	881	C00380	HMDB00630	597		0.68	0.72	1.07	1.08	0.73	0.78		0.0889	0.9981	0.1548	0.4343	0.9477	0.7105	0.8517	0.5326	0.0737	0.213	0.1588	0.1283		1.2771	1.3749	0.9347	0.9955		100	100	100	100
			5-methylcytidine	100000763		HMDB00982	92918		1.05	1.03	0.98	0.41	0.43	0.42		0.9174	0.9981	0.7721	0.692	0.7593	0.673	0.0003	0.01	0.0025	0.0318	0.0003	0.0035		2.1584	0.8777	0.9211	0.907		100	100	88	100
			N4-acetylcytidine	100001413		HMDB05923	107461		0.85	0.9	1.06	0.68	0.58	0.61		0.7219	0.9981	0.7655	0.6906	0.4399	0.6064	0.2632	0.2921	0.1216	0.2712	0.2707	0.1735		1.735	1.1843	1.003	1.0634		100	75	88	88
			2'-deoxycytidine	100000125	C00881	HMDB00014	13711		1.05	0.97	0.92	0.71	0.74	0.68		0.9289	0.9981	0.8951	0.7172	0.9974	0.7221	0.0302	0.1025	0.0609	0.1997	0.0042	0.0176		1.4044	0.9909	1.0378	0.9584		100	100	100	100
			5-methyl-2'-deoxycytidine	100002300	C03592	HMDB02224	440055		0.87	0.95	1.09	0.48	0.42	0.46		0.4768	0.9981	0.8814	0.7169	0.5163	0.6201	0.0012	0.0228	0.0004	0.0105	0.0003	0.0035		1.9268	0.93	0.807	0.8805		100	100	100	100
		Pyrimidine Metabolism, Thymine containing	thymine	882	C00178	HMDB00262	1135		0.79	0.72	0.91	1.29	1.02	0.93		0.3985	0.9981	0.5647	0.6369	0.5746	0.647	0.6783	0.4736	0.5224	0.5245	0.8192	0.3494		1.1889	1.5331	1.2151	1.1066		100	100	100	100
			5,6-dihydrothymine	158	C00906	HMDB00079	93556		0.78	0.74	0.96	1.12	0.88	0.84		0.127	0.9981	0.0788	0.3615	0.8493	0.6886	0.4146	0.3791	0.3192	0.4256	0.216	0.1502		0.9591	1.0768	0.8393	0.8019		100	100	100	88
			3-aminoisobutyrate	1114	C05145	HMDB03911	64956		1.16	1.09	0.94	1	1.16	1.09		0.2511	0.9981	0.3879	0.5882	0.6147	0.6608	0.8545	0.5326	0.2	0.3532	0.3381	0.2039		0.9432	0.9462	1.0949	1.0288		100	100	100	100
		Purine and Pyrimidine Metabolism	methylphosphate	100001805		HMDB61711	13130		0.94	0.77	0.82	1	0.93	0.76		0.7316	0.9981	0.1188	0.4019	0.1459	0.5488	0.886	0.543	0.9106	0.6548	0.1868	0.1411		1.1678	1.1654	1.0909	0.8918		100	100	100	100
	Cofactors and Vitamins	Nicotinate and Nicotinamide Metabolism	quinolinate	182	C03722	HMDB00232	1066		1.4	1.13	0.8	1.14	1.6	1.28		0.1364	0.9981	0.2846	0.5278	0.401	0.6064	0.5534	0.4357	0.0368	0.1499	0.0207	0.0364		0.866	0.9863	1.383	1.1114		100	100	100	100
			nicotinate	567	C00253	HMDB01488	938		0.79	0.61	0.78	1.23	0.97	0.76		0.3983	0.9981	0.1684	0.4438	0.7074	0.6663	0.5165	0.4218	0.8407	0.6379	0.5373	0.2681		1.0985	1.3506	1.0673	0.8298		100	100	100	100
			nicotinamide	432	C00153	HMDB01406	936		0.94	0.86	0.91	1.21	1.14	1.04		0.5614	0.9981	0.158	0.4343	0.4386	0.6064	0.0647	0.1435	0.2534	0.3891	0.7352	0.3287		0.93	1.1252	1.0581	0.9654		100	100	100	100
			nicotinamide riboside	100001310	C03150	HMDB00855	439924		0.71	0.76	1.08	0.97	0.68	0.74		0.1051	0.9981	0.1804	0.4499	0.5809	0.6511	0.7821	0.5164	0.0631	0.204	0.0946	0.0923		1.1947	1.1587	0.8182	0.8833		100	100	100	100
			nicotinamide adenine dinucleotide (NAD+)	1310	C00003	HMDB00902	5893		0.92	0.74	0.8	0.77	0.71	0.57		0.8905	0.9981	0.4697	0.6104	0.5596	0.6423	0.4662	0.4025	0.3902	0.4619	0.1563	0.1266		1.0967	0.844	0.778	0.6207		75	75	50	50
			trigonelline (N'-methylnicotinate)	100001092	C01004	HMDB00875	5570		1.09	0.8	0.73	1.48	1.61	1.18		0.7668	0.9981	0.3976	0.5947	0.2491	0.5739	0.1009	0.178	0.0622	0.2025	0.1844	0.1408		0.8716	1.2884	1.4005	1.027		100	100	100	100
		Riboflavin Metabolism	riboflavin (Vitamin B2)	500	C00255	HMDB00244	493570		0.92	1	1.08	0.86	0.79	0.86		0.221	0.9981	0.7656	0.6906	0.6855	0.6663	0.0671	0.1459	0.009	0.0736	0.1701	0.1356		1.1696	1.0101	0.9295	1.0064		100	100	100	100
			flavin adenine dinucleotide (FAD)	327	C00016	HMDB01248	643975		0.92	0.93	1.01	1.02	0.94	0.96		0.2451	0.9981	0.2672	0.5109	0.8261	0.6799	0.7006	0.482	0.4623	0.4944	0.5456	0.2702		1.0102	1.0331	0.9535	0.9651		100	100	100	100
		Pantothenate and CoA Metabolism	pantoate	100002613	C00522		439251		0.98	0.92	0.94	1.14	1.12	1.05		0.6277	0.9981	0.1594	0.4343	0.5341	0.6252	0.0313	0.1042	0.2388	0.3806	0.5258	0.2673		0.9232	1.0538	1.0312	0.9702		100	100	100	100
			pantothenate	1024	C00864	HMDB00210	6613		0.85	0.9	1.05	1.43	1.22	1.28		0.2112	0.9981	0.4065	0.5959	0.4933	0.6158	0.0092	0.0547	0.0739	0.213	0.011	0.0275		0.8187	1.1676	0.9975	1.0505		100	100	100	100
		Ascorbate and Aldarate Metabolism	ascorbic acid 2-sulfate	100009329			86484		1.11	1.01	0.91	1.26	1.39	1.27		0.3546	0.9981	0.9465	0.7257	0.4079	0.6064	0.036	0.1107	0.0124	0.0884	0.0706	0.0811		0.8048	1.0116	1.1189	1.0183		100	100	100	100
			ascorbic acid 3-sulfate*	100020409			11425365		0.86	0.67	0.78	2.26	1.94	1.51		0.2998	0.9981	0.0679	0.3615	0.7624	0.673	0.001	0.0228	0.0883	0.2287	0.0254	0.0418		0.7876	1.7784	1.5274	1.1918		100	100	100	100
			dehydroascorbate	301	C05422	HMDB01264	440667		0.98	1.35	1.37	2.13	2.09	2.87		0.6355	0.9981	0.6296	0.6523	0.4422	0.6064	0.0113	0.0575	0.0337	0.1436	0.0119	0.0282		0.5215	1.111	1.0922	1.497		100	100	100	100
			2-O-methylascorbic acid	100003258			99779		1.12	1.24	1.11	1.12	1.25	1.39		0.4526	0.9981	0.0196	0.2335	0.3026	0.5802	0.1745	0.2347	0.1061	0.2552	0.0035	0.0163		0.8762	0.9841	1.0987	1.2192		100	100	100	100
			threonate	100001022	C01620	HMDB00943	151152		1.17	1.19	1.01	1.62	1.9	1.92		0.0688	0.9981	0.0473	0.3341	0.858	0.6894	1.6613e-05	0.0016	5.8431e-07	6.4673e-05	3.5263e-07	2.198e-05		0.6071	0.9834	1.1511	1.1667		100	100	100	100
			oxalate (ethanedioate)	100000841	C00209	HMDB02329	971		0.99	1.06	1.06	1.57	1.56	1.66		0.9831	0.9981	0.4682	0.6104	0.4413	0.6064	0.0026	0.0305	0.0025	0.0318	0.0008	0.0065		0.6601	1.0363	1.0301	1.0939		100	100	100	100
			gulonate*	100001586	C00257	HMDB03290	152304		1.1	1.06	0.96	1.04	1.14	1.09		0.4347	0.9981	0.6437	0.6539	0.7651	0.673	0.541	0.4332	0.3038	0.4139	0.4204	0.2322		0.9526	0.9862	1.087	1.0425		100	100	100	100
		Tocopherol Metabolism	alpha-tocopherol	1105	C02477	HMDB01893	14985		1	1.04	1.04	1.24	1.24	1.28		0.9718	0.9981	0.6194	0.6481	0.606	0.6605	0.0096	0.0562	0.0101	0.08	0.0077	0.0233		0.8305	1.0287	1.0272	1.0663		100	100	100	100
			alpha-tocopherol acetate	100002328	C13202	HMDB34227	2117		1.19	0.99	0.83	0.98	1.17	0.97		0.9652	0.9981	0.5612	0.6364	0.6952	0.6663	0.6373	0.4575	0.7557	0.6032	0.9312	0.3784		1.0184	1.0024	1.1891	0.9913		63	100	75	75
			alpha-CEHC sulfate	100005972					1.73	1.84	1.06	1.67	2.88	3.06		0.277	0.9981	0.2096	0.4716	0.8606	0.69	0.1462	0.2166	0.0369	0.1499	0.028	0.0444		0.4491	0.7478	1.2942	1.3752		13	38	75	63
			alpha-CEHC	100002206		HMDB01518	9943542		0.92	0.92	1	2.88	2.66	2.66		0.6295	0.9981	0.9265	0.7188	0.5541	0.6375	0.0092	0.0547	0.0608	0.1997	0.0029	0.0148		0.4519	1.3009	1.2028	1.2017		25	88	75	100
			gamma-tocopherol/beta-tocopherol	100008998					1	0.81	0.81	1.14	1.14	0.92		0.9046	0.9981	0.0634	0.3586	0.1025	0.5488	0.164	0.2305	0.2621	0.392	0.4734	0.2507		0.9159	1.048	1.0454	0.8455		100	100	100	100
		Biotin Metabolism	biotin	251	C00120	HMDB00030	171548		0.86	0.88	1.02	1.23	1.05	1.08		0.4071	0.9981	0.4887	0.6149	0.9383	0.7101	0.2552	0.2892	0.5982	0.5548	0.5848	0.2836		0.9167	1.1241	0.9636	0.9872		100	100	100	88
		Pterin Metabolism	pterin	100004216	C00715	HMDB00802	73000		0.56	0.66	1.18	2.19	1.24	1.46		0.0311	0.9981	0.1092	0.3916	0.5224	0.6201	0.004	0.0378	0.3733	0.4614	0.132	0.1111		0.7282	1.5951	0.8994	1.06		75	100	88	100
		Hemoglobin and Porphyrin Metabolism	heme	100001386	C00032	HMDB03178	26945		0.64	0.94	1.45	1.07	0.69	1		0.0658	0.9981	0.8277	0.7031	0.0767	0.5486	0.664	0.4676	0.2404	0.3806	0.7768	0.3379		1.1162	1.1951	0.7707	1.1176		100	100	100	100
			bilirubin (Z,Z)	1090	C00486	HMDB00054	5280352		0.98	1.26	1.29	0.89	0.87	1.12		0.9596	0.9981	0.3088	0.5513	0.2677	0.5739	0.5674	0.4429	0.5143	0.5215	0.6422	0.3001		0.8447	0.7486	0.7323	0.9435		63	38	50	63
		Thiamine Metabolism	thiamin (Vitamin B1)	873	C00378	HMDB00235	1130		0.86	0.73	0.85	1.1	0.95	0.81		0.2251	0.9981	0.0161	0.2175	0.2527	0.5739	0.429	0.3844	0.558	0.5405	0.0552	0.0686		1.1114	1.2224	1.0552	0.8948		100	100	100	100
			5-(2-Hydroxyethyl)-4-methylthiazole	100000098	C04294		1136		0.81	0.81	0.99	1.07	0.87	0.86		0.3279	0.9981	0.3339	0.5657	0.8021	0.6735	0.9101	0.5524	0.2699	0.3992	0.1872	0.1411		1.0739	1.1526	0.9365	0.9285		100	100	100	100
		Vitamin A Metabolism	retinol (Vitamin A)	498	C00473	HMDB00305	445354		0.96	1.15	1.19	1.02	0.98	1.17		0.6099	0.9981	0.0543	0.3558	0.0126	0.2849	0.81	0.522	0.7558	0.6032	0.0207	0.0364		1.0037	1.0225	0.9861	1.1745		100	100	100	100
			carotene diol (1)	100015966					0.98	0.98	1	0.59	0.58	0.58		0.9741	0.9981	0.6822	0.6638	0.6868	0.6663	0.0261	0.0955	0.0193	0.1134	0.0357	0.0519		1.6422	0.9673	0.9484	0.9466		100	100	100	100
			astaxanthin	100002751	C08580	HMDB02204	5281224		0.94	0.83	0.89	1.4	1.32	1.17		0.5292	0.9981	0.1117	0.3922	0.1748	0.5488	0.0083	0.0539	0.0127	0.0894	0.2353	0.1571		0.7887	1.1067	1.0423	0.9232		100	100	100	100
			retinal	100004088	C00376	HMDB01358	638015		0.89	0.99	1.11	0.99	0.88	0.98		0.2017	0.9981	0.8098	0.7016	0.435	0.6064	0.928	0.5544	0.1982	0.3524	0.7626	0.3352		1.0442	1.0326	0.922	1.0231		100	100	100	100
		Vitamin B6 Metabolism	pyridoxamine	568	C00534	HMDB01431	1052		1.04	0.95	0.91	1.31	1.37	1.25		0.7907	0.9981	0.5135	0.6236	0.4468	0.6064	0.0279	0.0981	0.0297	0.1415	0.0841	0.0883		0.8206	1.0753	1.1208	1.0223		100	100	100	100
			pyridoxal	491	C00250	HMDB01545	1050		0.8	0.9	1.12	1.45	1.16	1.31		0.0892	0.9981	0.4279	0.6044	0.2708	0.5739	0.0089	0.0547	0.1766	0.3299	0.0253	0.0418		0.802	1.1605	0.9335	1.0473		100	100	100	100
			pyridoxate	100001121	C00847	HMDB00017	6723		1.02	1.02	1	1.62	1.65	1.65		0.9544	0.9981	0.5814	0.6467	0.5731	0.647	0.2094	0.2601	0.2787	0.3992	0.0325	0.0483		0.703	1.1374	1.1593	1.1591		63	88	88	100
	Xenobiotics	Benzoate Metabolism	benzoate	100000008	C00180	HMDB01870	243		0.83	0.91	1.09	1.3	1.09	1.19		0.0648	0.9981	0.3653	0.5821	0.7171	0.6687	0.0193	0.0805	0.3316	0.4303	0.3284	0.2012		0.9445	1.2313	1.0265	1.1204		100	100	100	100
			methyl-4-hydroxybenzoate sulfate	100006116					1.07	0.81	0.76	1.43	1.53	1.16		0.8055	0.9981	0.4042	0.5959	0.3182	0.5848	0.1232	0.194	0.1051	0.2552	0.3048	0.1904		0.8576	1.2236	1.3111	0.993		100	100	100	100
		Food Component/Plant	2-piperidinone	100004295		HMDB11749	12665		0.79	0.77	0.98	0.67	0.53	0.52		0.0007	0.2243	0.0006	0.0601	0.5941	0.655	1.5932e-05	0.0016	5.6677e-08	2.5092e-05	2.7108e-08	7.0061e-06		1.6978	1.1455	0.9041	0.8839		100	100	100	100
			2,3-dihydroxyisovalerate	100002417	C04039	HMDB12141	677		0.81	0.91	1.12	0.93	0.76	0.84		0.0964	0.9981	0.4243	0.6044	0.433	0.6064	0.4489	0.3919	0.0111	0.0848	0.1232	0.1065		1.1509	1.0702	0.8692	0.9702		100	100	100	100
			2-oxindole-3-acetate	100003109		HMDB35514	3080590		0.92	0.87	0.94	1.52	1.4	1.32		0.7425	0.9981	0.6395	0.6539	0.9013	0.7016	0.0906	0.1713	0.1401	0.2982	0.1335	0.1116		0.9068	1.3798	1.2713	1.1977		100	100	100	100
			3-formylindole	100020219	C08493	HMDB29737	10256		0.96	0.88	0.92	0.94	0.9	0.82		0.6417	0.9981	0.1524	0.4343	0.2074	0.549	0.4424	0.3872	0.1689	0.3263	0.0287	0.0446		1.0998	1.0301	0.9868	0.9059		100	100	100	100
			betonicine	100002153	C08269	HMDB29412	164642		0.77	0.85	1.11	0.9	0.69	0.77		0.0206	0.9981	0.1556	0.4343	0.304	0.5802	0.4885	0.4095	0.0121	0.0877	0.0661	0.0773		1.2377	1.1186	0.86	0.9551		100	100	100	100
			gluconate	338	C00257	HMDB00625	10690		0.89	0.81	0.91	0.69	0.61	0.56		0.399	0.9981	0.1711	0.4453	0.8544	0.6886	0.2055	0.2561	0.0862	0.2258	0.04	0.0562		1.5069	1.0385	0.9213	0.8414		100	100	100	100
			ergothioneine	100002154	C05570	HMDB03045	3032311		0.86	0.9	1.05	0.93	0.8	0.84		0.3487	0.9981	0.5214	0.6236	0.7275	0.6727	0.7947	0.52	0.2684	0.3988	0.3973	0.2232		1.1373	1.0583	0.9122	0.9561		100	100	100	100
			erythritol	100000846	C00503	HMDB02994	222285		0.95	1.04	1.09	1.05	1	1.1		0.5766	0.9981	0.7241	0.683	0.3866	0.6038	0.5808	0.4447	0.9817	0.672	0.3846	0.2194		0.992	1.0459	0.9923	1.0863		100	100	100	100
			quinate	100000442	C00296	HMDB03072	6508		0.99	0.85	0.85	0.46	0.46	0.39		0.8653	0.9981	0.1728	0.4459	0.2805	0.5739	0.0018	0.0247	0.0017	0.0252	0.0004	0.0042		2.1381	0.9808	0.9733	0.8315		100	100	100	100
			histidine betaine (hercynine)*	100004059			3083620		0.72	0.8	1.11	0.68	0.49	0.54		0.0424	0.9981	0.1802	0.4499	0.5241	0.6201	0.0531	0.1258	0.0011	0.0203	0.0041	0.0175		1.666	1.1255	0.8158	0.904		100	100	100	100
			homostachydrine*	100001550	C08283	HMDB33433	441447		0.66	0.74	1.13	1.48	0.98	1.11		0.0822	0.9981	0.2262	0.4862	0.4714	0.6158	0.1012	0.178	0.8061	0.625	0.4454	0.2428		0.9973	1.4805	0.9785	1.1028		100	100	100	100
			mannonate*	100003695			3246006		0.9	0.8	0.89	1.22	1.1	0.97		0.4277	0.9981	0.076	0.3615	0.1936	0.5488	0.1347	0.206	0.341	0.4364	0.8409	0.3563		0.9379	1.1405	1.0279	0.9115		100	100	100	100
			phytanate	466	C01607	HMDB00801	26840		0.7	0.5	0.72	2.9	2.02	1.45		0.4032	0.9981	0.0848	0.3672	0.2737	0.5739	0.0082	0.0539	0.0209	0.1172	0.0978	0.094		0.5864	1.7026	1.186	0.8516		100	100	100	100
			stachydrine	100001296	C10172	HMDB04827	115244		1.01	1.06	1.05	1	1	1.06		0.8975	0.9981	0.5812	0.6467	0.6488	0.6663	0.9746	0.566	0.9261	0.6548	0.6092	0.2884		0.9819	0.9776	0.9866	1.0402		100	100	100	100
			ethyl alpha-glucopyranoside	100015965			428040		1.11	1.07	0.96	0.88	0.98	0.94		0.2056	0.9981	0.4089	0.597	0.5853	0.6529	0.2404	0.2784	0.9057	0.6537	0.5806	0.283		1.0434	0.9181	1.0218	0.9812		100	100	100	100
			methyl glucopyranoside (alpha + beta)	100005864					0.81	0.88	1.08	1.11	0.9	0.97		0.0811	0.9981	0.2587	0.5074	0.4391	0.6064	0.4056	0.3769	0.3552	0.4468	0.8128	0.3472		0.9875	1.0914	0.8843	0.9563		100	100	100	100
			pyrraline	100001767		HMDB33143	122228		0.81	1.05	1.29	1.75	1.43	1.84		0.1115	0.9981	0.7355	0.6851	0.0915	0.5488	0.0001	0.0064	0.1147	0.2617	0.0002	0.0028		0.6764	1.1864	0.9666	1.2475		100	100	100	100
			tartronate (hydroxymalonate)	100000840	C02287	HMDB35227	45		0.94	1.1	1.16	1.83	1.73	2.01		0.5005	0.9981	0.5213	0.6236	0.2665	0.5739	0.0011	0.0228	0.0028	0.0318	0.0006	0.0059		0.6328	1.1584	1.093	1.2692		100	100	100	100
			ethyl-beta-glucopyranoside	100020377			121667		0.86	0.81	0.95	1.13	0.97	0.92		0.0915	0.9981	0.0153	0.2175	0.4999	0.6158	0.1307	0.2007	0.6696	0.5813	0.1857	0.1408		1.0223	1.1589	0.995	0.9413		100	100	100	100
		Bacterial/Fungal	lactobacillic acid	100021065			10417		1.32	0.98	0.74	0.68	0.9	0.66		0.5931	0.9981	0.7565	0.6906	0.706	0.6663	0.1107	0.1852	0.4187	0.4738	0.0489	0.0622		1.3199	0.897	1.186	0.8759		100	100	100	100
		Drug - Topical Agents	salicylate	501	C00805	HMDB01895	338		0.79	0.7	0.89	1.49	1.17	1.04		0.0915	0.9981	0.0122	0.2069	0.5472	0.6338	0.0045	0.0384	0.396	0.4651	0.79	0.3414		0.8895	1.3247	1.04	0.925		100	100	100	100
			2,6-dihydroxybenzoic acid	100020837		HMDB13676	9338		0.78	0.68	0.87	1.22	0.95	0.83		0.0654	0.9981	0.0043	0.1688	0.4681	0.6158	0.0575	0.1336	0.5797	0.5484	0.1254	0.108		1.0328	1.2589	0.9823	0.8558		100	100	100	100
			hydroquinone sulfate	100001604	C00530	HMDB02434	161220		0.86	1.48	1.73	1.01	0.86	1.49		0.322	0.9981	0.0341	0.2921	0.0154	0.3165	0.9224	0.5544	0.3741	0.4614	0.0362	0.052		0.9383	0.9475	0.8111	1.3998		100	100	100	100
		Chemical	sulfate*	100002528	C00059	HMDB01448	1118		0.88	1.13	1.29	1.15	1.01	1.29		0.4667	0.9981	0.3777	0.5882	0.0953	0.5488	0.4302	0.3845	0.8893	0.6518	0.1092	0.1001		0.8909	1.0201	0.8957	1.1511		100	100	100	100
			O-sulfo-L-tyrosine	100005384			514186		1.1	0.99	0.89	1.16	1.28	1.14		0.4084	0.9981	0.8143	0.7016	0.3527	0.5998	0.0887	0.1704	0.0448	0.1639	0.1891	0.1417		0.8903	1.0325	1.1409	1.0187		100	100	100	100
			S-(3-hydroxypropyl)mercapturic acid (HPMA)	100004568			3371179		1.09	0.82	0.76	1.43	1.56	1.18		0.8547	0.9981	0.4133	0.5983	0.6971	0.6663	0.0936	0.1732	0.3019	0.4126	0.2163	0.1502		0.6645	0.952	1.0358	0.7843		38	63	38	63
			dimethyl sulfone	100004284	C11142	HMDB04983	6213		4.05	0.85	0.21	0.24	0.99	0.21		0.0013	0.2936	0.4438	0.6097	0.0008	0.0523	0.0018	0.0247	0.9652	0.6656	0.001	0.0078		2.218	0.5398	2.1859	0.4612		100	50	100	75
			EDTA	100001002	C00284	HMDB15109	6049		0.94	0.99	1.05	0.93	0.88	0.92		0.4595	0.9981	0.9147	0.7172	0.5115	0.617	0.2127	0.2634	0.1127	0.2599	0.1818	0.1407		1.0554	0.9812	0.9266	0.9748		100	100	100	100
			iminodiacetate (IDA)	100000900	C19911	HMDB11753	8897		0.94	0.94	1	1.18	1.11	1.11		0.2088	0.9981	0.224	0.4862	0.9781	0.7178	0.0027	0.0305	0.0648	0.2064	0.0798	0.0867		0.916	1.0781	1.0184	1.0178		100	100	100	100
			benzoylcarnitine*	100004555					1.01	1.16	1.14	1.66	1.69	1.93		0.764	0.9981	0.2892	0.5312	0.2745	0.5739	0.0485	0.1208	0.0245	0.126	0.0095	0.0252		0.5997	0.998	1.0114	1.1551		100	100	100	100
			perfluorooctanesulfonate (PFOS)	100010955	C18142	HMDB59586	74483		1.07	0.89	0.83	0.54	0.58	0.48		0.6748	0.9981	0.5887	0.6474	0.3209	0.5851	0.0339	0.1082	0.0584	0.1959	0.0134	0.0299		1.6467	0.8869	0.9511	0.7898		100	100	88	100
			3-hydroxypyridine sulfate	100006098					0.9	0.79	0.88	1.32	1.19	1.05		0.5996	0.9981	0.3202	0.5577	0.6347	0.6657	0.2642	0.2925	0.6645	0.5807	0.8577	0.3596		0.9714	1.2839	1.1534	1.016		100	100	100	100
			thioproline	100009232			93176		1.15	0.95	0.83	2.15	2.46	2.04		0.8234	0.9981	0.9494	0.726	0.7713	0.673	0.0116	0.0575	0.0142	0.0942	0.0092	0.025		0.5835	1.2528	1.4356	1.1907		100	100	100	100
			2,2'-Methylenebis(6-tert-butyl-p-cresol)	100020373			8398		0.85	0.78	0.91	1.11	0.95	0.86		0.1787	0.9981	0.0442	0.3268	0.6704	0.6663	0.2459	0.2813	0.692	0.5847	0.3604	0.2107		1.0172	1.1338	0.9681	0.8792		100	100	100	100
			3-hydroxy-2-methylpyridine sulfate	100020975					0.67	1.35	2.01	1.72	1.16	2.33		0.1451	0.9981	0.2374	0.4947	0.0152	0.3165	0.0557	0.1301	0.7185	0.5911	0.0036	0.0167		0.7306	1.2568	0.8443	1.7007		100	100	100	100
			4-chlorobenzoic acid	100021784					0.96	1	1.04	1	0.96	1		0.5491	0.9981	0.8963	0.7172	0.7808	0.673	0.96	0.5627	0.4952	0.5098	0.8673	0.3605		0.9916	0.9898	0.9537	0.991		100	100	100	100
	Partially Characterized Molecules	Partially Characterized Molecules	pentose acid*	100021467					0.92	0.9	0.98	1.06	0.97	0.95		0.3238	0.9981	0.1693	0.4438	0.8282	0.6799	0.4845	0.4091	0.6885	0.5847	0.4581	0.2466		1.0337	1.0964	1.006	0.9816		100	100	100	100
