# Supplementary material for: Effects of dietary supplementation with prebiotics and Pediococcus acidilactici on gut health, transcriptome, microbiota, and metabolome in Atlantic salmon (Salmo salar L.) after seawater transfer
Source: Anim Microbiome. 2023 Feb 11;5:10. doi: 10.1186/s42523-023-00228-w (PMC9921345; doi:10.1186/s42523-023-00228-w)
Supplement: Supplementary file 4 — Additional file 4: File S1. The specific microbe–metabolite correlations in FOS–BC group compared to FOS group. File S2. The specific microbe–metabolite correlations in GOS–BC group compared to FOS–BC group. File S3. The specific microbe–metabolite correlations in FOS group compared to the control group. File S4. The specific microbe–metabolite correlations in FOS–BC group compared to the control group. File S5. The specific microbe–metabolite correlations in GOS–BC group compared to the control group. [file 42523_2023_228_MOESM4_ESM.xlsx]

## Sheet: File S1
							The specific microbe–metabolite correlations in FOS-BC group compared to FOS group
	Pediococcus		Arthrobacter		Mobilicoccus		Saccharopolyspora		Dietzia		Gordonia		ML602J-51		Tessaracoccus		Arcobacter		Solobacterium		Exiguobacterium		Jeotgalibaca		Geobacillus		Staphylococcus		Pisciglobus		Peptococcus		Ochrobactrum		Stenotrophomonas		Acetobacter
Metabolites	R	p-value	R	p-value	R	p-value	R	p-value	R	p-value	R	p-value	R	p-value	R	p-value	R	p-value	R	p-value	R	p-value	R	p-value	R	p-value	R	p-value	R	p-value	R	p-value	R	p-value	R	p-value	R	p-value
lactose	0.761765	0.000605343	0.614706	0.0112795	0.567647	0.0218146	0.511765	0.0427234	0.576471	0.0194151	-0.588235	0.0165397	0.655882	0.00580074	0.667647	0.00471198	0.488235	0.055015	0.614706	0.0112795	0.667647	0.00471198	0.514706	0.0413458	0.614706	0.0112795	0.555882	0.0253622	0.617647	0.010788	-0.544118	0.0293363	-0.608824	0.0123152	-0.655882	0.00580074	0.558824	0.0244365
ergosterol	0.738235	0.00109285	0.182353	0.499075	0.485294	0.0567177	0.235294	0.380356	0.152941	0.571745	-0.632353	0.00857758	0.3	0.258936	0.685294	0.00339156	0.191176	0.478164	0.547059	0.0283011	0.511765	0.0427234	0.432353	0.094421	0.364706	0.164868	0.744118	0.000948283	0.45	0.0802957	-0.75	0.000819764	-0.335294	0.204255	-0.523529	0.0374126	0.220588	0.411666
chiro-inositol	0.682353	0.00358797	0.355882	0.176104	0.397059	0.127806	0.432353	0.094421	0.408824	0.115888	-0.511765	0.0427234	0.294118	0.268847	0.344118	0.191856	0.535294	0.0326159	0.385294	0.140544	0.438235	0.08953	0.582353	0.0179327	0.370588	0.15765	0.641176	0.00743442	0.497059	0.0501336	-0.355882	0.176104	-0.347059	0.187834	-0.45	0.0802957	0.473529	0.0639191
S-adenosylhomocysteine (SAH)	0.647059	0.00674208	0.429412	0.0969365	0.452941	0.0780987	0.555882	0.0253622	0.45	0.0802957	-0.623529	0.00985565	0.441176	0.0871536	0.291176	0.273887	0.6	0.0140071	0.555882	0.0253622	0.564706	0.0226632	0.688235	0.00320391	0.391176	0.134071	0.558824	0.0244365	0.367647	0.161232	-0.282353	0.28935	-0.423529	0.102109	-0.505882	0.0455816	0.555882	0.0253622
ribose	0.635294	0.00818206	0.385294	0.140544	0.426471	0.0994991	0.594118	0.0152324	0.470588	0.0658195	-0.594118	0.0152324	0.6	0.0140071	0.473529	0.0639191	0.264706	0.321804	0.779412	0.00037168	0.529412	0.034952	0.508824	0.0441352	0.308824	0.244499	0.417647	0.107474	0.197059	0.464464	-0.308824	0.244499	-0.561765	0.023537	-0.514706	0.0413458	0.344118	0.191856
sphingomyelin (d18:1/14:0, d16:1/16:0)	0.591176	0.0158756	0.452941	0.0780987	0.629412	0.00898809	0.761765	0.000605343	0.458824	0.0738355	-0.267647	0.316254	0.45	0.0802957	0.129412	0.632882	0.388235	0.137282	0.738235	0.00109285	0.473529	0.0639191	0.679412	0.00379343	0.2	0.457688	0.317647	0.230573	0.158824	0.556861	-0.152941	0.571745	-0.267647	0.316254	-0.223529	0.405298	0.379412	0.147227
glycerophosphoethanolamine	0.526471	0.0361665	0.223529	0.405298	0.297059	0.263863	0.467647	0.0677609	0.391176	0.134071	-0.726471	0.00143618	0.570588	0.0209907	0.367647	0.161232	0.141176	0.602003	0.55	0.027294	0.447059	0.0825369	0.376471	0.150648	0.0176471	0.94828	0.379412	0.147227	0.0764706	0.778341	-0.435294	0.0919524	-0.585294	0.0172253	-0.294118	0.268847	0.135294	0.617367
dimethylarginine (SDMA + ADMA)	0.520588	0.0386909	0.15	0.579249	0.394118	0.130913	0.267647	0.316254	0.176471	0.513251	-0.358824	0.172304	0.391176	0.134071	0.455882	0.0759455	0.0764706	0.778341	0.514706	0.0413458	0.411765	0.113034	0.323529	0.221574	0.308824	0.244499	0.358824	0.172304	0.241176	0.368207	-0.338235	0.200066	-0.273529	0.305323	-0.367647	0.161232	0.164706	0.542148
5-methylthioadenosine (MTA)	0.511765	0.0427234	0.661765	0.00523375	0.682353	0.00358797	0.667647	0.00471198	0.452941	0.0780987	-0.191176	0.478164	0.538235	0.0314932	0.326471	0.217159	0.476471	0.0620592	0.605882	0.0128603	0.682353	0.00358797	0.397059	0.127806	0.170588	0.52761	0.229412	0.39272	0.2	0.457688	-0.264706	0.321804	-0.294118	0.268847	-0.3	0.258936	0.508824	0.0441352
linolenoyl ethanolamide	0.447059	0.0825369	0.244118	0.362213	0.417647	0.107474	0.217647	0.418087	0.1	0.712516	-0.176471	0.513251	0.288235	0.278984	0.438235	0.08953	0.173529	0.520408	0.417647	0.107474	0.279412	0.294618	0.3	0.258936	0.373529	0.154122	0.429412	0.0969365	0.485294	0.0567177	-0.397059	0.127806	-0.247059	0.356275	-0.252941	0.344563	0.258824	0.333072
biopterin	-0.523529	0.0374126	-0.385294	0.140544	-0.302941	0.254067	-0.476471	0.0620592	-0.423529	0.102109	0.247059	0.356275	-0.55	0.027294	-0.223529	0.405298	-0.185294	0.492057	-0.455882	0.0759455	-0.220588	0.411666	-0.235294	0.380356	0.0764706	0.778341	-0.123529	0.648542	0.00294118	0.991375	-0.0205882	0.939674	0.438235	0.08953	0.376471	0.150648	-0.176471	0.513251
2-linoleoylglycerol (18:2)	-0.538235	0.0314932	-0.261765	0.32741	-0.155882	0.564282	-0.552941	0.0263145	-0.532353	0.0337686	0.588235	0.0165397	-0.341176	0.195933	-0.1	0.712516	-0.338235	0.200066	-0.414706	0.110229	-0.297059	0.263863	-0.573529	0.020191	-0.282353	0.28935	-0.417647	0.107474	-0.244118	0.362213	0.0588235	0.828681	0.461765	0.0717684	0.447059	0.0825369	-0.308824	0.244499

## Sheet: File S2
					The specific microbe–metabolite correlations in GOS-BC group compared to FOS-BC group
	Rhodococcus		Actinomyces		Brachybacterium		Kocuria		Gordonia		ML602J-51		Micrococcus		Kurthia		Peptostreptococcus		Streptococcus		Aneurinibacillus		Ruminococcaceae UCG-012		Tissierella		Enterococcus		Savagea		Staphylococcus		Gallicola		Pisciglobus		Vagococcus		Aerococcus		Proteus		Thermomonas		Afipia		Methylococcus
Metabolites	R	p-value	R	p-value	R	p-value	R	p-value	R	p-value	R	p-value	R	p-value	R	p-value	R	p-value	R	p-value	R	p-value	R	p-value	R	p-value	R	p-value	R	p-value	R	p-value	R	p-value	R	p-value	R	p-value	R	p-value	R	p-value	R	p-value	R	p-value	R	p-value
o-Tyrosine	0.679412	0.00379343	0.573529	0.020191	0.708824	0.00211168	0.667647	0.00471198	0.426471	0.0994991	0.432353	0.094421	0.397059	0.127806	0.638235	0.00780114	0.788235	0.000286466	0.552941	0.0263145	0.702941	0.00238695	0.682353	0.00358797	0.623529	0.00985565	0.552941	0.0263145	0.520588	0.0386909	0.452941	0.0780987	0.594118	0.0152324	0.544118	0.0293363	0.455882	0.0759455	0.297059	0.263863	0.641176	0.00743442	0.567647	0.0218146	0.370588	0.15765	0.517647	0.0400018
5-HEPE	0.661765	0.00523375	0.520588	0.0386909	0.402941	0.121746	0.555882	0.0253622	0.329412	0.212801	0.391176	0.134071	0.297059	0.263863	0.670588	0.00446721	0.611765	0.0117884	0.664706	0.00496739	0.579412	0.0186625	0.573529	0.020191	0.605882	0.0128603	0.535294	0.0326159	0.655882	0.00580074	0.582353	0.0179327	0.491176	0.0533504	0.567647	0.0218146	0.444118	0.0848227	0.620588	0.0103135	0.308824	0.244499	0.547059	0.0283011	0.502941	0.0470631	0.517647	0.0400018
1-arachidonoyl-GPE (20:4n6)	0.602941	0.0134241	0.520588	0.0386909	0.394118	0.130913	0.264706	0.321804	0.75	0.000819764	0.338235	0.200066	0.520588	0.0386909	0.591176	0.0158756	0.670588	0.00446721	0.597059	0.0146097	0.529412	0.034952	0.579412	0.0186625	0.723529	0.00153448	0.561765	0.023537	0.379412	0.147227	0.588235	0.0165397	0.479412	0.0602393	0.461765	0.0717684	0.444118	0.0848227	0.326471	0.217159	0.317647	0.230573	0.429412	0.0969365	0.317647	0.230573	0.352941	0.179959
N-acetylisoleucine	0.591176	0.0158756	0.626471	0.00941398	0.497059	0.0501336	0.308824	0.244499	0.579412	0.0186625	0.529412	0.034952	0.261765	0.32741	0.514706	0.0413458	0.679412	0.00379343	0.591176	0.0158756	0.6	0.0140071	0.5	0.0485803	0.879412	7.18727e-06	0.464706	0.0697437	0.402941	0.121746	0.473529	0.0639191	0.505882	0.0455816	0.502941	0.0470631	0.317647	0.230573	0.232353	0.386511	0.361765	0.168559	0.541176	0.0304002	0.529412	0.034952	0.385294	0.140544
N-acetyltyrosine	0.585294	0.0172253	0.629412	0.00898809	0.508824	0.0441352	0.45	0.0802957	0.670588	0.00446721	0.482353	0.058459	0.597059	0.0146097	0.758824	0.00065403	0.797059	0.000218098	0.75	0.000819764	0.838235	5.01034e-05	0.741176	0.00101847	0.85	3.05226e-05	0.729412	0.00134308	0.597059	0.0146097	0.767647	0.000516884	0.723529	0.00153448	0.617647	0.010788	0.670588	0.00446721	0.352941	0.179959	0.585294	0.0172253	0.629412	0.00898809	0.347059	0.187834	0.611765	0.0117884
glycylleucine	0.576471	0.0194151	0.714706	0.00186274	0.45	0.0802957	0.279412	0.294618	0.470588	0.0658195	0.326471	0.217159	0.414706	0.110229	0.814706	0.00012131	0.629412	0.00898809	0.726471	0.00143618	0.579412	0.0186625	0.520588	0.0386909	0.705882	0.0022459	0.688235	0.00320391	0.588235	0.0165397	0.764706	0.000559676	0.602941	0.0134241	0.738235	0.00109285	0.547059	0.0283011	0.547059	0.0283011	0.394118	0.130913	0.561765	0.023537	0.379412	0.147227	0.614706	0.0112795
1,1-kestotetraose	0.564706	0.0226632	0.538235	0.0314932	0.508824	0.0441352	0.341176	0.195933	0.397059	0.127806	0.188235	0.485087	0.173529	0.520408	0.491176	0.0533504	0.579412	0.0186625	0.505882	0.0455816	0.441176	0.0871536	0.347059	0.187834	0.782353	0.000341221	0.423529	0.102109	0.305882	0.249254	0.411765	0.113034	0.355882	0.176104	0.573529	0.020191	0.282353	0.28935	0.167647	0.534857	0.238235	0.374254	0.370588	0.15765	0.270588	0.310761	0.414706	0.110229
homocitrulline	0.564706	0.0226632	0.270588	0.310761	0.482353	0.058459	0.576471	0.0194151	0.476471	0.0620592	0.188235	0.485087	0.502941	0.0470631	0.697059	0.00269059	0.632353	0.00857758	0.541176	0.0304002	0.555882	0.0253622	0.729412	0.00134308	0.641176	0.00743442	0.670588	0.00446721	0.658824	0.00551142	0.494118	0.0517234	0.3	0.258936	0.358824	0.172304	0.582353	0.0179327	0.194118	0.47129	0.502941	0.0470631	0.188235	0.485087	0.382353	0.143859	0.308824	0.244499
guanosine-3',5'-cyclic monophosphate (cGMP)	0.561765	0.023537	0.632353	0.00857758	0.344118	0.191856	0.273529	0.305323	0.467647	0.0677609	0.202941	0.450961	0.123529	0.648542	0.470588	0.0658195	0.441176	0.0871536	0.508824	0.0441352	0.479412	0.0602393	0.258824	0.333072	0.720588	0.00163819	0.458824	0.0738355	0.308824	0.244499	0.467647	0.0677609	0.326471	0.217159	0.635294	0.00818206	0.285294	0.284139	0.367647	0.161232	0.161765	0.549483	0.541176	0.0304002	0.291176	0.273887	0.544118	0.0293363
linoleoyl-linolenoyl-glycerol (18:2/18:3) [1]	0.552941	0.0263145	0.355882	0.176104	0.173529	0.520408	0.208824	0.437659	0.702941	0.00238695	0.391176	0.134071	0.338235	0.200066	0.432353	0.094421	0.347059	0.187834	0.414706	0.110229	0.461765	0.0717684	0.576471	0.0194151	0.473529	0.0639191	0.370588	0.15765	0.294118	0.268847	0.282353	0.28935	0.520588	0.0386909	0.0617647	0.820242	0.320588	0.226045	0.270588	0.310761	0.397059	0.127806	0.402941	0.121746	0.302941	0.254067	0.238235	0.374254
5-hydroxylysine	0.544118	0.0293363	0.0941176	0.728814	0.45	0.0802957	0.597059	0.0146097	0.329412	0.212801	0.0147059	0.956892	0.455882	0.0759455	0.488235	0.055015	0.602941	0.0134241	0.661765	0.00523375	0.458824	0.0738355	0.488235	0.055015	0.597059	0.0146097	0.411765	0.113034	0.461765	0.0717684	0.435294	0.0919524	0.502941	0.0470631	0.341176	0.195933	0.464706	0.0697437	0.141176	0.602003	0.388235	0.137282	0.0294118	0.913896	0.0117647	0.965508	0.323529	0.221574
dihydroorotate	0.541176	0.0304002	0.541176	0.0304002	0.482353	0.058459	0.258824	0.333072	0.570588	0.0209907	0.405882	0.118792	0.291176	0.273887	0.514706	0.0413458	0.652941	0.00610205	0.497059	0.0501336	0.464706	0.0697437	0.541176	0.0304002	0.802941	0.000180517	0.411765	0.113034	0.364706	0.164868	0.391176	0.134071	0.414706	0.110229	0.367647	0.161232	0.282353	0.28935	0.170588	0.52761	0.302941	0.254067	0.408824	0.115888	0.497059	0.0501336	0.25	0.350391
gamma-glutamylleucine	0.538235	0.0314932	0.558824	0.0244365	0.561765	0.023537	0.614706	0.0112795	0.179412	0.50614	0.282353	0.28935	0.432353	0.094421	0.802941	0.000180517	0.623529	0.00985565	0.582353	0.0179327	0.685294	0.00339156	0.655882	0.00580074	0.508824	0.0441352	0.705882	0.0022459	0.652941	0.00610205	0.688235	0.00320391	0.523529	0.0374126	0.732353	0.00125496	0.652941	0.00610205	0.497059	0.0501336	0.517647	0.0400018	0.514706	0.0413458	0.267647	0.316254	0.647059	0.00674208
diaminopimelate	0.532353	0.0337686	0.679412	0.00379343	0.273529	0.305323	0.282353	0.28935	0.364706	0.164868	0.1	0.712516	0.229412	0.39272	0.685294	0.00339156	0.376471	0.150648	0.585294	0.0172253	0.611765	0.0117884	0.323529	0.221574	0.594118	0.0152324	0.691176	0.00302472	0.55	0.027294	0.697059	0.00269059	0.341176	0.195933	0.711765	0.00198404	0.544118	0.0293363	0.688235	0.00320391	0.397059	0.127806	0.552941	0.0263145	0.273529	0.305323	0.585294	0.0172253
threonylphenylalanine	0.523529	0.0374126	0.476471	0.0620592	0.308824	0.244499	0.158824	0.556861	0.314706	0.235158	0.167647	0.534857	0.0764706	0.778341	0.511765	0.0427234	0.347059	0.187834	0.458824	0.0738355	0.3	0.258936	0.252941	0.344563	0.632353	0.00857758	0.432353	0.094421	0.258824	0.333072	0.429412	0.0969365	0.335294	0.204255	0.555882	0.0253622	0.279412	0.294618	0.194118	0.47129	0.108824	0.688288	0.305882	0.249254	0.211765	0.431083	0.420588	0.104768
N-acetylalanine	0.517647	0.0400018	0.594118	0.0152324	0.644118	0.00708152	0.441176	0.0871536	0.302941	0.254067	0.370588	0.15765	0.464706	0.0697437	0.738235	0.00109285	0.817647	0.000109363	0.8	0.000198571	0.597059	0.0146097	0.555882	0.0253622	0.605882	0.0128603	0.635294	0.00818206	0.726471	0.00143618	0.773529	0.000439356	0.620588	0.0103135	0.697059	0.00269059	0.588235	0.0165397	0.597059	0.0146097	0.5	0.0485803	0.488235	0.055015	0.567647	0.0218146	0.426471	0.0994991
N-acetylmethionine	0.517647	0.0400018	0.441176	0.0871536	0.270588	0.310761	0.261765	0.32741	0.229412	0.39272	0.511765	0.0427234	0.229412	0.39272	0.664706	0.00496739	0.670588	0.00446721	0.632353	0.00857758	0.494118	0.0517234	0.488235	0.055015	0.788235	0.000286466	0.541176	0.0304002	0.647059	0.00674208	0.679412	0.00379343	0.335294	0.204255	0.520588	0.0386909	0.4	0.12475	0.441176	0.0871536	0.220588	0.411666	0.355882	0.176104	0.605882	0.0128603	0.232353	0.386511
glycylisoleucine	0.517647	0.0400018	0.55	0.027294	0.458824	0.0738355	0.258824	0.333072	0.291176	0.273887	0.464706	0.0697437	0.335294	0.204255	0.597059	0.0146097	0.617647	0.010788	0.485294	0.0567177	0.358824	0.172304	0.458824	0.0738355	0.388235	0.137282	0.435294	0.0919524	0.394118	0.130913	0.517647	0.0400018	0.494118	0.0517234	0.552941	0.0263145	0.294118	0.268847	0.441176	0.0871536	0.285294	0.284139	0.458824	0.0738355	0.388235	0.137282	0.364706	0.164868
methionine sulfoxide	0.494118	0.0517234	0.626471	0.00941398	0.408824	0.115888	0.279412	0.294618	0.441176	0.0871536	0.411765	0.113034	0.338235	0.200066	0.685294	0.00339156	0.647059	0.00674208	0.694118	0.00285371	0.579412	0.0186625	0.455882	0.0759455	0.867647	1.33487e-05	0.588235	0.0165397	0.585294	0.0172253	0.655882	0.00580074	0.470588	0.0658195	0.647059	0.00674208	0.417647	0.107474	0.364706	0.164868	0.338235	0.200066	0.467647	0.0677609	0.473529	0.0639191	0.514706	0.0413458
N-acetylphenylalanine	0.494118	0.0517234	0.420588	0.104768	0.411765	0.113034	0.417647	0.107474	0.564706	0.0226632	0.491176	0.0533504	0.544118	0.0293363	0.594118	0.0152324	0.723529	0.00153448	0.585294	0.0172253	0.729412	0.00134308	0.697059	0.00269059	0.752941	0.000761081	0.564706	0.0226632	0.429412	0.0969365	0.602941	0.0134241	0.641176	0.00743442	0.438235	0.08953	0.547059	0.0283011	0.126471	0.640694	0.488235	0.055015	0.470588	0.0658195	0.197059	0.464464	0.464706	0.0697437
anserine	0.485294	0.0567177	0.494118	0.0517234	0.282353	0.28935	0.173529	0.520408	0.423529	0.102109	0.15	0.579249	0.117647	0.664341	0.385294	0.140544	0.438235	0.08953	0.411765	0.113034	0.376471	0.150648	0.223529	0.405298	0.705882	0.0022459	0.323529	0.221574	0.276471	0.299942	0.314706	0.235158	0.205882	0.444285	0.361765	0.168559	0.15	0.579249	0.285294	0.284139	0.252941	0.344563	0.3	0.258936	0.276471	0.299942	0.226471	0.398983
1-palmitoyl-2-linoleoyl-GPE (16:0/18:2)	0.482353	0.058459	0.638235	0.00780114	0.585294	0.0172253	0.482353	0.058459	0.370588	0.15765	0.132353	0.625106	0.4	0.12475	0.711765	0.00198404	0.494118	0.0517234	0.535294	0.0326159	0.655882	0.00580074	0.608824	0.0123152	0.482353	0.058459	0.652941	0.00610205	0.461765	0.0717684	0.597059	0.0146097	0.635294	0.00818206	0.667647	0.00471198	0.661765	0.00523375	0.382353	0.143859	0.505882	0.0455816	0.608824	0.0123152	0.155882	0.564282	0.717647	0.00174754
valylglutamine	0.464706	0.0697437	0.544118	0.0293363	0.276471	0.299942	0.173529	0.520408	0.25	0.350391	0.0911765	0.737005	0.108824	0.688288	0.582353	0.0179327	0.358824	0.172304	0.441176	0.0871536	0.367647	0.161232	0.232353	0.386511	0.629412	0.00898809	0.502941	0.0470631	0.294118	0.268847	0.520588	0.0386909	0.302941	0.254067	0.667647	0.00471198	0.335294	0.204255	0.255882	0.33879	0.138235	0.609666	0.376471	0.150648	0.0941176	0.728814	0.55	0.027294
glycylvaline	0.461765	0.0717684	0.367647	0.161232	0.338235	0.200066	0.211765	0.431083	0.167647	0.534857	0.388235	0.137282	0.3	0.258936	0.620588	0.0103135	0.644118	0.00708152	0.602941	0.0134241	0.279412	0.294618	0.408824	0.115888	0.544118	0.0293363	0.432353	0.094421	0.494118	0.0517234	0.623529	0.00985565	0.426471	0.0994991	0.541176	0.0304002	0.329412	0.212801	0.370588	0.15765	0.108824	0.688288	0.252941	0.344563	0.402941	0.121746	0.264706	0.321804
alpha-hydroxyisovalerate	0.461765	0.0717684	0.555882	0.0253622	0.435294	0.0919524	0.158824	0.556861	0.417647	0.107474	0.444118	0.0848227	0.179412	0.50614	0.573529	0.020191	0.502941	0.0470631	0.35	0.183869	0.370588	0.15765	0.520588	0.0386909	0.655882	0.00580074	0.488235	0.055015	0.408824	0.115888	0.373529	0.154122	0.238235	0.374254	0.391176	0.134071	0.288235	0.278984	0.170588	0.52761	0.273529	0.305323	0.382353	0.143859	0.632353	0.00857758	0.205882	0.444285
cysteine sulfinic acid	0.461765	0.0717684	0.294118	0.268847	0.776471	0.000404351	0.782353	0.000341221	0.197059	0.464464	0.261765	0.32741	0.538235	0.0314932	0.473529	0.0639191	0.664706	0.00496739	0.673529	0.00423274	0.526471	0.0361665	0.561765	0.023537	0.232353	0.386511	0.417647	0.107474	0.561765	0.023537	0.444118	0.0848227	0.685294	0.00339156	0.544118	0.0293363	0.511765	0.0427234	0.376471	0.150648	0.508824	0.0441352	0.338235	0.200066	0.297059	0.263863	0.517647	0.0400018
valylglycine	0.452941	0.0780987	0.664706	0.00496739	0.432353	0.094421	0.244118	0.362213	0.511765	0.0427234	0.176471	0.513251	0.35	0.183869	0.667647	0.00471198	0.479412	0.0602393	0.65	0.00641571	0.502941	0.0470631	0.385294	0.140544	0.694118	0.00285371	0.579412	0.0186625	0.494118	0.0517234	0.573529	0.020191	0.514706	0.0413458	0.638235	0.00780114	0.432353	0.094421	0.370588	0.15765	0.367647	0.161232	0.479412	0.0602393	0.308824	0.244499	0.641176	0.00743442
undecanedioate (C11-DC)	0.447059	0.0825369	0.458824	0.0738355	0.341176	0.195933	0.202941	0.450961	0.323529	0.221574	0.155882	0.564282	0.0529412	0.84561	0.370588	0.15765	0.452941	0.0780987	0.411765	0.113034	0.3	0.258936	0.205882	0.444285	0.732353	0.00125496	0.294118	0.268847	0.255882	0.33879	0.308824	0.244499	0.191176	0.478164	0.45	0.0802957	0.132353	0.625106	0.152941	0.571745	0.0794118	0.770025	0.288235	0.278984	0.311765	0.2398	0.291176	0.273887
isovalerylglycine	0.444118	0.0848227	0.382353	0.143859	0.429412	0.0969365	0.264706	0.321804	0.426471	0.0994991	0.326471	0.217159	0.223529	0.405298	0.467647	0.0677609	0.558824	0.0244365	0.485294	0.0567177	0.335294	0.204255	0.367647	0.161232	0.741176	0.00101847	0.435294	0.0919524	0.464706	0.0697437	0.347059	0.187834	0.173529	0.520408	0.397059	0.127806	0.220588	0.411666	0.0764706	0.778341	0.241176	0.368207	0.191176	0.478164	0.561765	0.023537	0.214706	0.424559
fucosterol	0.438235	0.08953	0.714706	0.00186274	0.326471	0.217159	0.105882	0.696334	0.65	0.00641571	0.394118	0.130913	0.344118	0.191856	0.611765	0.0117884	0.402941	0.121746	0.582353	0.0179327	0.523529	0.0374126	0.402941	0.121746	0.679412	0.00379343	0.608824	0.0123152	0.391176	0.134071	0.602941	0.0134241	0.505882	0.0455816	0.65	0.00641571	0.429412	0.0969365	0.338235	0.200066	0.258824	0.333072	0.605882	0.0128603	0.397059	0.127806	0.65	0.00641571
valylleucine	0.438235	0.08953	0.65	0.00641571	0.264706	0.321804	0.102941	0.70441	0.355882	0.176104	0.258824	0.333072	0.0794118	0.770025	0.520588	0.0386909	0.302941	0.254067	0.452941	0.0780987	0.397059	0.127806	0.205882	0.444285	0.647059	0.00674208	0.458824	0.0738355	0.291176	0.273887	0.461765	0.0717684	0.347059	0.187834	0.635294	0.00818206	0.255882	0.33879	0.3	0.258936	0.158824	0.556861	0.491176	0.0533504	0.267647	0.316254	0.573529	0.020191
taurochenodeoxycholic acid 3-sulfate	0.429412	0.0969365	0.764706	0.000559676	0.3	0.258936	0.138235	0.609666	0.570588	0.0209907	0.435294	0.0919524	0.385294	0.140544	0.714706	0.00186274	0.508824	0.0441352	0.644118	0.00708152	0.567647	0.0218146	0.494118	0.0517234	0.705882	0.0022459	0.6	0.0140071	0.588235	0.0165397	0.664706	0.00496739	0.505882	0.0455816	0.582353	0.0179327	0.432353	0.094421	0.588235	0.0165397	0.332353	0.2085	0.641176	0.00743442	0.558824	0.0244365	0.558824	0.0244365
tryptophylglycine	0.429412	0.0969365	0.611765	0.0117884	0.367647	0.161232	0.161765	0.549483	0.544118	0.0293363	0.217647	0.418087	0.3	0.258936	0.585294	0.0172253	0.408824	0.115888	0.576471	0.0194151	0.423529	0.102109	0.338235	0.200066	0.708824	0.00211168	0.547059	0.0283011	0.391176	0.134071	0.529412	0.034952	0.405882	0.118792	0.623529	0.00985565	0.373529	0.154122	0.255882	0.33879	0.205882	0.444285	0.426471	0.0994991	0.329412	0.212801	0.582353	0.0179327
N-palmitoylglycine	0.411765	0.113034	0.388235	0.137282	0.258824	0.333072	0.205882	0.444285	0.4	0.12475	0.120588	0.656425	0.341176	0.195933	0.529412	0.034952	0.429412	0.0969365	0.541176	0.0304002	0.341176	0.195933	0.288235	0.278984	0.632353	0.00857758	0.482353	0.058459	0.302941	0.254067	0.555882	0.0253622	0.35	0.183869	0.611765	0.0117884	0.358824	0.172304	0.173529	0.520408	0.0617647	0.820242	0.25	0.350391	0.0558824	0.837137	0.529412	0.034952
asparagine	0.408824	0.115888	0.185294	0.492057	0.535294	0.0326159	0.458824	0.0738355	0.0558824	0.837137	0.194118	0.47129	0.297059	0.263863	0.394118	0.130913	0.688235	0.00320391	0.482353	0.058459	0.305882	0.249254	0.464706	0.0697437	0.314706	0.235158	0.270588	0.310761	0.4	0.12475	0.429412	0.0969365	0.429412	0.0969365	0.344118	0.191856	0.367647	0.161232	0.308824	0.244499	0.220588	0.411666	0.208824	0.437659	0.314706	0.235158	0.0852941	0.753465
alanylleucine	0.405882	0.118792	0.717647	0.00174754	0.258824	0.333072	0.0470588	0.862604	0.5	0.0485803	0.45	0.0802957	0.241176	0.368207	0.614706	0.0112795	0.4	0.12475	0.558824	0.0244365	0.502941	0.0470631	0.355882	0.176104	0.732353	0.00125496	0.538235	0.0314932	0.444118	0.0848227	0.570588	0.0209907	0.444118	0.0848227	0.579412	0.0186625	0.335294	0.204255	0.397059	0.127806	0.282353	0.28935	0.55	0.027294	0.473529	0.0639191	0.523529	0.0374126
isoleucylglycine	0.394118	0.130913	0.55	0.027294	0.382353	0.143859	0.197059	0.464464	0.444118	0.0848227	0.117647	0.664341	0.267647	0.316254	0.641176	0.00743442	0.344118	0.191856	0.555882	0.0253622	0.385294	0.140544	0.370588	0.15765	0.611765	0.0117884	0.588235	0.0165397	0.482353	0.058459	0.508824	0.0441352	0.376471	0.150648	0.576471	0.0194151	0.441176	0.0871536	0.255882	0.33879	0.261765	0.32741	0.364706	0.164868	0.361765	0.168559	0.564706	0.0226632
N-methylhydantoin	0.385294	0.140544	0.535294	0.0326159	0.0647059	0.811821	0.0235294	0.931074	0.335294	0.204255	0.626471	0.00941398	0.117647	0.664341	0.417647	0.107474	0.361765	0.168559	0.461765	0.0717684	0.335294	0.204255	0.347059	0.187834	0.476471	0.0620592	0.258824	0.333072	0.361765	0.168559	0.455882	0.0759455	0.438235	0.08953	0.35	0.183869	0.155882	0.564282	0.552941	0.0263145	-0.00882353	0.974128	0.591176	0.0158756	0.591176	0.0158756	0.302941	0.254067
S-adenosylhomocysteine (SAH)	0.376471	0.150648	0.497059	0.0501336	0.1	0.712516	0.0558824	0.837137	0.158824	0.556861	0.491176	0.0533504	0.15	0.579249	0.452941	0.0780987	0.517647	0.0400018	0.494118	0.0517234	0.385294	0.140544	0.252941	0.344563	0.494118	0.0517234	0.320588	0.226045	0.267647	0.316254	0.655882	0.00580074	0.497059	0.0501336	0.585294	0.0172253	0.261765	0.32741	0.476471	0.0620592	-0.0264706	0.922481	0.576471	0.0194151	0.229412	0.39272	0.405882	0.118792
dihydrobiopterin	0.358824	0.172304	0.494118	0.0517234	0.355882	0.176104	0.211765	0.431083	0.6	0.0140071	0.308824	0.244499	0.520588	0.0386909	0.597059	0.0146097	0.561765	0.023537	0.691176	0.00302472	0.447059	0.0825369	0.452941	0.0780987	0.7	0.00253509	0.5	0.0485803	0.520588	0.0386909	0.564706	0.0226632	0.514706	0.0413458	0.482353	0.058459	0.382353	0.143859	0.282353	0.28935	0.282353	0.28935	0.35	0.183869	0.376471	0.150648	0.502941	0.0470631
1-methylnicotinamide	0.352941	0.179959	0.402941	0.121746	0.344118	0.191856	0.235294	0.380356	0.382353	0.143859	0.123529	0.648542	0.244118	0.362213	0.561765	0.023537	0.385294	0.140544	0.5	0.0485803	0.382353	0.143859	0.355882	0.176104	0.75	0.000819764	0.494118	0.0517234	0.452941	0.0780987	0.394118	0.130913	0.273529	0.305323	0.444118	0.0848227	0.338235	0.200066	0.0382353	0.888198	0.276471	0.299942	0.182353	0.499075	0.288235	0.278984	0.438235	0.08953
leucylglycine	0.352941	0.179959	0.561765	0.023537	0.317647	0.230573	0.155882	0.564282	0.355882	0.176104	0.170588	0.52761	0.2	0.457688	0.555882	0.0253622	0.291176	0.273887	0.473529	0.0639191	0.370588	0.15765	0.261765	0.32741	0.617647	0.010788	0.502941	0.0470631	0.347059	0.187834	0.464706	0.0697437	0.335294	0.204255	0.629412	0.00898809	0.329412	0.212801	0.194118	0.47129	0.170588	0.52761	0.370588	0.15765	0.229412	0.39272	0.608824	0.0123152
N-acetyltryptophan	0.341176	0.195933	0.394118	0.130913	0.358824	0.172304	0.194118	0.47129	0.479412	0.0602393	0.376471	0.150648	0.382353	0.143859	0.488235	0.055015	0.585294	0.0172253	0.502941	0.0470631	0.447059	0.0825369	0.408824	0.115888	0.805882	0.000163847	0.447059	0.0825369	0.376471	0.150648	0.444118	0.0848227	0.332353	0.2085	0.420588	0.104768	0.285294	0.284139	-0.0235294	0.931074	0.294118	0.268847	0.217647	0.418087	0.305882	0.249254	0.326471	0.217159
leucylglutamine	0.341176	0.195933	0.691176	0.00302472	0.244118	0.362213	0.0735294	0.786679	0.305882	0.249254	0.297059	0.263863	0.0882353	0.745222	0.552941	0.0263145	0.229412	0.39272	0.423529	0.102109	0.397059	0.127806	0.235294	0.380356	0.555882	0.0253622	0.461765	0.0717684	0.373529	0.154122	0.441176	0.0871536	0.344118	0.191856	0.591176	0.0158756	0.261765	0.32741	0.379412	0.147227	0.211765	0.431083	0.529412	0.034952	0.370588	0.15765	0.588235	0.0165397
valine	0.341176	0.195933	0.247059	0.356275	0.638235	0.00780114	0.447059	0.0825369	0.1	0.712516	0.111765	0.680274	0.402941	0.121746	0.467647	0.0677609	0.705882	0.0022459	0.511765	0.0427234	0.282353	0.28935	0.444118	0.0848227	0.308824	0.244499	0.332353	0.2085	0.405882	0.118792	0.447059	0.0825369	0.476471	0.0620592	0.45	0.0802957	0.388235	0.137282	0.202941	0.450961	0.285294	0.284139	0.185294	0.492057	0.220588	0.411666	0.244118	0.362213
cortisone 21-sulfate	0.329412	0.212801	0.620588	0.0103135	0.417647	0.107474	0.314706	0.235158	0.264706	0.321804	0.179412	0.50614	0.273529	0.305323	0.552941	0.0263145	0.514706	0.0413458	0.614706	0.0112795	0.591176	0.0158756	0.332353	0.2085	0.670588	0.00446721	0.470588	0.0658195	0.473529	0.0639191	0.594118	0.0152324	0.520588	0.0386909	0.647059	0.00674208	0.438235	0.08953	0.417647	0.107474	0.344118	0.191856	0.532353	0.0337686	0.241176	0.368207	0.605882	0.0128603
lysylleucine	0.320588	0.226045	0.747059	0.000882107	0.202941	0.450961	0.0176471	0.94828	0.376471	0.150648	0.329412	0.212801	0.161765	0.549483	0.591176	0.0158756	0.247059	0.356275	0.411765	0.113034	0.435294	0.0919524	0.252941	0.344563	0.558824	0.0244365	0.517647	0.0400018	0.370588	0.15765	0.505882	0.0455816	0.335294	0.204255	0.623529	0.00985565	0.288235	0.278984	0.417647	0.107474	0.235294	0.380356	0.579412	0.0186625	0.344118	0.191856	0.617647	0.010788
N6-acetyllysine	0.302941	0.254067	0.308824	0.244499	0.617647	0.010788	0.482353	0.058459	0.158824	0.556861	0.132353	0.625106	0.414706	0.110229	0.6	0.0140071	0.614706	0.0112795	0.532353	0.0337686	0.347059	0.187834	0.547059	0.0283011	0.367647	0.161232	0.444118	0.0848227	0.65	0.00641571	0.402941	0.121746	0.402941	0.121746	0.367647	0.161232	0.432353	0.094421	0.258824	0.333072	0.447059	0.0825369	0.194118	0.47129	0.458824	0.0738355	0.297059	0.263863
prolylglycine	0.291176	0.273887	0.379412	0.147227	0.185294	0.492057	0.111765	0.680274	0.0823529	0.761733	0.558824	0.0244365	0.270588	0.310761	0.561765	0.023537	0.535294	0.0326159	0.555882	0.0253622	0.382353	0.143859	0.394118	0.130913	0.461765	0.0717684	0.461765	0.0717684	0.594118	0.0152324	0.694118	0.00285371	0.341176	0.195933	0.485294	0.0567177	0.388235	0.137282	0.538235	0.0314932	0.15	0.579249	0.338235	0.200066	0.602941	0.0134241	0.164706	0.542148
gamma-glutamyl-epsilon-lysine	0.285294	0.284139	0.470588	0.0658195	0.282353	0.28935	0.367647	0.161232	-0.0676471	0.80342	0.235294	0.380356	0.223529	0.405298	0.629412	0.00898809	0.347059	0.187834	0.420588	0.104768	0.429412	0.0969365	0.335294	0.204255	0.358824	0.172304	0.514706	0.0413458	0.570588	0.0209907	0.558824	0.0244365	0.235294	0.380356	0.667647	0.00471198	0.394118	0.130913	0.508824	0.0441352	0.229412	0.39272	0.370588	0.15765	0.276471	0.299942	0.552941	0.0263145
2,4-dihydroxybutyrate	0.282353	0.28935	0.502941	0.0470631	0.217647	0.418087	-0.0323529	0.90532	0.45	0.0802957	0.267647	0.316254	0.361765	0.168559	0.585294	0.0172253	0.423529	0.102109	0.491176	0.0533504	0.320588	0.226045	0.364706	0.164868	0.611765	0.0117884	0.511765	0.0427234	0.329412	0.212801	0.617647	0.010788	0.367647	0.161232	0.538235	0.0314932	0.388235	0.137282	0.223529	0.405298	0.0735294	0.786679	0.341176	0.195933	0.270588	0.310761	0.405882	0.118792
tartronate (hydroxymalonate)	0.282353	0.28935	0.538235	0.0314932	0.302941	0.254067	0.120588	0.656425	0.252941	0.344563	0.270588	0.310761	0.117647	0.664341	0.402941	0.121746	0.388235	0.137282	0.402941	0.121746	0.385294	0.140544	0.167647	0.534857	0.697059	0.00269059	0.341176	0.195933	0.261765	0.32741	0.382353	0.143859	0.270588	0.310761	0.55	0.027294	0.167647	0.534857	0.123529	0.648542	0.170588	0.52761	0.35	0.183869	0.232353	0.386511	0.447059	0.0825369
N6-methyllysine	0.270588	0.310761	0.314706	0.235158	0.561765	0.023537	0.538235	0.0314932	-0.0294118	0.913896	0.0441176	0.871122	0.355882	0.176104	0.623529	0.00985565	0.564706	0.0226632	0.491176	0.0533504	0.464706	0.0697437	0.535294	0.0326159	0.326471	0.217159	0.497059	0.0501336	0.673529	0.00423274	0.497059	0.0501336	0.373529	0.154122	0.435294	0.0919524	0.552941	0.0263145	0.385294	0.140544	0.5	0.0485803	0.244118	0.362213	0.332353	0.2085	0.323529	0.221574
deoxycarnitine	0.261765	0.32741	0.620588	0.0103135	0.191176	0.478164	-0.0911765	0.737005	0.405882	0.118792	0.320588	0.226045	0.252941	0.344563	0.597059	0.0146097	0.376471	0.150648	0.470588	0.0658195	0.385294	0.140544	0.305882	0.249254	0.673529	0.00423274	0.532353	0.0337686	0.323529	0.221574	0.635294	0.00818206	0.373529	0.154122	0.605882	0.0128603	0.376471	0.150648	0.244118	0.362213	0.108824	0.688288	0.452941	0.0780987	0.297059	0.263863	0.479412	0.0602393
adipoylcarnitine (C6-DC)	0.258824	0.333072	0.367647	0.161232	0.25	0.350391	0.00882353	0.974128	0.355882	0.176104	0.244118	0.362213	0.129412	0.632882	0.352941	0.179959	0.385294	0.140544	0.297059	0.263863	0.258824	0.333072	0.282353	0.28935	0.729412	0.00134308	0.270588	0.310761	0.161765	0.549483	0.270588	0.310761	0.208824	0.437659	0.285294	0.284139	0.144118	0.594378	-0.114706	0.672291	0.0852941	0.753465	0.179412	0.50614	0.25	0.350391	0.185294	0.492057
leucylhydroxyproline	0.232353	0.386511	0.208824	0.437659	0.538235	0.0314932	0.523529	0.0374126	0.0529412	0.84561	0.126471	0.640694	0.347059	0.187834	0.432353	0.094421	0.547059	0.0283011	0.505882	0.0455816	0.526471	0.0361665	0.502941	0.0470631	0.5	0.0485803	0.376471	0.150648	0.488235	0.055015	0.429412	0.0969365	0.458824	0.0738355	0.367647	0.161232	0.514706	0.0413458	0.123529	0.648542	0.417647	0.107474	0.182353	0.499075	0.211765	0.431083	0.291176	0.273887
adrenate (22:4n6)	-0.176471	0.513251	-0.341176	0.195933	-0.226471	0.398983	0.0911765	0.737005	-0.35	0.183869	-0.232353	0.386511	-0.223529	0.405298	-0.379412	0.147227	-0.511765	0.0427234	-0.441176	0.0871536	-0.270588	0.310761	-0.252941	0.344563	-0.761765	0.000605343	-0.302941	0.254067	-0.25	0.350391	-0.452941	0.0780987	-0.285294	0.284139	-0.305882	0.249254	-0.232353	0.386511	0.0235294	0.931074	-0.1	0.712516	-0.152941	0.571745	-0.288235	0.278984	-0.0970588	0.720651
myristate (14:0)	-0.197059	0.464464	-0.438235	0.08953	-0.285294	0.284139	-0.144118	0.594378	-0.114706	0.672291	-0.264706	0.321804	-0.205882	0.444285	-0.458824	0.0738355	-0.388235	0.137282	-0.367647	0.161232	-0.455882	0.0759455	-0.302941	0.254067	-0.585294	0.0172253	-0.367647	0.161232	-0.358824	0.172304	-0.417647	0.107474	-0.308824	0.244499	-0.4	0.12475	-0.297059	0.263863	-0.188235	0.485087	-0.367647	0.161232	-0.252941	0.344563	-0.205882	0.444285	-0.282353	0.28935
palmitoleate (16:1n7)	-0.197059	0.464464	-0.426471	0.0994991	-0.155882	0.564282	0.0617647	0.820242	-0.226471	0.398983	-0.235294	0.380356	-0.164706	0.542148	-0.417647	0.107474	-0.411765	0.113034	-0.405882	0.118792	-0.308824	0.244499	-0.205882	0.444285	-0.682353	0.00358797	-0.317647	0.230573	-0.229412	0.39272	-0.497059	0.0501336	-0.294118	0.268847	-0.435294	0.0919524	-0.235294	0.380356	-0.132353	0.625106	-0.0558824	0.837137	-0.261765	0.32741	-0.179412	0.50614	-0.255882	0.33879
palmitate (16:0)	-0.241176	0.368207	-0.317647	0.230573	-0.305882	0.249254	-0.2	0.457688	-0.0558824	0.837137	-0.105882	0.696334	-0.0882353	0.745222	-0.344118	0.191856	-0.344118	0.191856	-0.197059	0.464464	-0.376471	0.150648	-0.311765	0.2398	-0.461765	0.0717684	-0.255882	0.33879	-0.279412	0.294618	-0.214706	0.424559	-0.161765	0.549483	-0.167647	0.534857	-0.229412	0.39272	-0.161765	0.549483	-0.417647	0.107474	-0.147059	0.586793	-0.191176	0.478164	-0.0264706	0.922481
dihomo-linoleate (20:2n6)	-0.247059	0.356275	-0.385294	0.140544	-0.285294	0.284139	-0.108824	0.688288	-0.0294118	0.913896	-0.244118	0.362213	0.00882353	0.974128	-0.344118	0.191856	-0.347059	0.187834	-0.358824	0.172304	-0.258824	0.333072	-0.155882	0.564282	-0.605882	0.0128603	-0.217647	0.418087	-0.229412	0.39272	-0.317647	0.230573	-0.273529	0.305323	-0.441176	0.0871536	-0.135294	0.617367	-0.0735294	0.786679	-0.0617647	0.820242	-0.226471	0.398983	-0.244118	0.362213	-0.282353	0.28935
linoleate (18:2n6)	-0.261765	0.32741	-0.464706	0.0697437	-0.261765	0.32741	-0.0352941	0.896753	-0.208824	0.437659	-0.238235	0.374254	-0.120588	0.656425	-0.411765	0.113034	-0.441176	0.0871536	-0.405882	0.118792	-0.317647	0.230573	-0.238235	0.374254	-0.664706	0.00496739	-0.270588	0.310761	-0.247059	0.356275	-0.408824	0.115888	-0.341176	0.195933	-0.405882	0.118792	-0.194118	0.47129	-0.158824	0.556861	-0.126471	0.640694	-0.302941	0.254067	-0.238235	0.374254	-0.261765	0.32741
docosadienoate (22:2n6)	-0.261765	0.32741	-0.414706	0.110229	-0.305882	0.249254	-0.117647	0.664341	-0.0558824	0.837137	-0.223529	0.405298	0.0205882	0.939674	-0.317647	0.230573	-0.305882	0.249254	-0.291176	0.273887	-0.270588	0.310761	-0.152941	0.571745	-0.564706	0.0226632	-0.2	0.457688	-0.179412	0.50614	-0.241176	0.368207	-0.252941	0.344563	-0.4	0.12475	-0.102941	0.70441	-0.0676471	0.80342	-0.135294	0.617367	-0.235294	0.380356	-0.205882	0.444285	-0.270588	0.310761
dihomo-linolenate (20:3n3 or n6)	-0.279412	0.294618	-0.458824	0.0738355	-0.370588	0.15765	-0.232353	0.386511	-0.0647059	0.811821	-0.232353	0.386511	-0.0882353	0.745222	-0.455882	0.0759455	-0.4	0.12475	-0.458824	0.0738355	-0.394118	0.130913	-0.264706	0.321804	-0.638235	0.00780114	-0.341176	0.195933	-0.370588	0.15765	-0.423529	0.102109	-0.355882	0.176104	-0.532353	0.0337686	-0.285294	0.284139	-0.188235	0.485087	-0.179412	0.50614	-0.314706	0.235158	-0.291176	0.273887	-0.405882	0.118792
eicosapentaenoate (EPA 20:5n3)	-0.297059	0.263863	-0.367647	0.161232	-0.208824	0.437659	-0.0558824	0.837137	-0.291176	0.273887	-0.138235	0.609666	-0.15	0.579249	-0.391176	0.134071	-0.376471	0.150648	-0.429412	0.0969365	-0.3	0.258936	-0.176471	0.513251	-0.720588	0.00163819	-0.317647	0.230573	-0.229412	0.39272	-0.391176	0.134071	-0.258824	0.333072	-0.411765	0.113034	-0.2	0.457688	-0.0529412	0.84561	-0.114706	0.672291	-0.161765	0.549483	-0.126471	0.640694	-0.288235	0.278984
docosatrienoate (22:3n3)	-0.320588	0.226045	-0.552941	0.0263145	-0.391176	0.134071	-0.182353	0.499075	-0.164706	0.542148	-0.194118	0.47129	-0.0970588	0.720651	-0.482353	0.058459	-0.423529	0.102109	-0.476471	0.0620592	-0.447059	0.0825369	-0.270588	0.310761	-0.673529	0.00423274	-0.370588	0.15765	-0.347059	0.187834	-0.447059	0.0825369	-0.420588	0.104768	-0.523529	0.0374126	-0.314706	0.235158	-0.241176	0.368207	-0.282353	0.28935	-0.388235	0.137282	-0.264706	0.321804	-0.405882	0.118792
10-nonadecenoate (19:1n9)	-0.323529	0.221574	-0.452941	0.0780987	-0.352941	0.179959	-0.129412	0.632882	-0.170588	0.52761	-0.255882	0.33879	-0.0882353	0.745222	-0.376471	0.150648	-0.508824	0.0441352	-0.361765	0.168559	-0.35	0.183869	-0.255882	0.33879	-0.670588	0.00446721	-0.255882	0.33879	-0.241176	0.368207	-0.35	0.183869	-0.285294	0.284139	-0.388235	0.137282	-0.167647	0.534857	-0.141176	0.602003	-0.205882	0.444285	-0.282353	0.28935	-0.270588	0.310761	-0.176471	0.513251
docosapentaenoate (n6 DPA 22:5n6)	-0.344118	0.191856	-0.444118	0.0848227	-0.320588	0.226045	-0.0470588	0.862604	-0.185294	0.492057	-0.197059	0.464464	0.0617647	0.820242	-0.285294	0.284139	-0.45	0.0802957	-0.302941	0.254067	-0.241176	0.368207	-0.147059	0.586793	-0.685294	0.00339156	-0.164706	0.542148	-0.138235	0.609666	-0.241176	0.368207	-0.214706	0.424559	-0.329412	0.212801	-0.05	0.8541	-0.0705882	0.795039	-0.102941	0.70441	-0.264706	0.321804	-0.288235	0.278984	-0.108824	0.688288
pentadecanoate (15:0)	-0.361765	0.168559	-0.414706	0.110229	-0.341176	0.195933	-0.252941	0.344563	-0.102941	0.70441	-0.197059	0.464464	-0.0852941	0.753465	-0.402941	0.121746	-0.455882	0.0759455	-0.308824	0.244499	-0.420588	0.104768	-0.311765	0.2398	-0.591176	0.0158756	-0.276471	0.299942	-0.305882	0.249254	-0.291176	0.273887	-0.25	0.350391	-0.308824	0.244499	-0.202941	0.450961	-0.220588	0.411666	-0.364706	0.164868	-0.255882	0.33879	-0.217647	0.418087	-0.158824	0.556861
nisinate (24:6n3)	-0.370588	0.15765	-0.35	0.183869	-0.320588	0.226045	-0.235294	0.380356	-0.129412	0.632882	-0.129412	0.632882	-0.102941	0.70441	-0.367647	0.161232	-0.526471	0.0361665	-0.476471	0.0620592	-0.276471	0.299942	-0.182353	0.499075	-0.644118	0.00708152	-0.238235	0.374254	-0.308824	0.244499	-0.394118	0.130913	-0.258824	0.333072	-0.455882	0.0759455	-0.161765	0.549483	-0.229412	0.39272	-0.0588235	0.828681	-0.214706	0.424559	-0.229412	0.39272	-0.244118	0.362213
pristanate	-0.397059	0.127806	-0.555882	0.0253622	-0.338235	0.200066	-0.114706	0.672291	-0.485294	0.0567177	-0.347059	0.187834	-0.323529	0.221574	-0.541176	0.0304002	-0.567647	0.0218146	-0.561765	0.023537	-0.447059	0.0825369	-0.414706	0.110229	-0.752941	0.000761081	-0.414706	0.110229	-0.370588	0.15765	-0.517647	0.0400018	-0.488235	0.055015	-0.444118	0.0848227	-0.311765	0.2398	-0.255882	0.33879	-0.258824	0.333072	-0.408824	0.115888	-0.347059	0.187834	-0.358824	0.172304
10-heptadecenoate (17:1n7)	-0.423529	0.102109	-0.526471	0.0361665	-0.429412	0.0969365	-0.158824	0.556861	-0.385294	0.140544	-0.261765	0.32741	-0.205882	0.444285	-0.476471	0.0620592	-0.623529	0.00985565	-0.491176	0.0533504	-0.405882	0.118792	-0.358824	0.172304	-0.794118	0.000239191	-0.364706	0.164868	-0.308824	0.244499	-0.447059	0.0825369	-0.376471	0.150648	-0.45	0.0802957	-0.258824	0.333072	-0.161765	0.549483	-0.232353	0.386511	-0.35	0.183869	-0.341176	0.195933	-0.252941	0.344563
butyrylcarnitine (C4)	-0.423529	0.102109	-0.370588	0.15765	-0.355882	0.176104	-0.173529	0.520408	-0.332353	0.2085	-0.15	0.579249	-0.217647	0.418087	-0.514706	0.0413458	-0.273529	0.305323	-0.441176	0.0871536	-0.223529	0.405298	-0.305882	0.249254	-0.461765	0.0717684	-0.455882	0.0759455	-0.305882	0.249254	-0.376471	0.150648	-0.323529	0.221574	-0.485294	0.0567177	-0.317647	0.230573	-0.123529	0.648542	-0.161765	0.549483	-0.164706	0.542148	-0.238235	0.374254	-0.397059	0.127806
arachidate (20:0)	-0.429412	0.0969365	-0.497059	0.0501336	-0.297059	0.263863	-0.202941	0.450961	-0.164706	0.542148	-0.211765	0.431083	-0.0558824	0.837137	-0.45	0.0802957	-0.438235	0.08953	-0.176471	0.513251	-0.435294	0.0919524	-0.388235	0.137282	-0.508824	0.0441352	-0.373529	0.154122	-0.308824	0.244499	-0.323529	0.221574	-0.0882353	0.745222	-0.288235	0.278984	-0.252941	0.344563	-0.379412	0.147227	-0.370588	0.15765	-0.358824	0.172304	-0.338235	0.200066	-0.0411765	0.879654
docosahexaenoate (DHA 22:6n3)	-0.432353	0.094421	-0.438235	0.08953	-0.297059	0.263863	-0.120588	0.656425	-0.338235	0.200066	-0.220588	0.411666	-0.0294118	0.913896	-0.341176	0.195933	-0.411765	0.113034	-0.382353	0.143859	-0.294118	0.268847	-0.2	0.457688	-0.75	0.000819764	-0.270588	0.310761	-0.208824	0.437659	-0.279412	0.294618	-0.202941	0.450961	-0.379412	0.147227	-0.108824	0.688288	-0.0941176	0.728814	-0.105882	0.696334	-0.247059	0.356275	-0.314706	0.235158	-0.211765	0.431083
propionylcarnitine (C3)	-0.432353	0.094421	-0.617647	0.010788	-0.588235	0.0165397	-0.282353	0.28935	-0.444118	0.0848227	-0.0235294	0.931074	-0.379412	0.147227	-0.611765	0.0117884	-0.464706	0.0697437	-0.555882	0.0253622	-0.452941	0.0780987	-0.444118	0.0848227	-0.335294	0.204255	-0.552941	0.0263145	-0.497059	0.0501336	-0.497059	0.0501336	-0.526471	0.0361665	-0.470588	0.0658195	-0.523529	0.0374126	-0.547059	0.0283011	-0.579412	0.0186625	-0.45	0.0802957	-0.370588	0.15765	-0.388235	0.137282
eicosenoate (20:1)	-0.461765	0.0717684	-0.567647	0.0218146	-0.364706	0.164868	-0.164706	0.542148	-0.264706	0.321804	-0.355882	0.176104	-0.141176	0.602003	-0.497059	0.0501336	-0.608824	0.0123152	-0.476471	0.0620592	-0.411765	0.113034	-0.332353	0.2085	-0.726471	0.00143618	-0.347059	0.187834	-0.332353	0.2085	-0.482353	0.058459	-0.373529	0.154122	-0.5	0.0485803	-0.220588	0.411666	-0.323529	0.221574	-0.2	0.457688	-0.423529	0.102109	-0.367647	0.161232	-0.267647	0.316254
uridine	-0.508824	0.0441352	-0.394118	0.130913	-0.402941	0.121746	-0.461765	0.0717684	-0.458824	0.0738355	-0.255882	0.33879	-0.305882	0.249254	-0.55	0.027294	-0.520588	0.0386909	-0.535294	0.0326159	-0.570588	0.0209907	-0.485294	0.0567177	-0.776471	0.000404351	-0.532353	0.0337686	-0.488235	0.055015	-0.411765	0.113034	-0.355882	0.176104	-0.452941	0.0780987	-0.397059	0.127806	-0.0911765	0.737005	-0.4	0.12475	-0.314706	0.235158	-0.285294	0.284139	-0.491176	0.0533504
retinol (Vitamin A)	-0.517647	0.0400018	-0.311765	0.2398	-0.252941	0.344563	-0.179412	0.50614	-0.376471	0.150648	-0.382353	0.143859	-0.176471	0.513251	-0.405882	0.118792	-0.594118	0.0152324	-0.45	0.0802957	-0.382353	0.143859	-0.397059	0.127806	-0.791176	0.000261946	-0.291176	0.273887	-0.235294	0.380356	-0.388235	0.137282	-0.373529	0.154122	-0.288235	0.278984	-0.202941	0.450961	-0.0588235	0.828681	-0.161765	0.549483	-0.232353	0.386511	-0.241176	0.368207	-0.129412	0.632882
methylphosphate	-0.520588	0.0386909	-0.438235	0.08953	-0.485294	0.0567177	-0.329412	0.212801	-0.370588	0.15765	-0.502941	0.0470631	-0.2	0.457688	-0.485294	0.0567177	-0.602941	0.0134241	-0.538235	0.0314932	-0.405882	0.118792	-0.491176	0.0533504	-0.561765	0.023537	-0.329412	0.212801	-0.441176	0.0871536	-0.323529	0.221574	-0.579412	0.0186625	-0.314706	0.235158	-0.241176	0.368207	-0.194118	0.47129	-0.379412	0.147227	-0.429412	0.0969365	-0.538235	0.0314932	-0.308824	0.244499
N4-acetylcytidine	-0.526471	0.0361665	-0.502941	0.0470631	-0.45	0.0802957	-0.461765	0.0717684	-0.429412	0.0969365	-0.276471	0.299942	-0.276471	0.299942	-0.588235	0.0165397	-0.523529	0.0374126	-0.558824	0.0244365	-0.594118	0.0152324	-0.476471	0.0620592	-0.791176	0.000261946	-0.538235	0.0314932	-0.508824	0.0441352	-0.432353	0.094421	-0.397059	0.127806	-0.523529	0.0374126	-0.391176	0.134071	-0.182353	0.499075	-0.420588	0.104768	-0.391176	0.134071	-0.329412	0.212801	-0.547059	0.0283011
guanosine-2',3'-cyclic monophosphate	-0.547059	0.0283011	-0.435294	0.0919524	-0.635294	0.00818206	-0.541176	0.0304002	-0.161765	0.549483	-0.0911765	0.737005	-0.202941	0.450961	-0.564706	0.0226632	-0.661765	0.00523375	-0.508824	0.0441352	-0.485294	0.0567177	-0.441176	0.0871536	-0.594118	0.0152324	-0.45	0.0802957	-0.402941	0.121746	-0.435294	0.0919524	-0.479412	0.0602393	-0.576471	0.0194151	-0.414706	0.110229	-0.164706	0.542148	-0.408824	0.115888	-0.361765	0.168559	-0.15	0.579249	-0.464706	0.0697437
guanosine	-0.564706	0.0226632	-0.508824	0.0441352	-0.485294	0.0567177	-0.5	0.0485803	-0.470588	0.0658195	-0.25	0.350391	-0.3	0.258936	-0.6	0.0140071	-0.547059	0.0283011	-0.576471	0.0194151	-0.605882	0.0128603	-0.5	0.0485803	-0.794118	0.000239191	-0.561765	0.023537	-0.523529	0.0374126	-0.438235	0.08953	-0.397059	0.127806	-0.532353	0.0337686	-0.414706	0.110229	-0.202941	0.450961	-0.438235	0.08953	-0.397059	0.127806	-0.341176	0.195933	-0.55	0.027294
erucate (22:1n9)	-0.576471	0.0194151	-0.552941	0.0263145	-0.344118	0.191856	-0.232353	0.386511	-0.232353	0.386511	-0.435294	0.0919524	-0.0911765	0.737005	-0.529412	0.034952	-0.611765	0.0117884	-0.467647	0.0677609	-0.441176	0.0871536	-0.376471	0.150648	-0.738235	0.00109285	-0.379412	0.147227	-0.358824	0.172304	-0.488235	0.055015	-0.35	0.183869	-0.514706	0.0413458	-0.226471	0.398983	-0.367647	0.161232	-0.2	0.457688	-0.435294	0.0919524	-0.405882	0.118792	-0.252941	0.344563
uridine-2',3'-cyclic monophosphate	-0.576471	0.0194151	-0.429412	0.0969365	-0.647059	0.00674208	-0.594118	0.0152324	-0.267647	0.316254	-0.217647	0.418087	-0.2	0.457688	-0.464706	0.0697437	-0.638235	0.00780114	-0.479412	0.0602393	-0.511765	0.0427234	-0.464706	0.0697437	-0.626471	0.00941398	-0.361765	0.168559	-0.376471	0.150648	-0.282353	0.28935	-0.470588	0.0658195	-0.458824	0.0738355	-0.3	0.258936	-0.117647	0.664341	-0.447059	0.0825369	-0.370588	0.15765	-0.247059	0.356275	-0.429412	0.0969365
cytidine	-0.579412	0.0186625	-0.258824	0.333072	-0.238235	0.374254	-0.358824	0.172304	-0.388235	0.137282	-0.391176	0.134071	-0.164706	0.542148	-0.414706	0.110229	-0.567647	0.0218146	-0.526471	0.0361665	-0.494118	0.0517234	-0.435294	0.0919524	-0.758824	0.00065403	-0.347059	0.187834	-0.379412	0.147227	-0.382353	0.143859	-0.417647	0.107474	-0.270588	0.310761	-0.276471	0.299942	-0.129412	0.632882	-0.270588	0.310761	-0.3	0.258936	-0.297059	0.263863	-0.241176	0.368207
cytidine 2',3'-cyclic monophosphate	-0.585294	0.0172253	-0.461765	0.0717684	-0.679412	0.00379343	-0.6	0.0140071	-0.241176	0.368207	-0.138235	0.609666	-0.273529	0.305323	-0.602941	0.0134241	-0.658824	0.00551142	-0.591176	0.0158756	-0.523529	0.0374126	-0.452941	0.0780987	-0.620588	0.0103135	-0.526471	0.0361665	-0.482353	0.058459	-0.467647	0.0677609	-0.491176	0.0533504	-0.652941	0.00610205	-0.447059	0.0825369	-0.194118	0.47129	-0.45	0.0802957	-0.358824	0.172304	-0.220588	0.411666	-0.552941	0.0263145
adenosine-2',3'-cyclic monophosphate	-0.591176	0.0158756	-0.394118	0.130913	-0.644118	0.00708152	-0.564706	0.0226632	-0.214706	0.424559	-0.141176	0.602003	-0.220588	0.411666	-0.555882	0.0253622	-0.670588	0.00446721	-0.526471	0.0361665	-0.485294	0.0567177	-0.5	0.0485803	-0.617647	0.010788	-0.438235	0.08953	-0.394118	0.130913	-0.411765	0.113034	-0.520588	0.0386909	-0.526471	0.0361665	-0.420588	0.104768	-0.120588	0.656425	-0.397059	0.127806	-0.341176	0.195933	-0.179412	0.50614	-0.435294	0.0919524
lactose	-0.641176	0.00743442	-0.485294	0.0567177	-0.535294	0.0326159	-0.620588	0.0103135	-0.355882	0.176104	-0.505882	0.0455816	-0.547059	0.0283011	-0.758824	0.00065403	-0.717647	0.00174754	-0.682353	0.00358797	-0.735294	0.00117162	-0.788235	0.000286466	-0.473529	0.0639191	-0.641176	0.00743442	-0.711765	0.00198404	-0.658824	0.00551142	-0.697059	0.00269059	-0.494118	0.0517234	-0.635294	0.00818206	-0.611765	0.0117884	-0.667647	0.00471198	-0.514706	0.0413458	-0.432353	0.094421	-0.444118	0.0848227

## Sheet: File S3
					The specific microbe–metabolite correlations in FOS group compared to the control group
	Gordonia		Ochrobactrum		Stenotrophomonas		Mobilicoccus		Arcobacter		Exiguobacterium		Jeotgalicoccus		Jeotgalibaca		Pseudogracilibacillus		Aerococcus		Carnobacterium						Brevibacterium		Glutamicibacter
Metabolites	R	p-value	R	p-value	R	p-value	R	p-value	R	p-value	R	p-value	R	p-value	R	p-value	R	p-value	R	p-value	R	p-value					R	p-value	R	p-value
glutamine	0.738235	0.00109285	0.485294	0.0567177	0.702941	0.00238695	0.0352941	0.896753	0.0647059	0.811821	-0.582353	0.0179327	-0.285294	0.284139	-0.311765	0.2398	-0.152941	0.571745	-0.332353	0.2085	-0.173529	0.520408					-0.0764706	0.778341	-0.620588	0.0103135
alpha-tocotrienol	0.729412	0.00134308	0.65	0.00641571	0.797059	0.000218098	-0.297059	0.263863	-0.0705882	0.795039	-0.65	0.00641571	-0.267647	0.316254	-0.255882	0.33879	-0.402941	0.121746	-0.555882	0.0253622	-0.326471	0.217159					-0.355882	0.176104	-0.811765	0.000134322
gamma-glutamylthreonine	0.702941	0.00238695	0.452941	0.0780987	0.511765	0.0427234	-0.0647059	0.811821	-0.129412	0.632882	-0.632353	0.00857758	-0.4	0.12475	-0.476471	0.0620592	-0.2	0.457688	-0.379412	0.147227	-0.329412	0.212801					-0.202941	0.450961	-0.547059	0.0283011
N6-methyllysine	0.65	0.00641571	0.691176	0.00302472	0.641176	0.00743442	-0.326471	0.217159	-0.385294	0.140544	-0.723529	0.00153448	-0.532353	0.0337686	-0.638235	0.00780114	-0.467647	0.0677609	-0.532353	0.0337686	-0.420588	0.104768					-0.491176	0.0533504	-0.597059	0.0146097
gamma-glutamylleucine	0.638235	0.00780114	0.570588	0.0209907	0.670588	0.00446721	0.00294118	0.991375	-0.0529412	0.84561	-0.664706	0.00496739	-0.326471	0.217159	-0.432353	0.094421	-0.308824	0.244499	-0.335294	0.204255	-0.267647	0.316254					-0.244118	0.362213	-0.638235	0.00780114
glycylvaline	0.632353	0.00857758	0.420588	0.104768	0.629412	0.00898809	-0.00588235	0.982751	-0.0588235	0.828681	-0.597059	0.0146097	-0.25	0.350391	-0.482353	0.058459	-0.229412	0.39272	-0.314706	0.235158	-0.144118	0.594378					-0.158824	0.556861	-0.452941	0.0780987
glycerate	0.623529	0.00985565	0.614706	0.0112795	0.691176	0.00302472	-0.447059	0.0825369	-0.373529	0.154122	-0.694118	0.00285371	-0.494118	0.0517234	-0.541176	0.0304002	-0.623529	0.00985565	-0.461765	0.0717684	-0.429412	0.0969365					-0.567647	0.0218146	-0.676471	0.00400825
N6,N6,N6-trimethyllysine	0.617647	0.010788	0.702941	0.00238695	0.632353	0.00857758	-0.294118	0.268847	-0.323529	0.221574	-0.714706	0.00186274	-0.602941	0.0134241	-0.6	0.0140071	-0.429412	0.0969365	-0.452941	0.0780987	-0.45	0.0802957					-0.491176	0.0533504	-0.597059	0.0146097
glycylisoleucine	0.617647	0.010788	0.541176	0.0304002	0.744118	0.000948283	0.0676471	0.80342	0.0735294	0.786679	-0.538235	0.0314932	-0.223529	0.405298	-0.317647	0.230573	-0.188235	0.485087	-0.226471	0.398983	-0.117647	0.664341					-0.0470588	0.862604	-0.55	0.027294
4-vinylphenol sulfate	0.611765	0.0117884	0.538235	0.0314932	0.526471	0.0361665	-0.311765	0.2398	-0.235294	0.380356	-0.573529	0.020191	-0.255882	0.33879	-0.4	0.12475	-0.417647	0.107474	-0.538235	0.0314932	-0.326471	0.217159					-0.302941	0.254067	-0.455882	0.0759455
1-methylhistidine	0.597059	0.0146097	0.591176	0.0158756	0.523529	0.0374126	-0.102941	0.70441	-0.235294	0.380356	-0.547059	0.0283011	-0.352941	0.179959	-0.441176	0.0871536	-0.176471	0.513251	-0.270588	0.310761	-0.314706	0.235158					-0.182353	0.499075	-0.35	0.183869
gamma-tocotrienol	0.585294	0.0172253	0.735294	0.00117162	0.755882	0.000705891	-0.0441176	0.871122	-0.00882353	0.974128	-0.270588	0.310761	-0.173529	0.520408	-0.232353	0.386511	-0.05	0.8541	-0.232353	0.386511	-0.0294118	0.913896					-0.152941	0.571745	-0.405882	0.118792
phenylpyruvate	0.552941	0.0263145	0.620588	0.0103135	0.723529	0.00153448	-0.194118	0.47129	-0.123529	0.648542	-0.676471	0.00400825	-0.314706	0.235158	-0.25	0.350391	-0.438235	0.08953	-0.291176	0.273887	-0.364706	0.164868					-0.247059	0.356275	-0.685294	0.00339156
xanthurenate	0.541176	0.0304002	0.623529	0.00985565	0.470588	0.0658195	-0.605882	0.0128603	-0.670588	0.00446721	-0.691176	0.00302472	-0.617647	0.010788	-0.667647	0.00471198	-0.708824	0.00211168	-0.555882	0.0253622	-0.579412	0.0186625					-0.752941	0.000761081	-0.514706	0.0413458
N-acetyl-aspartyl-glutamate (NAAG)	0.532353	0.0337686	0.6	0.0140071	0.491176	0.0533504	-0.432353	0.094421	-0.564706	0.0226632	-0.644118	0.00708152	-0.594118	0.0152324	-0.755882	0.000705891	-0.579412	0.0186625	-0.482353	0.058459	-0.420588	0.104768					-0.670588	0.00446721	-0.438235	0.08953
deoxycarnitine	0.520588	0.0386909	0.691176	0.00302472	0.582353	0.0179327	-0.523529	0.0374126	-0.458824	0.0738355	-0.702941	0.00238695	-0.767647	0.000516884	-0.6	0.0140071	-0.705882	0.0022459	-0.420588	0.104768	-0.555882	0.0253622					-0.741176	0.00101847	-0.702941	0.00238695
threonate	0.497059	0.0501336	0.75	0.000819764	0.655882	0.00580074	-0.529412	0.034952	-0.523529	0.0374126	-0.676471	0.00400825	-0.55	0.027294	-0.508824	0.0441352	-0.708824	0.00211168	-0.420588	0.104768	-0.520588	0.0386909					-0.605882	0.0128603	-0.635294	0.00818206
1-myristoyl-2-arachidonoyl-GPC (14:0/20:4)	0.497059	0.0501336	0.670588	0.00446721	0.491176	0.0533504	-0.491176	0.0533504	-0.526471	0.0361665	-0.591176	0.0158756	-0.5	0.0485803	-0.538235	0.0314932	-0.632353	0.00857758	-0.535294	0.0326159	-0.482353	0.058459					-0.611765	0.0117884	-0.555882	0.0253622
trimethylamine N-oxide	0.497059	0.0501336	0.682353	0.00358797	0.794118	0.000239191	-0.0558824	0.837137	0.123529	0.648542	-0.376471	0.150648	-0.138235	0.609666	-0.0794118	0.770025	-0.185294	0.492057	-0.282353	0.28935	-0.158824	0.556861					-0.15	0.579249	-0.408824	0.115888
valylglutamine	0.488235	0.055015	0.420588	0.104768	0.520588	0.0386909	-0.05	0.8541	-0.2	0.457688	-0.476471	0.0620592	-0.35	0.183869	-0.588235	0.0165397	-0.382353	0.143859	-0.255882	0.33879	-0.102941	0.70441					-0.258824	0.333072	-0.494118	0.0517234
N6,N6-dimethyllysine	0.467647	0.0677609	0.608824	0.0123152	0.297059	0.263863	-0.429412	0.0969365	-0.617647	0.010788	-0.664706	0.00496739	-0.488235	0.055015	-0.505882	0.0455816	-0.741176	0.00101847	-0.494118	0.0517234	-0.635294	0.00818206					-0.661765	0.00523375	-0.614706	0.0112795
N-acetylmethionine	0.423529	0.102109	0.535294	0.0326159	0.597059	0.0146097	0.114706	0.672291	-0.0264706	0.922481	-0.288235	0.278984	-0.202941	0.450961	-0.311765	0.2398	-0.141176	0.602003	-0.0735294	0.786679	0.0205882	0.939674					-0.0176471	0.94828	-0.394118	0.130913
sarcosine	0.420588	0.104768	0.661765	0.00523375	0.588235	0.0165397	-0.261765	0.32741	-0.252941	0.344563	-0.576471	0.0194151	-0.285294	0.284139	-0.205882	0.444285	-0.5	0.0485803	-0.370588	0.15765	-0.491176	0.0533504					-0.344118	0.191856	-0.591176	0.0158756
1,1-kestotetraose	0.367647	0.161232	0.479412	0.0602393	0.358824	0.172304	-0.591176	0.0158756	-0.632353	0.00857758	-0.552941	0.0263145	-0.491176	0.0533504	-0.558824	0.0244365	-0.652941	0.00610205	-0.444118	0.0848227	-0.473529	0.0639191					-0.65	0.00641571	-0.355882	0.176104
beta-cryptoxanthin	0.367647	0.161232	0.5	0.0485803	0.491176	0.0533504	-0.429412	0.0969365	-0.252941	0.344563	-0.5	0.0485803	-0.405882	0.118792	-0.4	0.12475	-0.529412	0.034952	-0.402941	0.121746	-0.282353	0.28935					-0.494118	0.0517234	-0.555882	0.0253622
tartronate (hydroxymalonate)	0.344118	0.191856	0.655882	0.00580074	0.605882	0.0128603	-0.626471	0.00941398	-0.405882	0.118792	-0.65	0.00641571	-0.441176	0.0871536	-0.35	0.183869	-0.638235	0.00780114	-0.479412	0.0602393	-0.544118	0.0293363					-0.605882	0.0128603	-0.544118	0.0293363
astaxanthin	0.320588	0.226045	0.470588	0.0658195	0.414706	0.110229	-0.479412	0.0602393	-0.358824	0.172304	-0.629412	0.00898809	-0.544118	0.0293363	-0.523529	0.0374126	-0.658824	0.00551142	-0.45	0.0802957	-0.444118	0.0848227					-0.720588	0.00163819	-0.532353	0.0337686
2,4-dihydroxybutyrate	0.308824	0.244499	0.364706	0.164868	0.508824	0.0441352	-0.326471	0.217159	-0.288235	0.278984	-0.488235	0.055015	-0.270588	0.310761	-0.323529	0.221574	-0.552941	0.0263145	-0.25	0.350391	-0.308824	0.244499					-0.411765	0.113034	-0.361765	0.168559
2-palmitoyl-GPC (16:0)	0.138235	0.609666	0.320588	0.226045	0.0941176	0.728814	-0.652941	0.00610205	-0.552941	0.0263145	-0.411765	0.113034	-0.405882	0.118792	-0.423529	0.102109	-0.682353	0.00358797	-0.538235	0.0314932	-0.511765	0.0427234					-0.726471	0.00143618	-0.344118	0.191856
ergosterol	0.135294	0.617367	0.461765	0.0717684	0.352941	0.179959	-0.567647	0.0218146	-0.435294	0.0919524	-0.435294	0.0919524	-0.388235	0.137282	-0.35	0.183869	-0.591176	0.0158756	-0.361765	0.168559	-0.388235	0.137282					-0.588235	0.0165397	-0.341176	0.195933
N-palmitoylglycine	0.0705882	0.795039	0.252941	0.344563	0.0617647	0.820242	-0.661765	0.00523375	-0.676471	0.00400825	-0.329412	0.212801	-0.485294	0.0567177	-0.423529	0.102109	-0.617647	0.010788	-0.326471	0.217159	-0.488235	0.055015					-0.617647	0.010788	-0.220588	0.411666
docosadienoate (22:2n6)	-0.258824	0.333072	-0.414706	0.110229	-0.408824	0.115888	0.373529	0.154122	0.317647	0.230573	0.441176	0.0871536	0.4	0.12475	0.547059	0.0283011	0.494118	0.0517234	0.326471	0.217159	0.208824	0.437659					0.511765	0.0427234	0.332353	0.2085
1-palmitoylglycerol (16:0)	-0.344118	0.191856	-0.476471	0.0620592	-0.447059	0.0825369	0.505882	0.0455816	0.370588	0.15765	0.623529	0.00985565	0.423529	0.102109	0.417647	0.107474	0.605882	0.0128603	0.508824	0.0441352	0.432353	0.094421					0.620588	0.0103135	0.570588	0.0209907
pentadecanoate (15:0)	-0.347059	0.187834	-0.555882	0.0253622	-0.420588	0.104768	0.247059	0.356275	0.388235	0.137282	0.344118	0.191856	0.441176	0.0871536	0.555882	0.0253622	0.35	0.183869	0.188235	0.485087	0.164706	0.542148					0.285294	0.284139	0.208824	0.437659
trans-4-hydroxyproline	-0.347059	0.187834	-0.567647	0.0218146	-0.352941	0.179959	0.305882	0.249254	0.447059	0.0825369	0.438235	0.08953	0.308824	0.244499	0.255882	0.33879	0.608824	0.0123152	0.329412	0.212801	0.452941	0.0780987					0.491176	0.0533504	0.570588	0.0209907
1-stearoyl-GPI (18:0)	-0.364706	0.164868	-0.279412	0.294618	-0.0911765	0.737005	0.297059	0.263863	0.514706	0.0413458	0.297059	0.263863	0.635294	0.00818206	0.770588	0.000476822	0.294118	0.268847	0.252941	0.344563	0.191176	0.478164					0.423529	0.102109	0.135294	0.617367
erucate (22:1n9)	-0.376471	0.150648	-0.632353	0.00857758	-0.461765	0.0717684	0.461765	0.0717684	0.588235	0.0165397	0.664706	0.00496739	0.588235	0.0165397	0.652941	0.00610205	0.717647	0.00174754	0.417647	0.107474	0.494118	0.0517234					0.688235	0.00320391	0.447059	0.0825369
imidazole propionate	-0.420588	0.104768	-0.608824	0.0123152	-0.438235	0.08953	0.526471	0.0361665	0.505882	0.0455816	0.547059	0.0283011	0.526471	0.0361665	0.276471	0.299942	0.511765	0.0427234	0.358824	0.172304	0.597059	0.0146097					0.473529	0.0639191	0.294118	0.268847
1-lignoceroyl-GPC (24:0)	-0.435294	0.0919524	-0.444118	0.0848227	-0.444118	0.0848227	0.585294	0.0172253	0.314706	0.235158	0.676471	0.00400825	0.520588	0.0386909	0.497059	0.0501336	0.555882	0.0253622	0.597059	0.0146097	0.491176	0.0533504					0.535294	0.0326159	0.655882	0.00580074
8-hydroxyguanine	-0.438235	0.08953	-0.464706	0.0697437	-0.326471	0.217159	0.288235	0.278984	0.505882	0.0455816	0.505882	0.0455816	0.558824	0.0244365	0.617647	0.010788	0.458824	0.0738355	0.244118	0.362213	0.385294	0.140544					0.370588	0.15765	0.344118	0.191856
heme	-0.441176	0.0871536	-0.641176	0.00743442	-0.444118	0.0848227	0.258824	0.333072	0.264706	0.321804	0.611765	0.0117884	0.629412	0.00898809	0.470588	0.0658195	0.488235	0.055015	0.376471	0.150648	0.497059	0.0501336					0.535294	0.0326159	0.623529	0.00985565
1-myristoyl-2-palmitoyl-GPC (14:0/16:0)	-0.467647	0.0677609	-0.476471	0.0620592	-0.326471	0.217159	0.470588	0.0658195	0.482353	0.058459	0.602941	0.0134241	0.8	0.000198571	0.620588	0.0103135	0.508824	0.0441352	0.464706	0.0697437	0.514706	0.0413458					0.670588	0.00446721	0.529412	0.034952
arachidate (20:0)	-0.505882	0.0455816	-0.658824	0.00551142	-0.447059	0.0825369	0.179412	0.50614	0.308824	0.244499	0.420588	0.104768	0.535294	0.0326159	0.479412	0.0602393	0.214706	0.424559	0.241176	0.368207	0.258824	0.333072					0.314706	0.235158	0.397059	0.127806
biliverdin	-0.514706	0.0413458	-0.620588	0.0103135	-0.491176	0.0533504	0.232353	0.386511	0.208824	0.437659	0.532353	0.0337686	0.594118	0.0152324	0.417647	0.107474	0.370588	0.15765	0.435294	0.0919524	0.405882	0.118792					0.485294	0.0567177	0.635294	0.00818206
palmitate (16:0)	-0.514706	0.0413458	-0.611765	0.0117884	-0.461765	0.0717684	0.147059	0.586793	0.311765	0.2398	0.361765	0.168559	0.482353	0.058459	0.544118	0.0293363	0.202941	0.450961	0.217647	0.418087	0.152941	0.571745					0.208824	0.437659	0.305882	0.249254
1-stearoyl-GPE (18:0)	-0.526471	0.0361665	-0.417647	0.107474	-0.417647	0.107474	0.344118	0.191856	0.273529	0.305323	0.382353	0.143859	0.573529	0.020191	0.376471	0.150648	0.252941	0.344563	0.344118	0.191856	0.217647	0.418087					0.344118	0.191856	0.523529	0.0374126
stearate (18:0)	-0.535294	0.0326159	-0.576471	0.0194151	-0.405882	0.118792	0.0970588	0.720651	0.276471	0.299942	0.302941	0.254067	0.438235	0.08953	0.470588	0.0658195	0.1	0.712516	0.208824	0.437659	0.126471	0.640694					0.152941	0.571745	0.294118	0.268847
N-carbamoylputrescine	-0.552941	0.0263145	-0.55	0.027294	-0.364706	0.164868	0.379412	0.147227	0.258824	0.333072	0.508824	0.0441352	0.661765	0.00523375	0.358824	0.172304	0.317647	0.230573	0.5	0.0485803	0.455882	0.0759455					0.45	0.0802957	0.614706	0.0112795
margarate (17:0)	-0.591176	0.0158756	-0.620588	0.0103135	-0.429412	0.0969365	0.170588	0.52761	0.332353	0.2085	0.376471	0.150648	0.576471	0.0194151	0.523529	0.0374126	0.188235	0.485087	0.276471	0.299942	0.211765	0.431083					0.270588	0.310761	0.373529	0.154122
(16 or 17)-methylstearate (a19:0 or i19:0)	-0.602941	0.0134241	-0.611765	0.0117884	-0.411765	0.113034	0.191176	0.478164	0.335294	0.204255	0.358824	0.172304	0.579412	0.0186625	0.532353	0.0337686	0.185294	0.492057	0.302941	0.254067	0.217647	0.418087					0.276471	0.299942	0.379412	0.147227
quinate	-0.605882	0.0128603	-0.735294	0.00117162	-0.582353	0.0179327	0.414706	0.110229	0.382353	0.143859	0.691176	0.00302472	0.682353	0.00358797	0.505882	0.0455816	0.570588	0.0209907	0.511765	0.0427234	0.561765	0.023537					0.611765	0.0117884	0.755882	0.000705891
imidazole lactate	-0.65	0.00641571	-0.476471	0.0620592	-0.317647	0.230573	0.388235	0.137282	0.4	0.12475	0.529412	0.034952	0.397059	0.127806	0.447059	0.0825369	0.505882	0.0455816	0.585294	0.0172253	0.458824	0.0738355					0.432353	0.094421	0.632353	0.00857758
lactose	-0.661765	0.00523375	-0.567647	0.0218146	-0.479412	0.0602393	0.417647	0.107474	0.329412	0.212801	0.75	0.000819764	0.664706	0.00496739	0.532353	0.0337686	0.508824	0.0441352	0.664706	0.00496739	0.561765	0.023537					0.620588	0.0103135	0.732353	0.00125496
1,2-dipalmitoyl-GPC (16:0/16:0)	-0.664706	0.00496739	-0.538235	0.0314932	-0.485294	0.0567177	0.508824	0.0441352	0.5	0.0485803	0.726471	0.00143618	0.744118	0.000948283	0.679412	0.00379343	0.567647	0.0218146	0.570588	0.0209907	0.55	0.027294					0.655882	0.00580074	0.667647	0.00471198
nonadecanoate (19:0)	-0.664706	0.00496739	-0.682353	0.00358797	-0.505882	0.0455816	0.244118	0.362213	0.285294	0.284139	0.414706	0.110229	0.558824	0.0244365	0.455882	0.0759455	0.167647	0.534857	0.397059	0.127806	0.273529	0.305323					0.297059	0.263863	0.479412	0.0602393
1-stearoyl-2-oleoyl-GPC (18:0/18:1)	-0.664706	0.00496739	-0.338235	0.200066	-0.464706	0.0697437	0.285294	0.284139	0.214706	0.424559	0.729412	0.00134308	0.614706	0.0112795	0.514706	0.0413458	0.355882	0.176104	0.476471	0.0620592	0.455882	0.0759455					0.511765	0.0427234	0.714706	0.00186274
N-palmitoyl-sphinganine (d18:0/16:0)	-0.670588	0.00446721	-0.402941	0.121746	-0.502941	0.0470631	0.482353	0.058459	0.323529	0.221574	0.755882	0.000705891	0.441176	0.0871536	0.364706	0.164868	0.6	0.0140071	0.597059	0.0146097	0.538235	0.0314932					0.494118	0.0517234	0.85	3.05226e-05
2,4,6-trihydroxybenzoate	-0.723529	0.00153448	-0.561765	0.023537	-0.555882	0.0253622	0.382353	0.143859	0.135294	0.617367	0.532353	0.0337686	0.538235	0.0314932	0.344118	0.191856	0.197059	0.464464	0.623529	0.00985565	0.367647	0.161232					0.397059	0.127806	0.694118	0.00285371
4-cholesten-3-one	-0.741176	0.00101847	-0.635294	0.00818206	-0.741176	0.00101847	0.232353	0.386511	0.141176	0.602003	0.694118	0.00285371	0.473529	0.0639191	0.285294	0.284139	0.35	0.183869	0.417647	0.107474	0.470588	0.0658195					0.376471	0.150648	0.8	0.000198571
1-methylguanidine	-0.797059	0.000218098	-0.679412	0.00379343	-0.505882	0.0455816	0.452941	0.0780987	0.435294	0.0919524	0.635294	0.00818206	0.679412	0.00379343	0.632353	0.00857758	0.444118	0.0848227	0.670588	0.00446721	0.485294	0.0567177					0.608824	0.0123152	0.747059	0.000882107
2-piperidinone	-0.805882	0.000163847	-0.617647	0.010788	-0.594118	0.0152324	0.294118	0.268847	0.282353	0.28935	0.726471	0.00143618	0.661765	0.00523375	0.547059	0.0283011	0.352941	0.179959	0.535294	0.0326159	0.494118	0.0517234					0.485294	0.0567177	0.75	0.000819764
N-methylhydantoin	-0.829412	7.08845e-05	-0.458824	0.0738355	-0.523529	0.0374126	0.235294	0.380356	0.123529	0.648542	0.664706	0.00496739	0.470588	0.0658195	0.441176	0.0871536	0.258824	0.333072	0.605882	0.0128603	0.394118	0.130913					0.408824	0.115888	0.855882	2.34492e-05

## Sheet: File S4
					The specific microbe–metabolite correlations in FOS-BC group compared to the control group
	Pediococcus		Lactobacillus		ML602J-51		Propionibacterium		Paraclostridium		Mycobacterium		Glutamicibacter		Brevibacterium		Saccharopolyspora		Jeotgalicoccus		Pseudogracilibacillus		Carnobacterium		Globicatella		Psychrilyobacter
Metabolites	R	p-value	R	p-value	R	p-value	R	p-value	R	p-value	R	p-value	R	p-value	R	p-value	R	p-value	R	p-value	R	p-value	R	p-value	R	p-value	R	p-value
gamma-tocotrienol	0.832353	6.32812e-05	0.461765	0.0717684	0.508824	0.0441352	0.370588	0.15765	0.561765	0.023537	0.385294	0.140544	-0.208824	0.437659	-0.423529	0.102109	0.758824	0.00065403	-0.320588	0.226045	-0.282353	0.28935	-0.217647	0.418087	-0.394118	0.130913	0.461765	0.0717684
N6-methyllysine	0.758824	0.00065403	0.455882	0.0759455	0.655882	0.00580074	0.479412	0.0602393	0.535294	0.0326159	0.302941	0.254067	-0.497059	0.0501336	-0.482353	0.058459	0.620588	0.0103135	-0.458824	0.0738355	-0.470588	0.0658195	-0.326471	0.217159	-0.411765	0.113034	0.467647	0.0677609
N-acetyl-aspartyl-glutamate (NAAG)	0.744118	0.000948283	0.594118	0.0152324	0.617647	0.010788	0.505882	0.0455816	0.45	0.0802957	0.573529	0.020191	-0.570588	0.0209907	-0.382353	0.143859	0.479412	0.0602393	-0.470588	0.0658195	-0.508824	0.0441352	-0.397059	0.127806	-0.497059	0.0501336	0.511765	0.0427234
lactose	0.735294	0.00117162	0.514706	0.0413458	0.420588	0.104768	0.329412	0.212801	0.261765	0.32741	0.508824	0.0441352	-0.397059	0.127806	-0.323529	0.221574	0.314706	0.235158	-0.335294	0.204255	-0.408824	0.115888	-0.355882	0.176104	-0.382353	0.143859	0.317647	0.230573
ergosterol	0.720588	0.00163819	0.65	0.00641571	0.561765	0.023537	0.467647	0.0677609	0.514706	0.0413458	0.573529	0.020191	-0.617647	0.010788	-0.55	0.027294	0.497059	0.0501336	-0.432353	0.094421	-0.623529	0.00985565	-0.552941	0.0263145	-0.385294	0.140544	0.5	0.0485803
1-myristoyl-2-arachidonoyl-GPC (14:0/20:4)	0.714706	0.00186274	0.561765	0.023537	0.723529	0.00153448	0.479412	0.0602393	0.723529	0.00153448	0.544118	0.0293363	-0.55	0.027294	-0.555882	0.0253622	0.658824	0.00551142	-0.517647	0.0400018	-0.705882	0.0022459	-0.635294	0.00818206	-0.541176	0.0304002	0.7	0.00253509
N6-succinyladenosine	0.702941	0.00238695	0.655882	0.00580074	0.591176	0.0158756	0.538235	0.0314932	0.391176	0.134071	0.505882	0.0455816	-0.494118	0.0517234	-0.505882	0.0455816	0.570588	0.0209907	-0.538235	0.0314932	-0.570588	0.0209907	-0.532353	0.0337686	-0.397059	0.127806	0.364706	0.164868
xanthurenate	0.7	0.00253509	0.541176	0.0304002	0.558824	0.0244365	0.388235	0.137282	0.45	0.0802957	0.529412	0.034952	-0.564706	0.0226632	-0.470588	0.0658195	0.376471	0.150648	-0.488235	0.055015	-0.605882	0.0128603	-0.517647	0.0400018	-0.485294	0.0567177	0.488235	0.055015
1,1-kestotetraose	0.691176	0.00302472	0.55	0.027294	0.544118	0.0293363	0.423529	0.102109	0.426471	0.0994991	0.529412	0.034952	-0.573529	0.020191	-0.438235	0.08953	0.370588	0.15765	-0.479412	0.0602393	-0.597059	0.0146097	-0.514706	0.0413458	-0.464706	0.0697437	0.488235	0.055015
N6,N6,N6-trimethyllysine	0.685294	0.00339156	0.611765	0.0117884	0.632353	0.00857758	0.620588	0.0103135	0.423529	0.102109	0.517647	0.0400018	-0.617647	0.010788	-0.423529	0.102109	0.594118	0.0152324	-0.632353	0.00857758	-0.529412	0.034952	-0.461765	0.0717684	-0.455882	0.0759455	0.464706	0.0697437
3-hydroxydecanoylcarnitine	0.629412	0.00898809	0.385294	0.140544	0.532353	0.0337686	0.291176	0.273887	0.335294	0.204255	0.314706	0.235158	-0.373529	0.154122	-0.738235	0.00109285	0.532353	0.0337686	-0.688235	0.00320391	-0.6	0.0140071	-0.588235	0.0165397	-0.605882	0.0128603	0.220588	0.411666
threonate	0.626471	0.00941398	0.582353	0.0179327	0.547059	0.0283011	0.444118	0.0848227	0.461765	0.0717684	0.517647	0.0400018	-0.658824	0.00551142	-0.526471	0.0361665	0.402941	0.121746	-0.458824	0.0738355	-0.644118	0.00708152	-0.567647	0.0218146	-0.397059	0.127806	0.467647	0.0677609
trimethylamine N-oxide	0.608824	0.0123152	0.758824	0.00065403	0.870588	1.14989e-05	0.691176	0.00302472	0.697059	0.00269059	0.664706	0.00496739	-0.738235	0.00109285	-0.661765	0.00523375	0.738235	0.00109285	-0.623529	0.00985565	-0.647059	0.00674208	-0.602941	0.0134241	-0.514706	0.0413458	0.611765	0.0117884
astaxanthin	0.602941	0.0134241	0.620588	0.0103135	0.538235	0.0314932	0.470588	0.0658195	0.6	0.0140071	0.638235	0.00780114	-0.658824	0.00551142	-0.482353	0.058459	0.485294	0.0567177	-0.397059	0.127806	-0.561765	0.023537	-0.467647	0.0677609	-0.426471	0.0994991	0.614706	0.0112795
sarcosine	0.591176	0.0158756	0.35	0.183869	0.523529	0.0374126	0.267647	0.316254	0.5	0.0485803	0.155882	0.564282	-0.423529	0.102109	-0.629412	0.00898809	0.485294	0.0567177	-0.391176	0.134071	-0.588235	0.0165397	-0.529412	0.034952	-0.264706	0.321804	0.329412	0.212801
glycerate	0.588235	0.0165397	0.652941	0.00610205	0.594118	0.0152324	0.544118	0.0293363	0.547059	0.0283011	0.573529	0.020191	-0.658824	0.00551142	-0.482353	0.058459	0.458824	0.0738355	-0.485294	0.0567177	-0.635294	0.00818206	-0.514706	0.0413458	-0.444118	0.0848227	0.576471	0.0194151
deoxycarnitine	0.538235	0.0314932	0.514706	0.0413458	0.623529	0.00985565	0.467647	0.0677609	0.594118	0.0152324	0.547059	0.0283011	-0.735294	0.00117162	-0.517647	0.0400018	0.376471	0.150648	-0.591176	0.0158756	-0.576471	0.0194151	-0.535294	0.0326159	-0.494118	0.0517234	0.620588	0.0103135
N-palmitoylglycine	0.532353	0.0337686	0.408824	0.115888	0.182353	0.499075	0.0382353	0.888198	0.132353	0.625106	0.429412	0.0969365	-0.376471	0.150648	-0.382353	0.143859	-0.0323529	0.90532	-0.3	0.258936	-0.4	0.12475	-0.376471	0.150648	-0.226471	0.398983	0.152941	0.571745
2,4-dihydroxybutyrate	0.523529	0.0374126	0.514706	0.0413458	0.458824	0.0738355	0.376471	0.150648	0.411765	0.113034	0.455882	0.0759455	-0.623529	0.00985565	-0.470588	0.0658195	0.279412	0.294618	-0.305882	0.249254	-0.526471	0.0361665	-0.382353	0.143859	-0.335294	0.204255	0.408824	0.115888
N6,N6-dimethyllysine	0.523529	0.0374126	0.414706	0.110229	0.720588	0.00163819	0.435294	0.0919524	0.535294	0.0326159	0.35	0.183869	-0.582353	0.0179327	-0.638235	0.00780114	0.605882	0.0128603	-0.473529	0.0639191	-0.744118	0.000948283	-0.623529	0.00985565	-0.523529	0.0374126	0.441176	0.0871536
1-methylhistidine	0.511765	0.0427234	0.25	0.350391	0.458824	0.0738355	0.294118	0.268847	0.25	0.350391	0.161765	0.549483	-0.385294	0.140544	-0.447059	0.0825369	0.341176	0.195933	-0.355882	0.176104	-0.220588	0.411666	-0.229412	0.39272	-0.294118	0.268847	0.158824	0.556861
carnitine	0.494118	0.0517234	0.352941	0.179959	0.305882	0.249254	0.4	0.12475	0.0264706	0.922481	0.397059	0.127806	-0.291176	0.273887	-0.255882	0.33879	0.352941	0.179959	-0.505882	0.0455816	-0.323529	0.221574	-0.364706	0.164868	-0.476471	0.0620592	0.15	0.579249
cysteine	0.491176	0.0533504	0.464706	0.0697437	0.373529	0.154122	0.270588	0.310761	0.258824	0.333072	0.458824	0.0738355	-0.379412	0.147227	-0.426471	0.0994991	0.288235	0.278984	-0.291176	0.273887	-0.561765	0.023537	-0.497059	0.0501336	-0.417647	0.107474	0.273529	0.305323
thymidine 5'-monophosphate	0.485294	0.0567177	0.511765	0.0427234	0.479412	0.0602393	0.544118	0.0293363	0.323529	0.221574	0.305882	0.249254	-0.261765	0.32741	-0.0705882	0.795039	0.347059	0.187834	-0.364706	0.164868	-0.229412	0.39272	-0.208824	0.437659	-0.161765	0.549483	0.397059	0.127806
beta-cryptoxanthin	0.441176	0.0871536	0.726471	0.00143618	0.573529	0.020191	0.7	0.00253509	0.632353	0.00857758	0.717647	0.00174754	-0.697059	0.00269059	-0.229412	0.39272	0.547059	0.0283011	-0.297059	0.263863	-0.458824	0.0738355	-0.373529	0.154122	-0.276471	0.299942	0.741176	0.00101847
dimethylarginine (SDMA + ADMA)	0.420588	0.104768	0.555882	0.0253622	0.473529	0.0639191	0.444118	0.0848227	0.420588	0.104768	0.497059	0.0501336	-0.535294	0.0326159	-0.561765	0.023537	0.414706	0.110229	-0.405882	0.118792	-0.570588	0.0209907	-0.552941	0.0263145	-0.447059	0.0825369	0.4	0.12475
gamma-glutamylthreonine	0.411765	0.113034	0.405882	0.118792	0.517647	0.0400018	0.370588	0.15765	0.382353	0.143859	0.141176	0.602003	-0.338235	0.200066	-0.435294	0.0919524	0.461765	0.0717684	-0.335294	0.204255	-0.217647	0.418087	-0.152941	0.571745	-0.111765	0.680274	0.2	0.457688
linolenoyl ethanolamide	0.405882	0.118792	0.282353	0.28935	0.132353	0.625106	0.141176	0.602003	-0.00588235	0.982751	0.247059	0.356275	-0.217647	0.418087	-0.188235	0.485087	-0.05	0.8541	-0.105882	0.696334	-0.288235	0.278984	-0.241176	0.368207	-0.205882	0.444285	0.0764706	0.778341
tartronate (hydroxymalonate)	0.402941	0.121746	0.423529	0.102109	0.414706	0.110229	0.417647	0.107474	0.35	0.183869	0.358824	0.172304	-0.485294	0.0567177	-0.426471	0.0994991	0.355882	0.176104	-0.455882	0.0759455	-0.638235	0.00780114	-0.632353	0.00857758	-0.4	0.12475	0.394118	0.130913
gamma-glutamylalanine	0.4	0.12475	0.214706	0.424559	0.444118	0.0848227	0.188235	0.485087	0.338235	0.200066	0.0764706	0.778341	-0.164706	0.542148	-0.494118	0.0517234	0.379412	0.147227	-0.282353	0.28935	-0.202941	0.450961	-0.102941	0.70441	-0.352941	0.179959	0.144118	0.594378
o-Tyrosine	0.388235	0.137282	0.379412	0.147227	0.473529	0.0639191	0.561765	0.023537	0.302941	0.254067	0.229412	0.39272	-0.544118	0.0293363	-0.0323529	0.90532	0.35	0.183869	-0.441176	0.0871536	-0.358824	0.172304	-0.329412	0.212801	-0.0882353	0.745222	0.429412	0.0969365
ribose	0.335294	0.204255	0.473529	0.0639191	0.573529	0.020191	0.508824	0.0441352	0.473529	0.0639191	0.3	0.258936	-0.491176	0.0533504	-0.697059	0.00269059	0.55	0.027294	-0.6	0.0140071	-0.655882	0.00580074	-0.732353	0.00125496	-0.423529	0.102109	0.355882	0.176104
protoporphyrin IX	0.323529	0.221574	0.597059	0.0146097	0.476471	0.0620592	0.520588	0.0386909	0.397059	0.127806	0.408824	0.115888	-0.458824	0.0738355	-0.432353	0.094421	0.452941	0.0780987	-0.432353	0.094421	-0.779412	0.00037168	-0.75	0.000819764	-0.255882	0.33879	0.417647	0.107474
isovalerylcarnitine (C5)	0.308824	0.244499	0.420588	0.104768	0.623529	0.00985565	0.388235	0.137282	0.473529	0.0639191	0.267647	0.316254	-0.658824	0.00551142	-0.717647	0.00174754	0.438235	0.08953	-0.685294	0.00339156	-0.776471	0.000404351	-0.794118	0.000239191	-0.35	0.183869	0.358824	0.172304
propionylcarnitine (C3)	0.3	0.258936	0.614706	0.0112795	0.644118	0.00708152	0.535294	0.0326159	0.464706	0.0697437	0.444118	0.0848227	-0.75	0.000819764	-0.567647	0.0218146	0.426471	0.0994991	-0.623529	0.00985565	-0.585294	0.0172253	-0.647059	0.00674208	-0.197059	0.464464	0.391176	0.134071
5-methylthioadenosine (MTA)	0.252941	0.344563	0.529412	0.034952	0.614706	0.0112795	0.741176	0.00101847	0.385294	0.140544	0.352941	0.179959	-0.623529	0.00985565	-0.261765	0.32741	0.535294	0.0326159	-0.508824	0.0441352	-0.5	0.0485803	-0.488235	0.055015	-0.229412	0.39272	0.438235	0.08953
lactate	0.0794118	0.770025	0.108824	0.688288	0.388235	0.137282	0.220588	0.411666	0.226471	0.398983	0.241176	0.368207	-0.55	0.027294	-0.417647	0.107474	0.0352941	0.896753	-0.488235	0.055015	-0.344118	0.191856	-0.382353	0.143859	-0.447059	0.0825369	0.235294	0.380356
N-palmitoyl-sphinganine (d18:0/16:0)	-0.0558824	0.837137	-0.455882	0.0759455	-0.555882	0.0253622	-0.582353	0.0179327	-0.411765	0.113034	-0.379412	0.147227	0.7	0.00253509	0.494118	0.0517234	-0.358824	0.172304	0.420588	0.104768	0.582353	0.0179327	0.485294	0.0567177	0.402941	0.121746	-0.411765	0.113034
1-lignoceroyl-GPC (24:0)	-0.147059	0.586793	-0.444118	0.0848227	-0.388235	0.137282	-0.4	0.12475	-0.373529	0.154122	-0.520588	0.0386909	0.579412	0.0186625	0.320588	0.226045	-0.117647	0.664341	0.279412	0.294618	0.335294	0.204255	0.338235	0.200066	0.35	0.183869	-0.432353	0.094421
taurochenodeoxycholic acid 3-sulfate	-0.282353	0.28935	-0.567647	0.0218146	-0.805882	0.000163847	-0.679412	0.00379343	-0.676471	0.00400825	-0.620588	0.0103135	0.823529	8.83914e-05	0.332353	0.2085	-0.555882	0.0253622	0.447059	0.0825369	0.394118	0.130913	0.279412	0.294618	0.414706	0.110229	-0.7	0.00253509
tryptophylglycine	-0.285294	0.284139	-0.426471	0.0994991	-0.729412	0.00134308	-0.561765	0.023537	-0.588235	0.0165397	-0.385294	0.140544	0.517647	0.0400018	0.532353	0.0337686	-0.644118	0.00708152	0.629412	0.00898809	0.397059	0.127806	0.45	0.0802957	0.458824	0.0738355	-0.488235	0.055015
ophthalmate	-0.320588	0.226045	-0.276471	0.299942	-0.688235	0.00320391	-0.385294	0.140544	-0.605882	0.0128603	-0.45	0.0802957	0.491176	0.0533504	0.461765	0.0717684	-0.455882	0.0759455	0.55	0.027294	0.614706	0.0112795	0.632353	0.00857758	0.679412	0.00379343	-0.635294	0.00818206
erucate (22:1n9)	-0.35	0.183869	-0.341176	0.195933	-0.435294	0.0919524	-0.402941	0.121746	-0.358824	0.172304	-0.223529	0.405298	0.397059	0.127806	0.476471	0.0620592	-0.391176	0.134071	0.391176	0.134071	0.5	0.0485803	0.494118	0.0517234	0.385294	0.140544	-0.323529	0.221574
pentadecanoate (15:0)	-0.35	0.183869	-0.229412	0.39272	-0.308824	0.244499	-0.367647	0.161232	-0.173529	0.520408	-0.0852941	0.753465	0.185294	0.492057	0.267647	0.316254	-0.282353	0.28935	0.429412	0.0969365	0.323529	0.221574	0.332353	0.2085	0.341176	0.195933	-0.205882	0.444285
N-carbamoylsarcosine	-0.361765	0.168559	-0.5	0.0485803	-0.5	0.0485803	-0.332353	0.2085	-0.479412	0.0602393	-0.708824	0.00211168	0.4	0.12475	0.394118	0.130913	-0.267647	0.316254	0.382353	0.143859	0.211765	0.431083	0.226471	0.398983	0.635294	0.00818206	-0.502941	0.0470631
eicosenoate (20:1)	-0.370588	0.15765	-0.314706	0.235158	-0.338235	0.200066	-0.361765	0.168559	-0.3	0.258936	-0.167647	0.534857	0.232353	0.386511	0.35	0.183869	-0.335294	0.204255	0.305882	0.249254	0.408824	0.115888	0.358824	0.172304	0.347059	0.187834	-0.291176	0.273887
1-stearoyl-2-oleoyl-GPC (18:0/18:1)	-0.382353	0.143859	-0.455882	0.0759455	-0.623529	0.00985565	-0.397059	0.127806	-0.476471	0.0620592	-0.447059	0.0825369	0.694118	0.00285371	0.558824	0.0244365	-0.273529	0.305323	0.573529	0.020191	0.323529	0.221574	0.341176	0.195933	0.408824	0.115888	-0.408824	0.115888
trans-4-hydroxyproline	-0.423529	0.102109	-0.391176	0.134071	-0.579412	0.0186625	-0.4	0.12475	-0.570588	0.0209907	-0.405882	0.118792	0.602941	0.0134241	0.482353	0.058459	-0.391176	0.134071	0.491176	0.0533504	0.752941	0.000761081	0.755882	0.000705891	0.452941	0.0780987	-0.611765	0.0117884
margarate (17:0)	-0.423529	0.102109	-0.173529	0.520408	-0.373529	0.154122	-0.338235	0.200066	-0.182353	0.499075	-0.164706	0.542148	0.229412	0.39272	0.238235	0.374254	-0.264706	0.321804	0.558824	0.0244365	0.129412	0.632882	0.202941	0.450961	0.435294	0.0919524	-0.238235	0.374254
4-cholesten-3-one	-0.441176	0.0871536	-0.552941	0.0263145	-0.564706	0.0226632	-0.305882	0.249254	-0.414706	0.110229	-0.497059	0.0501336	0.638235	0.00780114	0.611765	0.0117884	-0.376471	0.150648	0.520588	0.0386909	0.420588	0.104768	0.405882	0.118792	0.285294	0.284139	-0.270588	0.310761
3-butenylglucosinolate	-0.458824	0.0738355	-0.0558824	0.837137	-0.4	0.12475	-0.0676471	0.80342	-0.361765	0.168559	0.00588235	0.982751	0.197059	0.464464	0.494118	0.0517234	-0.3	0.258936	0.532353	0.0337686	0.4	0.12475	0.45	0.0802957	0.373529	0.154122	-0.241176	0.368207
stearate (18:0)	-0.473529	0.0639191	-0.194118	0.47129	-0.373529	0.154122	-0.358824	0.172304	-0.194118	0.47129	-0.158824	0.556861	0.191176	0.478164	0.247059	0.356275	-0.347059	0.187834	0.441176	0.0871536	0.135294	0.617367	0.167647	0.534857	0.432353	0.094421	-0.226471	0.398983
N-carbamoylputrescine	-0.479412	0.0602393	-0.444118	0.0848227	-0.752941	0.000761081	-0.541176	0.0304002	-0.579412	0.0186625	-0.420588	0.104768	0.605882	0.0128603	0.585294	0.0172253	-0.573529	0.020191	0.767647	0.000516884	0.564706	0.0226632	0.608824	0.0123152	0.555882	0.0253622	-0.544118	0.0293363
palmitate (16:0)	-0.485294	0.0567177	-0.261765	0.32741	-0.408824	0.115888	-0.385294	0.140544	-0.238235	0.374254	-0.197059	0.464464	0.235294	0.380356	0.291176	0.273887	-0.344118	0.191856	0.467647	0.0677609	0.188235	0.485087	0.217647	0.418087	0.426471	0.0994991	-0.258824	0.333072
(16 or 17)-methylstearate (a19:0 or i19:0)	-0.488235	0.055015	-0.276471	0.299942	-0.482353	0.058459	-0.4	0.12475	-0.3	0.258936	-0.264706	0.321804	0.3	0.258936	0.344118	0.191856	-0.344118	0.191856	0.638235	0.00780114	0.267647	0.316254	0.338235	0.200066	0.532353	0.0337686	-0.344118	0.191856
arachidate (20:0)	-0.488235	0.055015	-0.161765	0.549483	-0.408824	0.115888	-0.288235	0.278984	-0.288235	0.278984	-0.214706	0.424559	0.329412	0.212801	0.394118	0.130913	-0.314706	0.235158	0.485294	0.0567177	0.161765	0.549483	0.241176	0.368207	0.494118	0.0517234	-0.285294	0.284139
2-palmitoylglycerol (16:0)	-0.508824	0.0441352	-0.470588	0.0658195	-0.461765	0.0717684	-0.458824	0.0738355	-0.432353	0.094421	-0.464706	0.0697437	0.508824	0.0441352	0.426471	0.0994991	-0.482353	0.058459	0.273529	0.305323	0.405882	0.118792	0.367647	0.161232	0.4	0.12475	-0.432353	0.094421
1-palmitoylglycerol (16:0)	-0.517647	0.0400018	-0.570588	0.0209907	-0.552941	0.0263145	-0.511765	0.0427234	-0.473529	0.0639191	-0.482353	0.058459	0.561765	0.023537	0.632353	0.00857758	-0.555882	0.0253622	0.429412	0.0969365	0.573529	0.020191	0.520588	0.0386909	0.476471	0.0620592	-0.405882	0.118792
nonadecanoate (19:0)	-0.526471	0.0361665	-0.264706	0.321804	-0.473529	0.0639191	-0.405882	0.118792	-0.288235	0.278984	-0.261765	0.32741	0.297059	0.263863	0.335294	0.204255	-0.376471	0.150648	0.597059	0.0146097	0.235294	0.380356	0.297059	0.263863	0.526471	0.0361665	-0.332353	0.2085
8-hydroxyguanine	-0.532353	0.0337686	-0.270588	0.310761	-0.629412	0.00898809	-0.211765	0.431083	-0.464706	0.0697437	-0.258824	0.333072	0.467647	0.0677609	0.529412	0.034952	-0.288235	0.278984	0.555882	0.0253622	0.505882	0.0455816	0.444118	0.0848227	0.502941	0.0470631	-0.385294	0.140544
1-myristoyl-2-palmitoyl-GPC (14:0/16:0)	-0.535294	0.0326159	-0.520588	0.0386909	-0.420588	0.104768	-0.391176	0.134071	-0.223529	0.405298	-0.497059	0.0501336	0.517647	0.0400018	0.308824	0.244499	-0.176471	0.513251	0.608824	0.0123152	0.344118	0.191856	0.367647	0.161232	0.332353	0.2085	-0.308824	0.244499
1,2-dipalmitoyl-GPC (16:0/16:0)	-0.573529	0.020191	-0.605882	0.0128603	-0.505882	0.0455816	-0.373529	0.154122	-0.388235	0.137282	-0.561765	0.023537	0.541176	0.0304002	0.379412	0.147227	-0.197059	0.464464	0.514706	0.0413458	0.358824	0.172304	0.347059	0.187834	0.323529	0.221574	-0.414706	0.110229
3-amino-2-piperidone	-0.576471	0.0194151	-0.3	0.258936	-0.426471	0.0994991	-0.344118	0.191856	-0.161765	0.549483	-0.229412	0.39272	0.111765	0.680274	0.317647	0.230573	-0.476471	0.0620592	0.438235	0.08953	0.355882	0.176104	0.273529	0.305323	0.526471	0.0361665	-0.176471	0.513251
biliverdin	-0.585294	0.0172253	-0.520588	0.0386909	-0.802941	0.000180517	-0.494118	0.0517234	-0.632353	0.00857758	-0.552941	0.0263145	0.702941	0.00238695	0.661765	0.00523375	-0.576471	0.0194151	0.679412	0.00379343	0.532353	0.0337686	0.526471	0.0361665	0.588235	0.0165397	-0.55	0.027294
heme	-0.597059	0.0146097	-0.438235	0.08953	-0.741176	0.00101847	-0.455882	0.0759455	-0.626471	0.00941398	-0.429412	0.0969365	0.673529	0.00423274	0.614706	0.0112795	-0.561765	0.023537	0.647059	0.00674208	0.576471	0.0194151	0.517647	0.0400018	0.538235	0.0314932	-0.552941	0.0263145
quinate	-0.597059	0.0146097	-0.508824	0.0441352	-0.8	0.000198571	-0.494118	0.0517234	-0.729412	0.00134308	-0.45	0.0802957	0.679412	0.00379343	0.667647	0.00471198	-0.614706	0.0112795	0.723529	0.00153448	0.655882	0.00580074	0.644118	0.00708152	0.514706	0.0413458	-0.638235	0.00780114
N-methylhydantoin	-0.608824	0.0123152	-0.582353	0.0179327	-0.752941	0.000761081	-0.626471	0.00941398	-0.582353	0.0179327	-0.7	0.00253509	0.8	0.000198571	0.352941	0.179959	-0.494118	0.0517234	0.594118	0.0152324	0.514706	0.0413458	0.4	0.12475	0.614706	0.0112795	-0.708824	0.00211168
2-piperidinone	-0.611765	0.0117884	-0.441176	0.0871536	-0.670588	0.00446721	-0.547059	0.0283011	-0.497059	0.0501336	-0.385294	0.140544	0.623529	0.00985565	0.311765	0.2398	-0.458824	0.0738355	0.697059	0.00269059	0.411765	0.113034	0.379412	0.147227	0.388235	0.137282	-0.567647	0.0218146
1-methylguanidine	-0.667647	0.00471198	-0.588235	0.0165397	-0.773529	0.000439356	-0.594118	0.0152324	-0.582353	0.0179327	-0.7	0.00253509	0.641176	0.00743442	0.467647	0.0677609	-0.591176	0.0158756	0.741176	0.00101847	0.579412	0.0186625	0.523529	0.0374126	0.747059	0.000882107	-0.667647	0.00471198

## Sheet: File S5
					The specific microbe–metabolite correlations in GOS-BC group compared to the control group
	Pediococcus		W5053		Paraclostridium		Brevibacterium		Kocuria		Brachybacterium		Glutamicibacter		Sanguibacter		Microbacterium		Corynebacterium 1		Aerococcus		Aneurinibacillus		Globicatella		Kurthia		Savagea		Vagococcus		Enterococcus		Ruminococcaceae UCG-012		Jeotgalicoccus		Pseudogracilibacillus		Staphylococcus		Carnobacterium		Peptostreptococcus		Hathewaya		Methylococcus
Metabolites	R	p-value	R	p-value	R	p-value	R	p-value	R	p-value	R	p-value	R	p-value	R	p-value	R	p-value	R	p-value	R	p-value	R	p-value	R	p-value	R	p-value	R	p-value	R	p-value	R	p-value	R	p-value	R	p-value	R	p-value	R	p-value	R	p-value	R	p-value	R	p-value	R
N6-methyllysine	0.735294	0.00117162	0.65	0.00641571	0.382353	0.143859	-0.511765	0.0427234	-0.376471	0.150648	-0.388235	0.137282	-0.552941	0.0263145	-0.729412	0.00134308	-0.405882	0.118792	-0.317647	0.230573	-0.661765	0.00523375	-0.552941	0.0263145	-0.523529	0.0374126	-0.461765	0.0717684	-0.444118	0.0848227	-0.455882	0.0759455	-0.408824	0.115888	-0.417647	0.107474	-0.417647	0.107474	-0.479412	0.0602393	-0.388235	0.137282	-0.444118	0.0848227	-0.308824	0.244499	-0.444118	0.0848227	-0.5
lactose	0.635294	0.00818206	0.394118	0.130913	0.464706	0.0697437	-0.555882	0.0253622	-0.629412	0.00898809	-0.570588	0.0209907	-0.555882	0.0253622	-0.523529	0.0374126	-0.479412	0.0602393	-0.370588	0.15765	-0.711765	0.00198404	-0.694118	0.00285371	-0.647059	0.00674208	-0.626471	0.00941398	-0.685294	0.00339156	-0.673529	0.00423274	-0.661765	0.00523375	-0.567647	0.0218146	-0.329412	0.212801	-0.514706	0.0413458	-0.570588	0.0209907	-0.447059	0.0825369	-0.520588	0.0386909	-0.591176	0.0158756	-0.629412
N-acetyl-aspartyl-glutamate (NAAG)	0.632353	0.00857758	0.370588	0.15765	0.588235	0.0165397	-0.541176	0.0304002	-0.564706	0.0226632	-0.558824	0.0244365	-0.602941	0.0134241	-0.532353	0.0337686	-0.382353	0.143859	-0.429412	0.0969365	-0.764706	0.000559676	-0.741176	0.00101847	-0.691176	0.00302472	-0.664706	0.00496739	-0.697059	0.00269059	-0.667647	0.00471198	-0.655882	0.00580074	-0.588235	0.0165397	-0.355882	0.176104	-0.520588	0.0386909	-0.526471	0.0361665	-0.352941	0.179959	-0.438235	0.08953	-0.573529	0.020191	-0.635294
N6,N6,N6-trimethyllysine	0.626471	0.00941398	0.741176	0.00101847	0.352941	0.179959	-0.532353	0.0337686	-0.394118	0.130913	-0.379412	0.147227	-0.505882	0.0455816	-0.7	0.00253509	-0.414706	0.110229	-0.241176	0.368207	-0.561765	0.023537	-0.494118	0.0517234	-0.394118	0.130913	-0.370588	0.15765	-0.361765	0.168559	-0.358824	0.172304	-0.273529	0.305323	-0.402941	0.121746	-0.517647	0.0400018	-0.414706	0.110229	-0.267647	0.316254	-0.4	0.12475	-0.167647	0.534857	-0.279412	0.294618	-0.479412
xanthurenate	0.558824	0.0244365	0.282353	0.28935	0.564706	0.0226632	-0.617647	0.010788	-0.661765	0.00523375	-0.644118	0.00708152	-0.658824	0.00551142	-0.555882	0.0253622	-0.447059	0.0825369	-0.488235	0.055015	-0.8	0.000198571	-0.797059	0.000218098	-0.723529	0.00153448	-0.717647	0.00174754	-0.761765	0.000605343	-0.729412	0.00134308	-0.732353	0.00125496	-0.626471	0.00941398	-0.385294	0.140544	-0.635294	0.00818206	-0.644118	0.00708152	-0.502941	0.0470631	-0.597059	0.0146097	-0.641176	0.00743442	-0.667647
sarcosine	0.535294	0.0326159	0.779412	0.00037168	0.397059	0.127806	-0.714706	0.00186274	-0.576471	0.0194151	-0.517647	0.0400018	-0.514706	0.0413458	-0.758824	0.00065403	-0.544118	0.0293363	-0.288235	0.278984	-0.620588	0.0103135	-0.570588	0.0209907	-0.385294	0.140544	-0.455882	0.0759455	-0.473529	0.0639191	-0.444118	0.0848227	-0.420588	0.104768	-0.326471	0.217159	-0.497059	0.0501336	-0.638235	0.00780114	-0.373529	0.154122	-0.535294	0.0326159	-0.358824	0.172304	-0.447059	0.0825369	-0.547059
1-methylhistidine	0.529412	0.034952	0.623529	0.00985565	0.191176	0.478164	-0.376471	0.150648	-0.205882	0.444285	-0.220588	0.411666	-0.217647	0.418087	-0.579412	0.0186625	-0.197059	0.464464	-0.188235	0.485087	-0.535294	0.0326159	-0.364706	0.164868	-0.420588	0.104768	-0.238235	0.374254	-0.252941	0.344563	-0.288235	0.278984	-0.179412	0.50614	-0.338235	0.200066	-0.444118	0.0848227	-0.385294	0.140544	-0.170588	0.52761	-0.320588	0.226045	-0.152941	0.571745	-0.376471	0.150648	-0.320588
2-keto-3-deoxy-gluconate	0.523529	0.0374126	0.276471	0.299942	0.661765	0.00523375	-0.641176	0.00743442	-0.711765	0.00198404	-0.632353	0.00857758	-0.491176	0.0533504	-0.35	0.183869	-0.667647	0.00471198	-0.617647	0.010788	-0.888235	4.32625e-06	-0.685294	0.00339156	-0.744118	0.000948283	-0.738235	0.00109285	-0.747059	0.000882107	-0.805882	0.000163847	-0.758824	0.00065403	-0.482353	0.058459	-0.376471	0.150648	-0.541176	0.0304002	-0.644118	0.00708152	-0.423529	0.102109	-0.402941	0.121746	-0.458824	0.0738355	-0.594118
3-hydroxydecanoylcarnitine	0.505882	0.0455816	0.214706	0.424559	0.152941	0.571745	-0.441176	0.0871536	-0.338235	0.200066	-0.408824	0.115888	-0.338235	0.200066	-0.658824	0.00551142	-0.135294	0.617367	-0.438235	0.08953	-0.535294	0.0326159	-0.526471	0.0361665	-0.552941	0.0263145	-0.526471	0.0361665	-0.564706	0.0226632	-0.520588	0.0386909	-0.470588	0.0658195	-0.661765	0.00523375	-0.458824	0.0738355	-0.497059	0.0501336	-0.561765	0.023537	-0.529412	0.034952	-0.426471	0.0994991	-0.629412	0.00898809	-0.705882
N6,N6-dimethyllysine	0.491176	0.0533504	0.494118	0.0517234	0.379412	0.147227	-0.767647	0.000516884	-0.552941	0.0263145	-0.552941	0.0263145	-0.514706	0.0413458	-0.585294	0.0172253	-0.55	0.027294	-0.461765	0.0717684	-0.635294	0.00818206	-0.547059	0.0283011	-0.464706	0.0697437	-0.523529	0.0374126	-0.523529	0.0374126	-0.541176	0.0304002	-0.5	0.0485803	-0.267647	0.316254	-0.476471	0.0620592	-0.591176	0.0158756	-0.508824	0.0441352	-0.508824	0.0441352	-0.520588	0.0386909	-0.497059	0.0501336	-0.529412
hexanoylcarnitine (C6)	0.488235	0.055015	0.447059	0.0825369	0.214706	0.424559	-0.4	0.12475	-0.3	0.258936	-0.305882	0.249254	-0.344118	0.191856	-0.588235	0.0165397	-0.108824	0.688288	-0.255882	0.33879	-0.405882	0.118792	-0.429412	0.0969365	-0.394118	0.130913	-0.391176	0.134071	-0.394118	0.130913	-0.338235	0.200066	-0.252941	0.344563	-0.564706	0.0226632	-0.535294	0.0326159	-0.297059	0.263863	-0.294118	0.268847	-0.317647	0.230573	-0.132353	0.625106	-0.273529	0.305323	-0.585294
2'-deoxyguanosine	0.464706	0.0697437	0.45	0.0802957	0.455882	0.0759455	-0.376471	0.150648	-0.291176	0.273887	-0.276471	0.299942	-0.452941	0.0780987	-0.555882	0.0253622	-0.0411765	0.879654	-0.214706	0.424559	-0.441176	0.0871536	-0.467647	0.0677609	-0.335294	0.204255	-0.414706	0.110229	-0.35	0.183869	-0.273529	0.305323	-0.270588	0.310761	-0.367647	0.161232	-0.394118	0.130913	-0.314706	0.235158	-0.185294	0.492057	-0.117647	0.664341	-0.0558824	0.837137	-0.0941176	0.728814	-0.494118
octanoylcarnitine (C8)	0.455882	0.0759455	0.420588	0.104768	0.0823529	0.761733	-0.332353	0.2085	-0.129412	0.632882	-0.202941	0.450961	-0.302941	0.254067	-0.561765	0.023537	-0.0882353	0.745222	-0.282353	0.28935	-0.302941	0.254067	-0.305882	0.249254	-0.352941	0.179959	-0.294118	0.268847	-0.255882	0.33879	-0.261765	0.32741	-0.152941	0.571745	-0.470588	0.0658195	-0.538235	0.0314932	-0.223529	0.405298	-0.267647	0.316254	-0.344118	0.191856	-0.123529	0.648542	-0.223529	0.405298	-0.452941
gamma-glutamylvaline	0.423529	0.102109	0.532353	0.0337686	0.402941	0.121746	-0.591176	0.0158756	-0.438235	0.08953	-0.452941	0.0780987	-0.520588	0.0386909	-0.685294	0.00339156	-0.226471	0.398983	-0.361765	0.168559	-0.523529	0.0374126	-0.6	0.0140071	-0.467647	0.0677609	-0.502941	0.0470631	-0.464706	0.0697437	-0.444118	0.0848227	-0.402941	0.121746	-0.455882	0.0759455	-0.55	0.027294	-0.514706	0.0413458	-0.376471	0.150648	-0.379412	0.147227	-0.335294	0.204255	-0.291176	0.273887	-0.602941
erucate (22:1n9)	0.423529	0.102109	0.45	0.0802957	0.35	0.183869	-0.694118	0.00285371	-0.594118	0.0152324	-0.491176	0.0533504	-0.344118	0.191856	-0.217647	0.418087	-0.291176	0.273887	-0.2	0.457688	-0.414706	0.110229	-0.305882	0.249254	-0.432353	0.094421	-0.305882	0.249254	-0.255882	0.33879	-0.305882	0.249254	-0.173529	0.520408	-0.405882	0.118792	-0.720588	0.00163819	-0.194118	0.47129	-0.226471	0.398983	-0.258824	0.333072	-0.438235	0.08953	-0.0352941	0.896753	-0.329412
butyrylcarnitine (C4)	0.408824	0.115888	0.679412	0.00379343	0.420588	0.104768	-0.691176	0.00302472	-0.573529	0.020191	-0.514706	0.0413458	-0.567647	0.0218146	-0.673529	0.00423274	-0.479412	0.0602393	-0.326471	0.217159	-0.561765	0.023537	-0.570588	0.0209907	-0.382353	0.143859	-0.455882	0.0759455	-0.447059	0.0825369	-0.411765	0.113034	-0.323529	0.221574	-0.458824	0.0738355	-0.670588	0.00446721	-0.514706	0.0413458	-0.335294	0.204255	-0.488235	0.055015	-0.217647	0.418087	-0.191176	0.478164	-0.561765
thymidine	0.405882	0.118792	0.502941	0.0470631	0.517647	0.0400018	-0.476471	0.0620592	-0.385294	0.140544	-0.370588	0.15765	-0.558824	0.0244365	-0.611765	0.0117884	-0.182353	0.499075	-0.288235	0.278984	-0.470588	0.0658195	-0.552941	0.0263145	-0.370588	0.15765	-0.485294	0.0567177	-0.420588	0.104768	-0.344118	0.191856	-0.338235	0.200066	-0.391176	0.134071	-0.435294	0.0919524	-0.385294	0.140544	-0.255882	0.33879	-0.205882	0.444285	-0.1	0.712516	-0.1	0.712516	-0.558824
2'-deoxyadenosine	0.405882	0.118792	0.473529	0.0639191	0.461765	0.0717684	-0.367647	0.161232	-0.326471	0.217159	-0.258824	0.333072	-0.338235	0.200066	-0.444118	0.0848227	-0.0235294	0.931074	-0.144118	0.594378	-0.379412	0.147227	-0.382353	0.143859	-0.267647	0.316254	-0.358824	0.172304	-0.285294	0.284139	-0.220588	0.411666	-0.229412	0.39272	-0.3	0.258936	-0.391176	0.134071	-0.267647	0.316254	-0.105882	0.696334	-0.0470588	0.862604	-0.0147059	0.956892	0	1	-0.423529
gamma-glutamylalanine	0.397059	0.127806	0.508824	0.0441352	0.397059	0.127806	-0.529412	0.034952	-0.423529	0.102109	-0.426471	0.0994991	-0.308824	0.244499	-0.476471	0.0620592	-0.244118	0.362213	-0.305882	0.249254	-0.438235	0.08953	-0.444118	0.0848227	-0.352941	0.179959	-0.385294	0.140544	-0.35	0.183869	-0.385294	0.140544	-0.314706	0.235158	-0.361765	0.168559	-0.508824	0.0441352	-0.355882	0.176104	-0.258824	0.333072	-0.208824	0.437659	-0.202941	0.450961	-0.158824	0.556861	-0.517647
docosahexaenoate (DHA 22:6n3)	0.385294	0.140544	0.382353	0.143859	0.226471	0.398983	-0.679412	0.00379343	-0.55	0.027294	-0.517647	0.0400018	-0.264706	0.321804	-0.25	0.350391	-0.238235	0.374254	-0.288235	0.278984	-0.405882	0.118792	-0.335294	0.204255	-0.438235	0.08953	-0.302941	0.254067	-0.3	0.258936	-0.364706	0.164868	-0.170588	0.52761	-0.573529	0.020191	-0.867647	1.33487e-05	-0.232353	0.386511	-0.285294	0.284139	-0.341176	0.195933	-0.423529	0.102109	-0.147059	0.586793	-0.423529
threonate	0.379412	0.147227	0.361765	0.168559	0.502941	0.0470631	-0.479412	0.0602393	-0.514706	0.0413458	-0.45	0.0802957	-0.6	0.0140071	-0.514706	0.0413458	-0.467647	0.0677609	-0.335294	0.204255	-0.729412	0.00134308	-0.694118	0.00285371	-0.55	0.027294	-0.552941	0.0263145	-0.611765	0.0117884	-0.55	0.027294	-0.558824	0.0244365	-0.370588	0.15765	-0.223529	0.405298	-0.591176	0.0158756	-0.435294	0.0919524	-0.414706	0.110229	-0.338235	0.200066	-0.485294	0.0567177	-0.441176
N-monomethylarginine	0.364706	0.164868	0.467647	0.0677609	0.397059	0.127806	-0.523529	0.0374126	-0.397059	0.127806	-0.376471	0.150648	-0.385294	0.140544	-0.564706	0.0226632	-0.205882	0.444285	-0.373529	0.154122	-0.582353	0.0179327	-0.517647	0.0400018	-0.452941	0.0780987	-0.452941	0.0780987	-0.423529	0.102109	-0.405882	0.118792	-0.314706	0.235158	-0.461765	0.0717684	-0.611765	0.0117884	-0.461765	0.0717684	-0.3	0.258936	-0.335294	0.204255	-0.132353	0.625106	-0.191176	0.478164	-0.514706
tartronate (hydroxymalonate)	0.355882	0.176104	0.35	0.183869	0.447059	0.0825369	-0.385294	0.140544	-0.470588	0.0658195	-0.355882	0.176104	-0.461765	0.0717684	-0.423529	0.102109	-0.473529	0.0639191	-0.282353	0.28935	-0.720588	0.00163819	-0.591176	0.0158756	-0.529412	0.034952	-0.494118	0.0517234	-0.564706	0.0226632	-0.505882	0.0455816	-0.505882	0.0455816	-0.329412	0.212801	-0.164706	0.542148	-0.523529	0.0374126	-0.376471	0.150648	-0.388235	0.137282	-0.214706	0.424559	-0.45	0.0802957	-0.352941
deoxycarnitine	0.352941	0.179959	0.473529	0.0639191	0.747059	0.000882107	-0.75	0.000819764	-0.791176	0.000261946	-0.720588	0.00163819	-0.808824	0.000148476	-0.488235	0.055015	-0.705882	0.0022459	-0.532353	0.0337686	-0.776471	0.000404351	-0.817647	0.000109363	-0.652941	0.00610205	-0.723529	0.00153448	-0.729412	0.00134308	-0.697059	0.00269059	-0.658824	0.00551142	-0.582353	0.0179327	-0.570588	0.0209907	-0.611765	0.0117884	-0.547059	0.0283011	-0.523529	0.0374126	-0.382353	0.143859	-0.338235	0.200066	-0.588235
gamma-glutamylmethionine	0.352941	0.179959	0.494118	0.0517234	0.417647	0.107474	-0.523529	0.0374126	-0.352941	0.179959	-0.370588	0.15765	-0.447059	0.0825369	-0.555882	0.0253622	-0.217647	0.418087	-0.358824	0.172304	-0.464706	0.0697437	-0.488235	0.055015	-0.391176	0.134071	-0.432353	0.094421	-0.364706	0.164868	-0.364706	0.164868	-0.3	0.258936	-0.355882	0.176104	-0.535294	0.0326159	-0.388235	0.137282	-0.273529	0.305323	-0.258824	0.333072	-0.155882	0.564282	-0.114706	0.672291	-0.497059
1-myristoyl-2-arachidonoyl-GPC (14:0/20:4)	0.35	0.183869	0.317647	0.230573	0.632353	0.00857758	-0.697059	0.00269059	-0.761765	0.000605343	-0.617647	0.010788	-0.488235	0.055015	-0.264706	0.321804	-0.7	0.00253509	-0.444118	0.0848227	-0.797059	0.000218098	-0.591176	0.0158756	-0.664706	0.00496739	-0.608824	0.0123152	-0.629412	0.00898809	-0.644118	0.00708152	-0.620588	0.0103135	-0.323529	0.221574	-0.305882	0.249254	-0.523529	0.0374126	-0.511765	0.0427234	-0.423529	0.102109	-0.482353	0.058459	-0.402941	0.121746	-0.414706
eicosenoate (20:1)	0.35	0.183869	0.458824	0.0738355	0.317647	0.230573	-0.785294	0.000312854	-0.620588	0.0103135	-0.576471	0.0194151	-0.426471	0.0994991	-0.332353	0.2085	-0.355882	0.176104	-0.279412	0.294618	-0.402941	0.121746	-0.397059	0.127806	-0.423529	0.102109	-0.352941	0.179959	-0.338235	0.200066	-0.358824	0.172304	-0.214706	0.424559	-0.461765	0.0717684	-0.770588	0.000476822	-0.291176	0.273887	-0.305882	0.249254	-0.364706	0.164868	-0.5	0.0485803	-0.158824	0.556861	-0.45
propionylcarnitine (C3)	0.347059	0.187834	0.482353	0.058459	0.561765	0.023537	-0.729412	0.00134308	-0.629412	0.00898809	-0.685294	0.00339156	-0.697059	0.00269059	-0.720588	0.00163819	-0.505882	0.0455816	-0.520588	0.0386909	-0.747059	0.000882107	-0.820588	9.84127e-05	-0.579412	0.0186625	-0.611765	0.0117884	-0.655882	0.00580074	-0.617647	0.010788	-0.529412	0.034952	-0.626471	0.00941398	-0.623529	0.00985565	-0.7	0.00253509	-0.508824	0.0441352	-0.552941	0.0263145	-0.394118	0.130913	-0.467647	0.0677609	-0.7
eicosapentaenoate (EPA 20:5n3)	0.332353	0.2085	0.282353	0.28935	0.147059	0.586793	-0.558824	0.0244365	-0.432353	0.094421	-0.408824	0.115888	-0.291176	0.273887	-0.185294	0.492057	-0.247059	0.356275	-0.294118	0.268847	-0.279412	0.294618	-0.270588	0.310761	-0.370588	0.15765	-0.285294	0.284139	-0.267647	0.316254	-0.329412	0.212801	-0.120588	0.656425	-0.520588	0.0386909	-0.773529	0.000439356	-0.0588235	0.828681	-0.279412	0.294618	-0.267647	0.316254	-0.273529	0.305323	0.00882353	0.974128	-0.411765
dimethylarginine (SDMA + ADMA)	0.329412	0.212801	0.211765	0.431083	0.482353	0.058459	-0.405882	0.118792	-0.432353	0.094421	-0.367647	0.161232	-0.370588	0.15765	-0.458824	0.0738355	-0.273529	0.305323	-0.305882	0.249254	-0.75	0.000819764	-0.576471	0.0194151	-0.517647	0.0400018	-0.479412	0.0602393	-0.535294	0.0326159	-0.452941	0.0780987	-0.441176	0.0871536	-0.326471	0.217159	-0.161765	0.549483	-0.526471	0.0361665	-0.341176	0.195933	-0.264706	0.321804	-0.211765	0.431083	-0.411765	0.113034	-0.45
1-palmitoleoyl-GPC (16:1)	0.317647	0.230573	0.217647	0.418087	0.532353	0.0337686	-0.797059	0.000218098	-0.808824	0.000148476	-0.711765	0.00198404	-0.482353	0.058459	-0.135294	0.617367	-0.702941	0.00238695	-0.579412	0.0186625	-0.626471	0.00941398	-0.579412	0.0186625	-0.617647	0.010788	-0.673529	0.00423274	-0.685294	0.00339156	-0.755882	0.000705891	-0.697059	0.00269059	-0.405882	0.118792	-0.508824	0.0441352	-0.438235	0.08953	-0.638235	0.00780114	-0.429412	0.0969365	-0.6	0.0140071	-0.379412	0.147227	-0.523529
putrescine	0.314706	0.235158	0.470588	0.0658195	0.320588	0.226045	-0.611765	0.0117884	-0.470588	0.0658195	-0.323529	0.221574	-0.205882	0.444285	-0.261765	0.32741	-0.411765	0.113034	-0.335294	0.204255	-0.470588	0.0658195	-0.267647	0.316254	-0.397059	0.127806	-0.402941	0.121746	-0.326471	0.217159	-0.394118	0.130913	-0.361765	0.168559	-0.0705882	0.795039	-0.444118	0.0848227	-0.364706	0.164868	-0.314706	0.235158	-0.311765	0.2398	-0.302941	0.254067	-0.144118	0.594378	-0.261765
acetylcarnitine (C2)	0.3	0.258936	0.376471	0.150648	0.470588	0.0658195	-0.805882	0.000163847	-0.714706	0.00186274	-0.729412	0.00134308	-0.670588	0.00446721	-0.694118	0.00285371	-0.538235	0.0314932	-0.585294	0.0172253	-0.697059	0.00269059	-0.835294	5.63713e-05	-0.605882	0.0128603	-0.697059	0.00269059	-0.738235	0.00109285	-0.726471	0.00143618	-0.652941	0.00610205	-0.585294	0.0172253	-0.591176	0.0158756	-0.711765	0.00198404	-0.664706	0.00496739	-0.6	0.0140071	-0.573529	0.020191	-0.476471	0.0620592	-0.802941
trimethylamine N-oxide	0.3	0.258936	0.361765	0.168559	0.658824	0.00551142	-0.320588	0.226045	-0.497059	0.0501336	-0.402941	0.121746	-0.482353	0.058459	-0.25	0.350391	-0.611765	0.0117884	-0.288235	0.278984	-0.617647	0.010788	-0.535294	0.0326159	-0.335294	0.204255	-0.45	0.0802957	-0.488235	0.055015	-0.452941	0.0780987	-0.444118	0.0848227	-0.270588	0.310761	-0.129412	0.632882	-0.332353	0.2085	-0.241176	0.368207	-0.158824	0.556861	0.108824	0.688288	-0.126471	0.640694	-0.338235
docosadienoate (22:2n6)	0.297059	0.263863	0.341176	0.195933	0.179412	0.50614	-0.732353	0.00125496	-0.608824	0.0123152	-0.564706	0.0226632	-0.323529	0.221574	-0.376471	0.150648	-0.294118	0.268847	-0.273529	0.305323	-0.311765	0.2398	-0.382353	0.143859	-0.297059	0.263863	-0.344118	0.191856	-0.370588	0.15765	-0.364706	0.164868	-0.211765	0.431083	-0.494118	0.0517234	-0.726471	0.00143618	-0.264706	0.321804	-0.352941	0.179959	-0.347059	0.187834	-0.432353	0.094421	-0.129412	0.632882	-0.614706
stearoyl sphingomyelin (d18:1/18:0)	0.291176	0.273887	0.467647	0.0677609	0.473529	0.0639191	-0.614706	0.0112795	-0.65	0.00641571	-0.479412	0.0602393	-0.385294	0.140544	-0.167647	0.534857	-0.617647	0.010788	-0.273529	0.305323	-0.379412	0.147227	-0.308824	0.244499	-0.335294	0.204255	-0.405882	0.118792	-0.358824	0.172304	-0.376471	0.150648	-0.294118	0.268847	-0.285294	0.284139	-0.476471	0.0620592	-0.135294	0.617367	-0.273529	0.305323	-0.241176	0.368207	-0.129412	0.632882	0.102941	0.70441	-0.391176
10-nonadecenoate (19:1n9)	0.273529	0.305323	0.352941	0.179959	0.194118	0.47129	-0.732353	0.00125496	-0.611765	0.0117884	-0.558824	0.0244365	-0.382353	0.143859	-0.291176	0.273887	-0.361765	0.168559	-0.25	0.350391	-0.311765	0.2398	-0.367647	0.161232	-0.408824	0.115888	-0.326471	0.217159	-0.332353	0.2085	-0.367647	0.161232	-0.223529	0.405298	-0.447059	0.0825369	-0.670588	0.00446721	-0.238235	0.374254	-0.355882	0.176104	-0.385294	0.140544	-0.576471	0.0194151	-0.155882	0.564282	-0.461765
3-aminoisobutyrate	0.264706	0.321804	0.2	0.457688	0.394118	0.130913	-0.694118	0.00285371	-0.555882	0.0253622	-0.652941	0.00610205	-0.5	0.0485803	-0.441176	0.0871536	-0.6	0.0140071	-0.791176	0.000261946	-0.691176	0.00302472	-0.688235	0.00320391	-0.714706	0.00186274	-0.714706	0.00186274	-0.726471	0.00143618	-0.823529	8.83914e-05	-0.764706	0.000559676	-0.544118	0.0293363	-0.570588	0.0209907	-0.705882	0.0022459	-0.770588	0.000476822	-0.702941	0.00238695	-0.626471	0.00941398	-0.7	0.00253509	-0.576471
dihomo-linoleate (20:2n6)	0.261765	0.32741	0.235294	0.380356	0.114706	0.672291	-0.705882	0.0022459	-0.588235	0.0165397	-0.579412	0.0186625	-0.282353	0.28935	-0.25	0.350391	-0.282353	0.28935	-0.332353	0.2085	-0.258824	0.333072	-0.355882	0.176104	-0.308824	0.244499	-0.332353	0.2085	-0.364706	0.164868	-0.408824	0.115888	-0.220588	0.411666	-0.564706	0.0226632	-0.814706	0.00012131	-0.208824	0.437659	-0.391176	0.134071	-0.358824	0.172304	-0.470588	0.0658195	-0.132353	0.625106	-0.579412
10-heptadecenoate (17:1n7)	0.261765	0.32741	0.323529	0.221574	0.105882	0.696334	-0.691176	0.00302472	-0.514706	0.0413458	-0.514706	0.0413458	-0.276471	0.299942	-0.25	0.350391	-0.267647	0.316254	-0.282353	0.28935	-0.270588	0.310761	-0.302941	0.254067	-0.4	0.12475	-0.276471	0.299942	-0.285294	0.284139	-0.344118	0.191856	-0.167647	0.534857	-0.5	0.0485803	-0.773529	0.000439356	-0.217647	0.418087	-0.329412	0.212801	-0.394118	0.130913	-0.544118	0.0293363	-0.208824	0.437659	-0.420588
docosapentaenoate (n3 DPA 22:5n3)	0.261765	0.32741	0.161765	0.549483	0.15	0.579249	-0.6	0.0140071	-0.514706	0.0413458	-0.505882	0.0455816	-0.211765	0.431083	-0.0970588	0.720651	-0.194118	0.47129	-0.335294	0.204255	-0.273529	0.305323	-0.317647	0.230573	-0.361765	0.168559	-0.311765	0.2398	-0.332353	0.2085	-0.405882	0.118792	-0.185294	0.492057	-0.594118	0.0152324	-0.829412	7.08845e-05	-0.0941176	0.728814	-0.323529	0.221574	-0.229412	0.39272	-0.355882	0.176104	-0.0470588	0.862604	-0.491176
N4-acetylcytidine	0.247059	0.356275	0.373529	0.154122	0.602941	0.0134241	-0.620588	0.0103135	-0.529412	0.034952	-0.441176	0.0871536	-0.514706	0.0413458	-0.311765	0.2398	-0.252941	0.344563	-0.347059	0.187834	-0.426471	0.0994991	-0.494118	0.0517234	-0.505882	0.0455816	-0.567647	0.0218146	-0.467647	0.0677609	-0.420588	0.104768	-0.432353	0.094421	-0.270588	0.310761	-0.397059	0.127806	-0.291176	0.273887	-0.311765	0.2398	-0.123529	0.648542	-0.308824	0.244499	-0.0588235	0.828681	-0.476471
astaxanthin	0.241176	0.368207	0.391176	0.134071	0.788235	0.000286466	-0.520588	0.0386909	-0.602941	0.0134241	-0.532353	0.0337686	-0.758824	0.00065403	-0.411765	0.113034	-0.670588	0.00446721	-0.414706	0.110229	-0.661765	0.00523375	-0.655882	0.00580074	-0.488235	0.055015	-0.614706	0.0112795	-0.582353	0.0179327	-0.5	0.0485803	-0.564706	0.0226632	-0.314706	0.235158	-0.205882	0.444285	-0.517647	0.0400018	-0.391176	0.134071	-0.379412	0.147227	-0.161765	0.549483	-0.229412	0.39272	-0.391176
sedoheptulose	0.235294	0.380356	0.264706	0.321804	0.679412	0.00379343	-0.726471	0.00143618	-0.764706	0.000559676	-0.644118	0.00708152	-0.373529	0.154122	-0.276471	0.299942	-0.502941	0.0470631	-0.505882	0.0455816	-0.685294	0.00339156	-0.6	0.0140071	-0.661765	0.00523375	-0.7	0.00253509	-0.697059	0.00269059	-0.664706	0.00496739	-0.667647	0.00471198	-0.388235	0.137282	-0.335294	0.204255	-0.497059	0.0501336	-0.517647	0.0400018	-0.291176	0.273887	-0.432353	0.094421	-0.379412	0.147227	-0.623529
2-palmitoyl-GPC (16:0)	0.214706	0.424559	0.164706	0.542148	0.532353	0.0337686	-0.667647	0.00471198	-0.679412	0.00379343	-0.529412	0.034952	-0.482353	0.058459	-0.232353	0.386511	-0.652941	0.00610205	-0.602941	0.0134241	-0.791176	0.000261946	-0.582353	0.0179327	-0.770588	0.000476822	-0.702941	0.00238695	-0.670588	0.00446721	-0.723529	0.00153448	-0.714706	0.00186274	-0.294118	0.268847	-0.344118	0.191856	-0.585294	0.0172253	-0.652941	0.00610205	-0.555882	0.0253622	-0.555882	0.0253622	-0.4	0.12475	-0.355882
isobutyrylcarnitine (C4)	0.211765	0.431083	0.329412	0.212801	0.702941	0.00238695	-0.55	0.027294	-0.611765	0.0117884	-0.55	0.027294	-0.817647	0.000109363	-0.514706	0.0413458	-0.591176	0.0158756	-0.411765	0.113034	-0.664706	0.00496739	-0.752941	0.000761081	-0.502941	0.0470631	-0.638235	0.00780114	-0.638235	0.00780114	-0.532353	0.0337686	-0.567647	0.0218146	-0.376471	0.150648	-0.235294	0.380356	-0.552941	0.0263145	-0.447059	0.0825369	-0.4	0.12475	-0.241176	0.368207	-0.238235	0.374254	-0.511765
inosine	0.191176	0.478164	0.326471	0.217159	0.635294	0.00818206	-0.432353	0.094421	-0.376471	0.150648	-0.294118	0.268847	-0.641176	0.00743442	-0.235294	0.380356	-0.297059	0.263863	-0.391176	0.134071	-0.479412	0.0602393	-0.535294	0.0326159	-0.523529	0.0374126	-0.611765	0.0117884	-0.526471	0.0361665	-0.435294	0.0919524	-0.497059	0.0501336	-0.258824	0.333072	-0.323529	0.221574	-0.347059	0.187834	-0.3	0.258936	-0.194118	0.47129	-0.123529	0.648542	-0.167647	0.534857	-0.264706
dihomo-linolenate (20:3n3 or n6)	0.191176	0.478164	0.138235	0.609666	0.235294	0.380356	-0.744118	0.000948283	-0.664706	0.00496739	-0.670588	0.00446721	-0.314706	0.235158	-0.144118	0.594378	-0.294118	0.268847	-0.423529	0.102109	-0.270588	0.310761	-0.414706	0.110229	-0.367647	0.161232	-0.426471	0.0994991	-0.458824	0.0738355	-0.491176	0.0533504	-0.314706	0.235158	-0.65	0.00641571	-0.852941	2.67907e-05	-0.211765	0.431083	-0.441176	0.0871536	-0.326471	0.217159	-0.491176	0.0533504	-0.158824	0.556861	-0.629412
guanosine	0.176471	0.513251	0.394118	0.130913	0.597059	0.0146097	-0.673529	0.00423274	-0.538235	0.0314932	-0.485294	0.0567177	-0.623529	0.00985565	-0.414706	0.110229	-0.305882	0.249254	-0.376471	0.150648	-0.444118	0.0848227	-0.573529	0.020191	-0.482353	0.058459	-0.570588	0.0209907	-0.482353	0.058459	-0.426471	0.0994991	-0.438235	0.08953	-0.255882	0.33879	-0.417647	0.107474	-0.4	0.12475	-0.341176	0.195933	-0.214706	0.424559	-0.364706	0.164868	-0.0941176	0.728814	-0.488235
sphingomyelin (d18:1/24:1, d18:2/24:0)	0.164706	0.542148	0.164706	0.542148	0.758824	0.00065403	-0.664706	0.00496739	-0.870588	1.14989e-05	-0.694118	0.00285371	-0.497059	0.0501336	-0.161765	0.549483	-0.720588	0.00163819	-0.502941	0.0470631	-0.685294	0.00339156	-0.626471	0.00941398	-0.588235	0.0165397	-0.708824	0.00211168	-0.705882	0.0022459	-0.697059	0.00269059	-0.717647	0.00174754	-0.358824	0.172304	-0.235294	0.380356	-0.455882	0.0759455	-0.558824	0.0244365	-0.320588	0.226045	-0.370588	0.15765	-0.191176	0.478164	-0.558824
docosatrienoate (22:3n3)	0.152941	0.571745	0.123529	0.648542	0.217647	0.418087	-0.735294	0.00117162	-0.614706	0.0112795	-0.635294	0.00818206	-0.320588	0.226045	-0.164706	0.542148	-0.317647	0.230573	-0.45	0.0802957	-0.320588	0.226045	-0.420588	0.104768	-0.373529	0.154122	-0.402941	0.121746	-0.444118	0.0848227	-0.479412	0.0602393	-0.267647	0.316254	-0.614706	0.0112795	-0.852941	2.67907e-05	-0.220588	0.411666	-0.423529	0.102109	-0.332353	0.2085	-0.426471	0.0994991	-0.135294	0.617367	-0.6
isovalerylcarnitine (C5)	0.141176	0.602003	0.176471	0.513251	0.482353	0.058459	-0.664706	0.00496739	-0.682353	0.00358797	-0.729412	0.00134308	-0.711765	0.00198404	-0.65	0.00641571	-0.455882	0.0759455	-0.547059	0.0283011	-0.655882	0.00580074	-0.882353	6.09562e-06	-0.544118	0.0293363	-0.694118	0.00285371	-0.797059	0.000218098	-0.682353	0.00358797	-0.661765	0.00523375	-0.705882	0.0022459	-0.488235	0.055015	-0.758824	0.00065403	-0.65	0.00641571	-0.626471	0.00941398	-0.505882	0.0455816	-0.594118	0.0152324	-0.794118
uridine	0.0823529	0.761733	0.411765	0.113034	0.605882	0.0128603	-0.647059	0.00674208	-0.535294	0.0326159	-0.447059	0.0825369	-0.691176	0.00302472	-0.382353	0.143859	-0.411765	0.113034	-0.435294	0.0919524	-0.426471	0.0994991	-0.588235	0.0165397	-0.520588	0.0386909	-0.635294	0.00818206	-0.529412	0.034952	-0.470588	0.0658195	-0.5	0.0485803	-0.247059	0.356275	-0.414706	0.110229	-0.408824	0.115888	-0.388235	0.137282	-0.3	0.258936	-0.302941	0.254067	-0.0617647	0.820242	-0.435294
taurochenodeoxycholate	0.00882353	0.974128	-0.0911765	0.737005	-0.314706	0.235158	0.620588	0.0103135	0.485294	0.0567177	0.45	0.0802957	0.470588	0.0658195	0.544118	0.0293363	0.361765	0.168559	0.655882	0.00580074	0.691176	0.00302472	0.667647	0.00471198	0.797059	0.000218098	0.726471	0.00143618	0.708824	0.00211168	0.682353	0.00358797	0.708824	0.00211168	0.382353	0.143859	0.344118	0.191856	0.797059	0.000218098	0.726471	0.00143618	0.732353	0.00125496	0.664706	0.00496739	0.632353	0.00857758	0.5
diaminopimelate	-0.0705882	0.795039	-0.314706	0.235158	-0.708824	0.00211168	0.670588	0.00446721	0.632353	0.00857758	0.555882	0.0253622	0.641176	0.00743442	0.370588	0.15765	0.714706	0.00186274	0.75	0.000819764	0.802941	0.000180517	0.702941	0.00238695	0.779412	0.00037168	0.782353	0.000341221	0.708824	0.00211168	0.735294	0.00117162	0.697059	0.00269059	0.423529	0.102109	0.517647	0.0400018	0.638235	0.00780114	0.608824	0.0123152	0.591176	0.0158756	0.261765	0.32741	0.261765	0.32741	0.435294
methionine sulfoxide	-0.108824	0.688288	-0.320588	0.226045	-0.6	0.0140071	0.667647	0.00471198	0.508824	0.0441352	0.514706	0.0413458	0.661765	0.00523375	0.394118	0.130913	0.564706	0.0226632	0.655882	0.00580074	0.511765	0.0427234	0.535294	0.0326159	0.552941	0.0263145	0.647059	0.00674208	0.511765	0.0427234	0.529412	0.034952	0.5	0.0485803	0.35	0.183869	0.558824	0.0244365	0.447059	0.0825369	0.502941	0.0470631	0.479412	0.0602393	0.255882	0.33879	0.0794118	0.770025	0.447059
homocitrulline	-0.129412	0.632882	-0.158824	0.556861	-0.714706	0.00186274	0.729412	0.00134308	0.788235	0.000286466	0.682353	0.00358797	0.576471	0.0194151	0.217647	0.418087	0.544118	0.0293363	0.573529	0.020191	0.661765	0.00523375	0.658824	0.00551142	0.658824	0.00551142	0.755882	0.000705891	0.720588	0.00163819	0.688235	0.00320391	0.758824	0.00065403	0.405882	0.118792	0.4	0.12475	0.620588	0.0103135	0.602941	0.0134241	0.461765	0.0717684	0.576471	0.0194151	0.411765	0.113034	0.476471
imidazole lactate	-0.179412	0.50614	-0.141176	0.602003	-0.714706	0.00186274	0.623529	0.00985565	0.682353	0.00358797	0.638235	0.00780114	0.7	0.00253509	0.317647	0.230573	0.626471	0.00941398	0.75	0.000819764	0.664706	0.00496739	0.705882	0.0022459	0.761765	0.000605343	0.855882	2.34492e-05	0.75	0.000819764	0.788235	0.000286466	0.844118	3.93024e-05	0.505882	0.0455816	0.417647	0.107474	0.585294	0.0172253	0.741176	0.00101847	0.573529	0.020191	0.491176	0.0533504	0.317647	0.230573	0.532353
ophthalmate	-0.197059	0.464464	-0.35	0.183869	-0.685294	0.00339156	0.794118	0.000239191	0.891176	3.61865e-06	0.744118	0.000948283	0.552941	0.0263145	0.235294	0.380356	0.8	0.000198571	0.573529	0.020191	0.635294	0.00818206	0.608824	0.0123152	0.635294	0.00818206	0.720588	0.00163819	0.691176	0.00302472	0.714706	0.00186274	0.7	0.00253509	0.467647	0.0677609	0.505882	0.0455816	0.5	0.0485803	0.605882	0.0128603	0.520588	0.0386909	0.458824	0.0738355	0.258824	0.333072	0.55
isoleucylglycine	-0.202941	0.450961	-0.314706	0.235158	-0.235294	0.380356	0.658824	0.00551142	0.511765	0.0427234	0.461765	0.0717684	0.191176	0.478164	0.288235	0.278984	0.220588	0.411666	0.444118	0.0848227	0.4	0.12475	0.385294	0.140544	0.497059	0.0501336	0.488235	0.055015	0.488235	0.055015	0.482353	0.058459	0.367647	0.161232	0.532353	0.0337686	0.747059	0.000882107	0.358824	0.172304	0.408824	0.115888	0.391176	0.134071	0.344118	0.191856	0.317647	0.230573	0.544118
p-cresol glucuronide	-0.214706	0.424559	-0.555882	0.0253622	-0.414706	0.110229	0.641176	0.00743442	0.467647	0.0677609	0.435294	0.0919524	0.373529	0.154122	0.317647	0.230573	0.423529	0.102109	0.45	0.0802957	0.491176	0.0533504	0.426471	0.0994991	0.529412	0.034952	0.441176	0.0871536	0.385294	0.140544	0.444118	0.0848227	0.311765	0.2398	0.429412	0.0969365	0.764706	0.000559676	0.376471	0.150648	0.294118	0.268847	0.405882	0.118792	0.202941	0.450961	0.164706	0.542148	0.329412
trans-4-hydroxyproline	-0.223529	0.405298	-0.25	0.350391	-0.5	0.0485803	0.611765	0.0117884	0.641176	0.00743442	0.702941	0.00238695	0.658824	0.00551142	0.526471	0.0361665	0.726471	0.00143618	0.488235	0.055015	0.582353	0.0179327	0.697059	0.00269059	0.438235	0.08953	0.573529	0.020191	0.641176	0.00743442	0.617647	0.010788	0.664706	0.00496739	0.388235	0.137282	0.182353	0.499075	0.679412	0.00379343	0.611765	0.0117884	0.605882	0.0128603	0.561765	0.023537	0.617647	0.010788	0.564706
5-hydroxylysine	-0.226471	0.398983	-0.288235	0.278984	-0.452941	0.0780987	0.761765	0.000605343	0.752941	0.000761081	0.635294	0.00818206	0.467647	0.0677609	0.132353	0.625106	0.776471	0.000404351	0.526471	0.0361665	0.552941	0.0263145	0.479412	0.0602393	0.508824	0.0441352	0.576471	0.0194151	0.597059	0.0146097	0.635294	0.00818206	0.538235	0.0314932	0.385294	0.140544	0.564706	0.0226632	0.367647	0.161232	0.541176	0.0304002	0.479412	0.0602393	0.4	0.12475	0.261765	0.32741	0.444118
1-stearoyl-2-oleoyl-GPC (18:0/18:1)	-0.229412	0.39272	-0.302941	0.254067	-0.485294	0.0567177	0.588235	0.0165397	0.532353	0.0337686	0.667647	0.00471198	0.670588	0.00446721	0.555882	0.0253622	0.411765	0.113034	0.511765	0.0427234	0.4	0.12475	0.711765	0.00198404	0.370588	0.15765	0.547059	0.0283011	0.561765	0.023537	0.547059	0.0283011	0.447059	0.0825369	0.664706	0.00496739	0.6	0.0140071	0.405882	0.118792	0.467647	0.0677609	0.358824	0.172304	0.252941	0.344563	0.194118	0.47129	0.776471
2-palmitoylglycerol (16:0)	-0.241176	0.368207	-0.261765	0.32741	-0.676471	0.00400825	0.476471	0.0620592	0.526471	0.0361665	0.561765	0.023537	0.644118	0.00708152	0.382353	0.143859	0.576471	0.0194151	0.532353	0.0337686	0.55	0.027294	0.720588	0.00163819	0.520588	0.0386909	0.717647	0.00174754	0.755882	0.000705891	0.667647	0.00471198	0.732353	0.00125496	0.420588	0.104768	0.129412	0.632882	0.479412	0.0602393	0.523529	0.0374126	0.297059	0.263863	0.220588	0.411666	0.520588	0.0386909	0.620588
isovalerylglycine	-0.252941	0.344563	-0.323529	0.221574	-0.694118	0.00285371	0.676471	0.00400825	0.544118	0.0293363	0.555882	0.0253622	0.623529	0.00985565	0.270588	0.310761	0.394118	0.130913	0.538235	0.0314932	0.538235	0.0314932	0.508824	0.0441352	0.558824	0.0244365	0.585294	0.0172253	0.458824	0.0738355	0.464706	0.0697437	0.447059	0.0825369	0.420588	0.104768	0.638235	0.00780114	0.408824	0.115888	0.382353	0.143859	0.341176	0.195933	0.338235	0.200066	0.144118	0.594378	0.361765
anserine	-0.270588	0.310761	-0.564706	0.0226632	-0.658824	0.00551142	0.682353	0.00358797	0.579412	0.0186625	0.467647	0.0677609	0.558824	0.0244365	0.397059	0.127806	0.641176	0.00743442	0.429412	0.0969365	0.685294	0.00339156	0.482353	0.058459	0.55	0.027294	0.517647	0.0400018	0.420588	0.104768	0.438235	0.08953	0.423529	0.102109	0.179412	0.50614	0.441176	0.0871536	0.511765	0.0427234	0.332353	0.2085	0.432353	0.094421	0.252941	0.344563	0.144118	0.594378	0.255882
4-cholesten-3-one	-0.294118	0.268847	-0.464706	0.0697437	-0.211765	0.431083	0.426471	0.0994991	0.191176	0.478164	0.291176	0.273887	0.438235	0.08953	0.767647	0.000516884	0.167647	0.534857	0.408824	0.115888	0.420588	0.104768	0.467647	0.0677609	0.361765	0.168559	0.402941	0.121746	0.355882	0.176104	0.314706	0.235158	0.261765	0.32741	0.461765	0.0717684	0.555882	0.0253622	0.517647	0.0400018	0.344118	0.191856	0.517647	0.0400018	0.132353	0.625106	0.308824	0.244499	0.523529
alpha-hydroxyisovalerate	-0.297059	0.263863	-0.714706	0.00186274	-0.447059	0.0825369	0.6	0.0140071	0.429412	0.0969365	0.444118	0.0848227	0.626471	0.00941398	0.720588	0.00163819	0.217647	0.418087	0.214706	0.424559	0.429412	0.0969365	0.582353	0.0179327	0.379412	0.147227	0.4	0.12475	0.367647	0.161232	0.267647	0.316254	0.255882	0.33879	0.473529	0.0639191	0.626471	0.00941398	0.552941	0.0263145	0.2	0.457688	0.435294	0.0919524	0.270588	0.310761	0.285294	0.284139	0.455882
leucylglycine	-0.311765	0.2398	-0.402941	0.121746	-0.205882	0.444285	0.605882	0.0128603	0.476471	0.0620592	0.423529	0.102109	0.223529	0.405298	0.317647	0.230573	0.217647	0.418087	0.35	0.183869	0.320588	0.226045	0.329412	0.212801	0.438235	0.08953	0.423529	0.102109	0.405882	0.118792	0.405882	0.118792	0.285294	0.284139	0.544118	0.0293363	0.738235	0.00109285	0.244118	0.362213	0.347059	0.187834	0.352941	0.179959	0.288235	0.278984	0.217647	0.418087	0.532353
undecanedioate (C11-DC)	-0.320588	0.226045	-0.658824	0.00551142	-0.476471	0.0620592	0.761765	0.000605343	0.605882	0.0128603	0.538235	0.0314932	0.505882	0.0455816	0.405882	0.118792	0.441176	0.0871536	0.297059	0.263863	0.447059	0.0825369	0.441176	0.0871536	0.411765	0.113034	0.394118	0.130913	0.329412	0.212801	0.35	0.183869	0.258824	0.333072	0.376471	0.150648	0.75	0.000819764	0.382353	0.143859	0.244118	0.362213	0.376471	0.150648	0.341176	0.195933	0.0852941	0.753465	0.373529
N2-acetyllysine	-0.329412	0.212801	-0.535294	0.0326159	-0.123529	0.648542	0.488235	0.055015	0.308824	0.244499	0.302941	0.254067	0.311765	0.2398	0.464706	0.0697437	0.264706	0.321804	0.305882	0.249254	0.279412	0.294618	0.314706	0.235158	0.376471	0.150648	0.329412	0.212801	0.288235	0.278984	0.320588	0.226045	0.194118	0.47129	0.461765	0.0717684	0.676471	0.00400825	0.247059	0.356275	0.288235	0.278984	0.420588	0.104768	0.185294	0.492057	0.152941	0.571745	0.423529
dihydroorotate	-0.341176	0.195933	-0.605882	0.0128603	-0.585294	0.0172253	0.811765	0.000134322	0.708824	0.00211168	0.638235	0.00780114	0.541176	0.0304002	0.511765	0.0427234	0.626471	0.00941398	0.535294	0.0326159	0.667647	0.00471198	0.564706	0.0226632	0.635294	0.00818206	0.611765	0.0117884	0.535294	0.0326159	0.573529	0.020191	0.526471	0.0361665	0.482353	0.058459	0.705882	0.0022459	0.602941	0.0134241	0.497059	0.0501336	0.620588	0.0103135	0.438235	0.08953	0.311765	0.2398	0.491176
valylleucine	-0.341176	0.195933	-0.297059	0.263863	-0.264706	0.321804	0.726471	0.00143618	0.520588	0.0386909	0.570588	0.0209907	0.464706	0.0697437	0.641176	0.00743442	0.220588	0.411666	0.538235	0.0314932	0.576471	0.0194151	0.611765	0.0117884	0.564706	0.0226632	0.570588	0.0209907	0.579412	0.0186625	0.55	0.027294	0.432353	0.094421	0.676471	0.00400825	0.794118	0.000239191	0.582353	0.0179327	0.558824	0.0244365	0.582353	0.0179327	0.5	0.0485803	0.452941	0.0780987	0.723529
cysteinylglycine	-0.352941	0.179959	-0.514706	0.0413458	-0.429412	0.0969365	0.767647	0.000516884	0.635294	0.00818206	0.597059	0.0146097	0.547059	0.0283011	0.4	0.12475	0.591176	0.0158756	0.505882	0.0455816	0.461765	0.0717684	0.494118	0.0517234	0.488235	0.055015	0.552941	0.0263145	0.505882	0.0455816	0.538235	0.0314932	0.420588	0.104768	0.517647	0.0400018	0.767647	0.000516884	0.35	0.183869	0.470588	0.0658195	0.488235	0.055015	0.326471	0.217159	0.167647	0.534857	0.561765
valylglycine	-0.376471	0.150648	-0.4	0.12475	-0.352941	0.179959	0.720588	0.00163819	0.576471	0.0194151	0.532353	0.0337686	0.35	0.183869	0.379412	0.147227	0.373529	0.154122	0.514706	0.0413458	0.538235	0.0314932	0.473529	0.0639191	0.608824	0.0123152	0.570588	0.0209907	0.55	0.027294	0.567647	0.0218146	0.435294	0.0919524	0.591176	0.0158756	0.767647	0.000516884	0.373529	0.154122	0.485294	0.0567177	0.447059	0.0825369	0.367647	0.161232	0.320588	0.226045	0.602941
N-carbamoylsarcosine	-0.376471	0.150648	-0.276471	0.299942	-0.764706	0.000559676	0.635294	0.00818206	0.632353	0.00857758	0.652941	0.00610205	0.455882	0.0759455	0.291176	0.273887	0.526471	0.0361665	0.708824	0.00211168	0.779412	0.00037168	0.614706	0.0112795	0.770588	0.000476822	0.717647	0.00174754	0.629412	0.00898809	0.729412	0.00134308	0.702941	0.00238695	0.55	0.027294	0.544118	0.0293363	0.547059	0.0283011	0.573529	0.020191	0.423529	0.102109	0.397059	0.127806	0.385294	0.140544	0.5
caproate (6:0)	-0.385294	0.140544	-0.364706	0.164868	-0.532353	0.0337686	0.794118	0.000239191	0.65	0.00641571	0.655882	0.00580074	0.379412	0.147227	0.355882	0.176104	0.320588	0.226045	0.491176	0.0533504	0.591176	0.0158756	0.479412	0.0602393	0.597059	0.0146097	0.529412	0.034952	0.476471	0.0620592	0.502941	0.0470631	0.411765	0.113034	0.567647	0.0218146	0.764706	0.000559676	0.45	0.0802957	0.423529	0.102109	0.394118	0.130913	0.505882	0.0455816	0.329412	0.212801	0.547059
biopterin	-0.391176	0.134071	-0.214706	0.424559	-0.176471	0.513251	0.635294	0.00818206	0.461765	0.0717684	0.502941	0.0470631	0.338235	0.200066	0.544118	0.0293363	0.158824	0.556861	0.529412	0.034952	0.588235	0.0165397	0.570588	0.0209907	0.694118	0.00285371	0.564706	0.0226632	0.576471	0.0194151	0.611765	0.0117884	0.494118	0.0517234	0.658824	0.00551142	0.682353	0.00358797	0.532353	0.0337686	0.605882	0.0128603	0.555882	0.0253622	0.626471	0.00941398	0.552941	0.0263145	0.655882
N-carbamoylputrescine	-0.4	0.12475	-0.541176	0.0304002	-0.561765	0.023537	0.873529	9.86965e-06	0.732353	0.00125496	0.726471	0.00143618	0.638235	0.00780114	0.555882	0.0253622	0.588235	0.0165397	0.611765	0.0117884	0.685294	0.00339156	0.691176	0.00302472	0.679412	0.00379343	0.673529	0.00423274	0.635294	0.00818206	0.673529	0.00423274	0.564706	0.0226632	0.641176	0.00743442	0.832353	6.32812e-05	0.588235	0.0165397	0.579412	0.0186625	0.605882	0.0128603	0.505882	0.0455816	0.364706	0.164868	0.655882
3-butenylglucosinolate	-0.4	0.12475	-0.667647	0.00471198	-0.288235	0.278984	0.761765	0.000605343	0.608824	0.0123152	0.529412	0.034952	0.373529	0.154122	0.508824	0.0441352	0.388235	0.137282	0.270588	0.310761	0.455882	0.0759455	0.447059	0.0825369	0.464706	0.0697437	0.4	0.12475	0.394118	0.130913	0.411765	0.113034	0.308824	0.244499	0.455882	0.0759455	0.729412	0.00134308	0.438235	0.08953	0.335294	0.204255	0.473529	0.0639191	0.470588	0.0658195	0.302941	0.254067	0.494118
cortisone 21-sulfate	-0.4	0.12475	-0.147059	0.586793	-0.202941	0.450961	0.588235	0.0165397	0.514706	0.0413458	0.561765	0.023537	0.294118	0.268847	0.111765	0.680274	0.191176	0.478164	0.394118	0.130913	0.297059	0.263863	0.4	0.12475	0.473529	0.0639191	0.411765	0.113034	0.444118	0.0848227	0.511765	0.0427234	0.320588	0.226045	0.717647	0.00174754	0.797059	0.000218098	0.1	0.712516	0.417647	0.107474	0.241176	0.368207	0.461765	0.0717684	0.252941	0.344563	0.570588
biliverdin	-0.402941	0.121746	-0.608824	0.0123152	-0.555882	0.0253622	0.811765	0.000134322	0.65	0.00641571	0.626471	0.00941398	0.670588	0.00446721	0.570588	0.0209907	0.588235	0.0165397	0.588235	0.0165397	0.644118	0.00708152	0.664706	0.00496739	0.661765	0.00523375	0.682353	0.00358797	0.626471	0.00941398	0.638235	0.00780114	0.555882	0.0253622	0.573529	0.020191	0.770588	0.000476822	0.55	0.027294	0.541176	0.0304002	0.582353	0.0179327	0.397059	0.127806	0.341176	0.195933	0.605882
alanylleucine	-0.405882	0.118792	-0.255882	0.33879	-0.335294	0.204255	0.688235	0.00320391	0.5	0.0485803	0.567647	0.0218146	0.452941	0.0780987	0.688235	0.00320391	0.305882	0.249254	0.635294	0.00818206	0.705882	0.0022459	0.638235	0.00780114	0.673529	0.00423274	0.647059	0.00674208	0.641176	0.00743442	0.635294	0.00818206	0.552941	0.0263145	0.635294	0.00818206	0.635294	0.00818206	0.655882	0.00580074	0.652941	0.00610205	0.629412	0.00898809	0.520588	0.0386909	0.573529	0.020191	0.738235
1-methylguanidine	-0.411765	0.113034	-0.282353	0.28935	-0.732353	0.00125496	0.776471	0.000404351	0.755882	0.000705891	0.802941	0.000180517	0.717647	0.00174754	0.420588	0.104768	0.567647	0.0218146	0.764706	0.000559676	0.755882	0.000705891	0.826471	7.92355e-05	0.858824	2.04644e-05	0.858824	2.04644e-05	0.823529	8.83914e-05	0.864706	1.54423e-05	0.802941	0.000180517	0.794118	0.000239191	0.697059	0.00269059	0.570588	0.0209907	0.732353	0.00125496	0.535294	0.0326159	0.570588	0.0209907	0.497059	0.0501336	0.744118
N-acetylhistamine	-0.417647	0.107474	-0.317647	0.230573	-0.120588	0.656425	0.55	0.027294	0.408824	0.115888	0.435294	0.0919524	0.311765	0.2398	0.558824	0.0244365	0.173529	0.520408	0.394118	0.130913	0.417647	0.107474	0.461765	0.0717684	0.529412	0.034952	0.455882	0.0759455	0.45	0.0802957	0.485294	0.0567177	0.376471	0.150648	0.582353	0.0179327	0.597059	0.0146097	0.379412	0.147227	0.497059	0.0501336	0.467647	0.0677609	0.488235	0.055015	0.373529	0.154122	0.644118
8-hydroxyguanine	-0.420588	0.104768	-0.455882	0.0759455	-0.423529	0.102109	0.767647	0.000516884	0.676471	0.00400825	0.65	0.00641571	0.561765	0.023537	0.564706	0.0226632	0.432353	0.094421	0.482353	0.058459	0.597059	0.0146097	0.685294	0.00339156	0.605882	0.0128603	0.617647	0.010788	0.611765	0.0117884	0.647059	0.00674208	0.558824	0.0244365	0.576471	0.0194151	0.670588	0.00446721	0.535294	0.0326159	0.564706	0.0226632	0.494118	0.0517234	0.567647	0.0218146	0.355882	0.176104	0.694118
quinate	-0.420588	0.104768	-0.661765	0.00523375	-0.591176	0.0158756	0.870588	1.14989e-05	0.714706	0.00186274	0.708824	0.00211168	0.7	0.00253509	0.661765	0.00523375	0.629412	0.00898809	0.547059	0.0283011	0.676471	0.00400825	0.7	0.00253509	0.585294	0.0172253	0.641176	0.00743442	0.605882	0.0128603	0.605882	0.0128603	0.535294	0.0326159	0.561765	0.023537	0.767647	0.000516884	0.644118	0.00708152	0.520588	0.0386909	0.617647	0.010788	0.444118	0.0848227	0.376471	0.150648	0.638235
hypoxanthine	-0.438235	0.08953	-0.214706	0.424559	-0.05	0.8541	0.520588	0.0386909	0.305882	0.249254	0.408824	0.115888	0.132353	0.625106	0.355882	0.176104	-0.0676471	0.80342	0.320588	0.226045	0.367647	0.161232	0.335294	0.204255	0.508824	0.0441352	0.311765	0.2398	0.344118	0.191856	0.376471	0.150648	0.232353	0.386511	0.644118	0.00708152	0.723529	0.00153448	0.308824	0.244499	0.352941	0.179959	0.352941	0.179959	0.55	0.027294	0.538235	0.0314932	0.488235
taurochenodeoxycholic acid 3-sulfate	-0.444118	0.0848227	-0.579412	0.0186625	-0.614706	0.0112795	0.626471	0.00941398	0.479412	0.0602393	0.508824	0.0441352	0.697059	0.00269059	0.708824	0.00211168	0.473529	0.0639191	0.591176	0.0158756	0.702941	0.00238695	0.673529	0.00423274	0.652941	0.00610205	0.670588	0.00446721	0.573529	0.020191	0.567647	0.0218146	0.535294	0.0326159	0.558824	0.0244365	0.632353	0.00857758	0.602941	0.0134241	0.497059	0.0501336	0.567647	0.0218146	0.238235	0.374254	0.320588	0.226045	0.570588
2,4,6-trihydroxybenzoate	-0.455882	0.0759455	-0.502941	0.0470631	-0.538235	0.0314932	0.711765	0.00198404	0.608824	0.0123152	0.570588	0.0209907	0.520588	0.0386909	0.414706	0.110229	0.497059	0.0501336	0.5	0.0485803	0.55	0.027294	0.467647	0.0677609	0.547059	0.0283011	0.564706	0.0226632	0.473529	0.0639191	0.502941	0.0470631	0.423529	0.102109	0.544118	0.0293363	0.741176	0.00101847	0.373529	0.154122	0.438235	0.08953	0.458824	0.0738355	0.3	0.258936	0.170588	0.52761	0.520588
1-palmitoyl-2-linoleoyl-GPE (16:0/18:2)	-0.464706	0.0697437	-0.464706	0.0697437	-0.438235	0.08953	0.535294	0.0326159	0.429412	0.0969365	0.544118	0.0293363	0.511765	0.0427234	0.55	0.027294	0.217647	0.418087	0.379412	0.147227	0.420588	0.104768	0.602941	0.0134241	0.358824	0.172304	0.476471	0.0620592	0.502941	0.0470631	0.455882	0.0759455	0.376471	0.150648	0.664706	0.00496739	0.652941	0.00610205	0.385294	0.140544	0.329412	0.212801	0.273529	0.305323	0.194118	0.47129	0.364706	0.164868	0.685294
tryptophylglycine	-0.467647	0.0677609	-0.655882	0.00580074	-0.579412	0.0186625	0.764706	0.000559676	0.617647	0.010788	0.6	0.0140071	0.611765	0.0117884	0.591176	0.0158756	0.576471	0.0194151	0.558824	0.0244365	0.661765	0.00523375	0.617647	0.010788	0.623529	0.00985565	0.638235	0.00780114	0.570588	0.0209907	0.594118	0.0152324	0.517647	0.0400018	0.555882	0.0253622	0.747059	0.000882107	0.541176	0.0304002	0.488235	0.055015	0.552941	0.0263145	0.317647	0.230573	0.317647	0.230573	0.582353
1,2-dipalmitoyl-GPC (16:0/16:0)	-0.497059	0.0501336	-0.347059	0.187834	-0.455882	0.0759455	0.526471	0.0361665	0.514706	0.0413458	0.552941	0.0263145	0.502941	0.0470631	0.611765	0.0117884	0.294118	0.268847	0.447059	0.0825369	0.614706	0.0112795	0.652941	0.00610205	0.447059	0.0825369	0.547059	0.0283011	0.558824	0.0244365	0.547059	0.0283011	0.470588	0.0658195	0.65	0.00641571	0.582353	0.0179327	0.494118	0.0517234	0.461765	0.0717684	0.382353	0.143859	0.238235	0.374254	0.3	0.258936	0.720588
heme	-0.520588	0.0386909	-0.758824	0.00065403	-0.552941	0.0263145	0.791176	0.000261946	0.635294	0.00818206	0.623529	0.00985565	0.658824	0.00551142	0.658824	0.00551142	0.611765	0.0117884	0.429412	0.0969365	0.673529	0.00423274	0.629412	0.00898809	0.538235	0.0314932	0.532353	0.0337686	0.505882	0.0455816	0.514706	0.0413458	0.438235	0.08953	0.502941	0.0470631	0.717647	0.00174754	0.591176	0.0158756	0.408824	0.115888	0.570588	0.0209907	0.376471	0.150648	0.376471	0.150648	0.520588
N-methylhydantoin	-0.523529	0.0374126	-0.552941	0.0263145	-0.608824	0.0123152	0.708824	0.00211168	0.561765	0.023537	0.591176	0.0158756	0.697059	0.00269059	0.694118	0.00285371	0.491176	0.0533504	0.585294	0.0172253	0.735294	0.00117162	0.688235	0.00320391	0.697059	0.00269059	0.673529	0.00423274	0.591176	0.0158756	0.605882	0.0128603	0.55	0.027294	0.594118	0.0152324	0.658824	0.00551142	0.588235	0.0165397	0.541176	0.0304002	0.564706	0.0226632	0.385294	0.140544	0.361765	0.168559	0.623529
dihydrobiopterin	-0.529412	0.034952	-0.517647	0.0400018	-0.35	0.183869	0.573529	0.020191	0.420588	0.104768	0.444118	0.0848227	0.370588	0.15765	0.491176	0.0533504	0.441176	0.0871536	0.488235	0.055015	0.497059	0.0501336	0.388235	0.137282	0.517647	0.0400018	0.508824	0.0441352	0.455882	0.0759455	0.485294	0.0567177	0.414706	0.110229	0.523529	0.0374126	0.617647	0.010788	0.370588	0.15765	0.447059	0.0825369	0.497059	0.0501336	0.247059	0.356275	0.394118	0.130913	0.523529
2-piperidinone	-0.532353	0.0337686	-0.555882	0.0253622	-0.488235	0.055015	0.691176	0.00302472	0.517647	0.0400018	0.573529	0.020191	0.626471	0.00941398	0.644118	0.00708152	0.344118	0.191856	0.479412	0.0602393	0.65	0.00641571	0.652941	0.00610205	0.635294	0.00818206	0.555882	0.0253622	0.511765	0.0427234	0.535294	0.0326159	0.429412	0.0969365	0.652941	0.00610205	0.770588	0.000476822	0.523529	0.0374126	0.447059	0.0825369	0.5	0.0485803	0.423529	0.102109	0.367647	0.161232	0.585294
N-acetyltryptophan	-0.579412	0.0186625	-0.235294	0.380356	-0.317647	0.230573	0.558824	0.0244365	0.523529	0.0374126	0.476471	0.0620592	0.376471	0.150648	0.232353	0.386511	0.347059	0.187834	0.4	0.12475	0.432353	0.094421	0.338235	0.200066	0.502941	0.0470631	0.479412	0.0602393	0.402941	0.121746	0.497059	0.0501336	0.432353	0.094421	0.464706	0.0697437	0.552941	0.0263145	0.202941	0.450961	0.491176	0.0533504	0.347059	0.187834	0.491176	0.0533504	0.188235	0.485087	0.452941
1-myristoyl-2-palmitoyl-GPC (14:0/16:0)	-0.6	0.0140071	-0.438235	0.08953	-0.25	0.350391	0.402941	0.121746	0.302941	0.254067	0.426471	0.0994991	0.394118	0.130913	0.673529	0.00423274	0.173529	0.520408	0.335294	0.204255	0.505882	0.0455816	0.485294	0.0567177	0.355882	0.176104	0.338235	0.200066	0.338235	0.200066	0.373529	0.154122	0.282353	0.28935	0.638235	0.00780114	0.626471	0.00941398	0.461765	0.0717684	0.347059	0.187834	0.455882	0.0759455	0.25	0.350391	0.379412	0.147227	0.544118
1-methyl-5-imidazoleacetate	-0.617647	0.010788	-0.694118	0.00285371	-0.602941	0.0134241	0.470588	0.0658195	0.367647	0.161232	0.391176	0.134071	0.476471	0.0620592	0.6	0.0140071	0.311765	0.2398	0.223529	0.405298	0.611765	0.0117884	0.405882	0.118792	0.338235	0.200066	0.302941	0.254067	0.205882	0.444285	0.220588	0.411666	0.211765	0.431083	0.329412	0.212801	0.494118	0.0517234	0.458824	0.0738355	0.120588	0.656425	0.3	0.258936	0.102941	0.70441	0.167647	0.534857	0.282353
16-hydroxypalmitate	-0.638235	0.00780114	-0.605882	0.0128603	-0.323529	0.221574	0.494118	0.0517234	0.373529	0.154122	0.358824	0.172304	0.173529	0.520408	0.514706	0.0413458	0.285294	0.284139	0.261765	0.32741	0.529412	0.034952	0.323529	0.221574	0.382353	0.143859	0.317647	0.230573	0.273529	0.305323	0.361765	0.168559	0.294118	0.268847	0.294118	0.268847	0.45	0.0802957	0.361765	0.168559	0.255882	0.33879	0.264706	0.321804	0.238235	0.374254	0.276471	0.299942	0.432353
3-amino-2-piperidone	-0.708824	0.00211168	-0.541176	0.0304002	-0.455882	0.0759455	0.741176	0.00101847	0.667647	0.00471198	0.688235	0.00320391	0.447059	0.0825369	0.588235	0.0165397	0.335294	0.204255	0.35	0.183869	0.638235	0.00780114	0.614706	0.0112795	0.576471	0.0194151	0.514706	0.0413458	0.538235	0.0314932	0.570588	0.0209907	0.491176	0.0533504	0.644118	0.00708152	0.638235	0.00780114	0.497059	0.0501336	0.464706	0.0697437	0.397059	0.127806	0.611765	0.0117884	0.529412	0.034952	0.705882
1-arachidonoyl-GPE (20:4n6)	-0.761765	0.000605343	-0.523529	0.0374126	-0.344118	0.191856	0.467647	0.0677609	0.294118	0.268847	0.417647	0.107474	0.476471	0.0620592	0.588235	0.0165397	0.229412	0.39272	0.244118	0.362213	0.541176	0.0304002	0.438235	0.08953	0.476471	0.0620592	0.326471	0.217159	0.317647	0.230573	0.335294	0.204255	0.291176	0.273887	0.482353	0.058459	0.444118	0.0848227	0.388235	0.137282	0.294118	0.268847	0.364706	0.164868	0.441176	0.0871536	0.564706	0.0226632	0.394118
[truncated: 3 more columns]
