# Supplementary material for: Effects of dietary supplementation with prebiotics and Pediococcus acidilactici on gut health, transcriptome, microbiota, and metabolome in Atlantic salmon (Salmo salar L.) after seawater transfer
Source: Anim Microbiome. 2023 Feb 11;5:10. doi: 10.1186/s42523-023-00228-w (PMC9921345; doi:10.1186/s42523-023-00228-w)
Supplement: Supplementary file 5 — Additional file 5: File S1. Variables of importance identified by V-plot to discriminate FOS–BC group from the FOS group. File S2. Variables of importance identified by V-plot to discriminate GOS–BC group from the FOS–BC group. File S3. Variables of importance identified by V-plot to discriminate FOS group from the control group. File S4. Variables of importance identified by V-plot to discriminate FOS–BC group from the control group. File S5. Variables of importance identified by V-plot to discriminate GOS–BC group from the control group. [file 42523_2023_228_MOESM5_ESM.xlsx]

## Sheet: File S1
Variables of importance identified by V-plot to discriminate FOS-BC group from the FOS group
Name	VIP	Corr.Coeffs.	P-value
Microbiota
Pediococcus	2.7	0.75	0.00082
Solobacterium	2.4	0.69	0.0033
Mobilicoccus	2.4	0.69	0.0034
ML602J-51	2.3	0.65	0.0069
Geobacillus	2.1	0.59	0.017
Arthrobacter	2	0.57	0.021
Jeotgalibaca	2	0.56	0.023
Staphylococcus	1.9	0.55	0.028
Acetobacter	1.8	0.51	0.042
Pisciglobus	1.8	0.51	0.045
Alcaligenes	1.8	-0.52	0.038
Ruminococcaceae UCG-012	1.9	-0.55	0.029
Rhodococcus	2	-0.57	0.021
Anthococcus	2.1	-0.59	0.016
Stenotrophomonas	2.2	-0.62	0.0099
Peptococcus	2.2	-0.62	0.01
Bacteroides	2.3	-0.65	0.0066
Ochrobactrum	2.4	-0.67	0.0045
Gordonia	2.5	-0.69	0.0028
Metabolites
lactose	3.3	0.92	3.9e-07
ribose	2.5	0.71	0.002
chiro-inositol	2.1	0.58	0.018
ergosterol	2	0.57	0.02
dimethylarginine (SDMA + ADMA)	2	0.56	0.024
5-methylthioadenosine (MTA)	1.9	0.54	0.029
betaine	1.9	0.54	0.029
linolenoyl ethanolamide	1.9	0.54	0.031
imidazole propionate	1.8	0.52	0.039
cholesterol	1.8	0.52	0.04
sphingomyelin (d18:1/14:0, d16:1/16:0)	1.8	0.51	0.045
linoleoyl ethanolamide	1.8	0.51	0.045
4-methylthio-2-oxobutanoate	1.8	0.51	0.046
deoxycarnitine	1.8	0.5	0.047
guanosine-2',3'-cyclic monophosphate	2.1	-0.59	0.017
uridine-2',3'-cyclic monophosphate	2.1	-0.58	0.018
adenosine-2',3'-cyclic monophosphate	2	-0.57	0.022
biopterin	1.9	-0.54	0.032
cytidine 2',3'-cyclic monophosphate	1.9	-0.53	0.033
2-linoleoylglycerol (18:2)	1.9	-0.53	0.035
ophthalmate	1.9	-0.53	0.037
heme	1.8	-0.51	0.044

## Sheet: File S2
Variables of importance identified by V-plot to discriminate GOS-BC group from the FOS-BC group
Name	VIP	Corr.Coeffs.	P-value
Microbiota
Kurthia	2.3	-0.87	1e-05
Ruminococcaceae UCG-012	2.1	-0.82	0.00011
Streptococcus	2.1	-0.79	0.00027
Aneurinibacillus	2	-0.75	0.00086
Peptostreptococcus	1.9	-0.74	0.001
Tissierella	1.9	-0.74	0.0011
Enterococcus	1.9	-0.74	0.0011
Savagea	1.9	-0.72	0.0016
Vagococcus	1.7	-0.66	0.0058
Staphylococcus	1.7	-0.65	0.0059
Gallicola	1.7	-0.64	0.0071
Proteus	1.7	-0.64	0.0073
Aerococcus	1.7	-0.63	0.0091
Rhodococcus	1.6	-0.63	0.0096
Methylococcus	1.6	-0.61	0.013
ML602J-51	1.5	-0.58	0.019
Pisciglobus	1.5	-0.57	0.02
Gordonia	1.5	-0.57	0.022
Micrococcus	1.4	-0.53	0.033
Kocuria	1.3	-0.51	0.045
Metabolites
lactose	2.1	0.79	0.00026
eicosenoate (20:1)	1.9	0.72	0.0018
erucate (22:1n9)	1.9	0.71	0.0021
N4-acetylcytidine	1.7	0.66	0.005
dihomo-linolenate (20:3n3 or n6)	1.7	0.66	0.0054
docosatrienoate (22:3n3)	1.7	0.66	0.0054
methylphosphate	1.7	0.66	0.0058
myristate (14:0)	1.7	0.65	0.0069
guanosine	1.7	0.64	0.008
docosadienoate (22:2n6)	1.6	0.63	0.0092
pentadecanoate (15:0)	1.6	0.63	0.0094
uridine	1.6	0.62	0.0097
10-nonadecenoate (19:1n9)	1.6	0.62	0.011
docosahexaenoate (DHA 22:6n3)	1.6	0.61	0.013
butyrylcarnitine (C4)	1.6	0.6	0.013
pristanate	1.6	0.59	0.016
nisinate (24:6n3)	1.6	0.59	0.016
dihomo-linoleate (20:2n6)	1.5	0.59	0.016
cytidine	1.5	0.59	0.017
putrescine	1.5	0.58	0.019
uridine-2',3'-cyclic monophosphate	1.5	0.57	0.021
arachidate (20:0)	1.5	0.57	0.022
docosapentaenoate (n6 DPA 22:5n6)	1.5	0.56	0.023
10-heptadecenoate (17:1n7)	1.5	0.56	0.024
retinol (Vitamin A)	1.5	0.55	0.026
palmitate (16:0)	1.4	0.54	0.029
cytidine 2',3'-cyclic monophosphate	1.4	0.54	0.031
palmitoleate (16:1n7)	1.3	0.51	0.045
linoleate (18:2n6)	1.3	0.5	0.048
stearidonate (18:4n3)	1.3	0.5	0.049
N-acetylmethionine	2	-0.77	0.00043
N-acetylalanine	2	-0.77	0.00053
glycylvaline	2	-0.77	0.00054
glycylleucine	2	-0.76	0.00072
methionine sulfoxide	2	-0.75	0.00089
taurochenodeoxycholic acid 3-sulfate	1.9	-0.72	0.0016
5-HEPE	1.9	-0.7	0.0023
N-acetyltyrosine	1.8	-0.7	0.0024
N-acetylphenylalanine	1.8	-0.7	0.0028
o-Tyrosine	1.8	-0.7	0.0028
1-arachidonoyl-GPE (20:4n6)	1.8	-0.69	0.003
dihydroorotate	1.8	-0.69	0.0031
N-acetylisoleucine	1.8	-0.69	0.0031
prolylglycine	1.8	-0.68	0.0035
dihydrobiopterin	1.8	-0.68	0.004
gamma-glutamylleucine	1.8	-0.67	0.0045
1,1-kestotetraose	1.8	-0.67	0.0048
N-acetyltryptophan	1.7	-0.65	0.0064
threonylphenylalanine	1.7	-0.63	0.0085
gamma-glutamyl-epsilon-lysine	1.7	-0.63	0.0085
N6-methyllysine	1.7	-0.63	0.0087
homocitrulline	1.7	-0.63	0.0087
valylglutamine	1.6	-0.63	0.0095
alanylleucine	1.6	-0.61	0.013
undecanedioate (C11-DC)	1.6	-0.6	0.014
1-palmitoyl-2-linoleoyl-GPE (16:0/18:2)	1.6	-0.6	0.014
cortisone 21-sulfate	1.6	-0.6	0.014
glycylisoleucine	1.6	-0.59	0.015
isovalerylglycine	1.6	-0.59	0.016
valylglycine	1.5	-0.59	0.017
isoleucylglycine	1.5	-0.58	0.02
N-palmitoylglycine	1.5	-0.57	0.02
diaminopimelate	1.5	-0.57	0.02
anserine	1.5	-0.57	0.02
valylleucine	1.5	-0.57	0.021
deoxycarnitine	1.5	-0.57	0.021
cysteine sulfinic acid	1.5	-0.56	0.023
ergosterol	1.5	-0.56	0.023
tartronate (hydroxymalonate)	1.5	-0.55	0.026
N6-acetyllysine	1.4	-0.55	0.028
valine	1.4	-0.55	0.029
alpha-hydroxyisovalerate	1.4	-0.54	0.03
2,4-dihydroxybutyrate	1.4	-0.54	0.03
adipoylcarnitine (C6-DC)	1.4	-0.54	0.033
glucose	1.4	-0.53	0.033
tryptophylglycine	1.4	-0.53	0.033
1-methylnicotinamide	1.4	-0.53	0.034
leucylglycine	1.4	-0.53	0.035
N6-carbamoylthreonyladenosine	1.4	-0.53	0.035
leucylhydroxyproline	1.4	-0.53	0.036
N-methylhydantoin	1.4	-0.52	0.037
linoleoyl-linolenoyl-glycerol (18:2/18:3) [1]	1.4	-0.52	0.037
N-carbamoylputrescine	1.4	-0.52	0.038
glycerate	1.4	-0.52	0.038
asparagine	1.4	-0.52	0.038
N-acetylglucosaminylasparagine	1.4	-0.52	0.039
leucylglutamine	1.4	-0.52	0.039
5-hydroxylysine	1.4	-0.52	0.041
N2-acetyllysine	1.4	-0.51	0.041
N-acetyl-aspartyl-glutamate (NAAG)	1.4	-0.51	0.042
phenylpyruvate	1.3	-0.51	0.043
stigmasterol	1.3	-0.51	0.045
adenine	1.3	-0.5	0.047
2-hydroxysebacate	1.3	-0.5	0.048
tryptophan	1.3	-0.5	0.048

## Sheet: File S3
Variables of importance identified by V-plot to discriminate FOS group from the control group
Name	VIP	Corr.Coeffs.	p-value
Microbiota
Ochrobactrum	2.1	0.73	0.0012
Gordonia	1.9	0.68	0.0037
Stenotrophomonas	1.8	0.62	0.011
Ethanoligenens	1.5	0.53	0.034
Peptococcus	1.5	0.52	0.038
Mycobacterium	1.4	0.51	0.046
Jeotgalicoccus	2.1	-0.72	0.0016
Brevibacterium	1.9	-0.66	0.0051
Glutamicibacter	1.9	-0.66	0.0054
Pseudogracilibacillus	1.9	-0.67	0.0043
Arcobacter	1.8	-0.62	0.011
Corynebacterium 1	1.7	-0.58	0.019
Exiguobacterium	1.7	-0.59	0.016
Carnobacterium	1.7	-0.6	0.013
Arthrobacter	1.6	-0.55	0.026
Anaerococcus	1.6	-0.55	0.029
Staphylococcus	1.5	-0.53	0.035
Metabolites
N6-methyllysine	2.6	0.91	1.4e-06
N-acetyl-aspartyl-glutamate (NAAG)	2.5	0.88	7.4e-06
deoxycarnitine	2.5	0.88	8e-06
xanthurenate	2.4	0.85	2.5e-05
N6,N6,N6-trimethyllysine	2.4	0.85	2.7e-05
threonate	2.4	0.84	5.6e-05
tartronate (hydroxymalonate)	2.4	0.83	5.8e-05
glycerate	2.4	0.83	6.4e-05
1-myristoyl-2-arachidonoyl-GPC (14:0/20:4)	2.3	0.79	0.00026
1,1-kestotetraose	2.2	0.77	0.00052
astaxanthin	2	0.71	0.002
valylglutamine	1.9	0.67	0.0049
trimethylamine N-oxide	1.9	0.66	0.0058
beta-cryptoxanthin	1.8	0.63	0.0082
threonylphenylalanine	1.7	0.6	0.013
3-hydroxydecanoylcarnitine	1.7	0.6	0.015
gamma-glutamylleucine	1.7	0.6	0.015
2,4-dihydroxybutyrate	1.6	0.57	0.021
alpha-tocopherol acetate	1.6	0.57	0.021
N-palmitoylglycine	1.6	0.57	0.022
alpha-tocotrienol	1.6	0.56	0.023
phenylpyruvate	1.6	0.55	0.028
N6,N6-dimethyllysine	1.6	0.55	0.029
leucylglutamine	1.5	0.54	0.031
gamma-tocotrienol	1.5	0.54	0.032
1-methylhistidine	1.5	0.53	0.037
hexanoylcarnitine (C6)	1.5	0.53	0.037
sarcosine	1.5	0.52	0.037
ergosterol	1.5	0.52	0.04
1-palmitoyl-GPC (16:0)	1.5	0.52	0.04
gamma-glutamylalanine	1.5	0.51	0.042
threonine	1.5	0.51	0.042
N-acetylmethionine	1.4	0.51	0.045
2-palmitoyl-GPC (16:0)	1.4	0.5	0.048
erucate (22:1n9)	2.3	-0.82	0.00012
lactose	2.2	-0.76	0.00066
quinate	2.2	-0.77	0.00043
1-methylguanidine	2.2	-0.77	0.00049
1,2-dipalmitoyl-GPC (16:0/16:0)	2.2	-0.78	0.00034
pentadecanoate (15:0)	2.1	-0.75	0.00086
2-piperidinone	2.1	-0.75	0.00089
heme	2	-0.69	0.0032
nonadecanoate (19:0)	2	-0.71	0.0022
(16 or 17)-methylstearate (a19:0 or i19:0)	2	-0.71	0.0022
margarate (17:0)	1.9	-0.66	0.0053
palmitate (16:0)	1.8	-0.64	0.0073
4-cholesten-3-one	1.8	-0.64	0.0074
2,4,6-trihydroxybenzoate	1.8	-0.64	0.008
N-carbamoylputrescine	1.8	-0.64	0.008
1-stearoyl-GPE (18:0)	1.7	-0.58	0.018
imidazole lactate	1.7	-0.58	0.019
arachidate (20:0)	1.7	-0.59	0.016
1-stearoyl-GPI (18:0)	1.7	-0.59	0.017
imidazole propionate	1.7	-0.59	0.017
1-lignoceroyl-GPC (24:0)	1.7	-0.59	0.017
biliverdin	1.7	-0.6	0.013
1-palmitoylglycerol (16:0)	1.7	-0.6	0.015
1-stearoyl-2-oleoyl-GPC (18:0/18:1)	1.7	-0.6	0.015
stearate (18:0)	1.7	-0.61	0.012
N-palmitoyl-sphinganine (d18:0/16:0)	1.6	-0.55	0.026
2-palmitoylglycerol (16:0)	1.6	-0.55	0.026
N-methylhydantoin	1.6	-0.55	0.027
trans-4-hydroxyproline	1.6	-0.55	0.028
1-myristoyl-2-palmitoyl-GPC (14:0/16:0)	1.6	-0.57	0.021
docosadienoate (22:2n6)	1.6	-0.57	0.021
eicosenoate (20:1)	1.5	-0.51	0.044
anserine	1.5	-0.52	0.04
1-methyl-5-imidazoleacetate	1.5	-0.52	0.04
8-hydroxyguanine	1.5	-0.53	0.035
taurochenodeoxycholic acid 3-sulfate	1.5	-0.53	0.037
undecanedioate (C11-DC)	1.4	-0.5	0.047

## Sheet: Fils S4
Variables of importance identified by V-plot to discriminate FOS-BC group from the control group
Name	VIP	Corr.Coeffs.	P-value
Microbiota
Pediococcus	1.9	0.67	0.0042
ML602J-51	1.9	0.67	0.0044
Lactobacillus	1.6	0.6	0.015
Propionibacterium	1.5	0.56	0.024
Megasphaera	1.5	0.55	0.028
Jeotgalicoccus	2	-0.72	0.0018
Glutamicibacter	1.8	-0.65	0.0064
Hathewaya	1.8	-0.65	0.007
Pseudogracilibacillus	1.8	-0.64	0.0079
Carnobacterium	1.8	-0.63	0.0083
Globicatella	1.6	-0.57	0.021
Sporosarcina	1.5	-0.54	0.032
Acinetobacter	1.5	-0.53	0.035
Metabolites
N6-methyllysine	2.6	0.95	2.4e-08
deoxycarnitine	2.5	0.92	6.5e-07
N6,N6,N6-trimethyllysine	2.5	0.89	3.4e-06
xanthurenate	2.4	0.89	5.1e-06
N-acetyl-aspartyl-glutamate (NAAG)	2.4	0.88	8e-06
trimethylamine N-oxide	2.4	0.86	1.5e-05
N6-succinyladenosine	2.3	0.85	3e-05
threonate	2.3	0.83	6.9e-05
1,1-kestotetraose	2.3	0.83	7.1e-05
ergosterol	2.3	0.82	0.00011
tartronate (hydroxymalonate)	2.2	0.82	0.00012
astaxanthin	2.2	0.81	0.00017
lactose	2.2	0.8	0.00021
glycerate	2.2	0.79	0.00027
1-myristoyl-2-arachidonoyl-GPC (14:0/20:4)	2.1	0.76	0.00056
dimethylarginine (SDMA + ADMA)	2.1	0.75	0.00084
ribose	2	0.74	0.001
3-hydroxydecanoylcarnitine	1.9	0.7	0.0027
N-palmitoylglycine	1.9	0.68	0.0036
cysteine	1.8	0.67	0.0049
2,4-dihydroxybutyrate	1.8	0.66	0.005
1-methylhistidine	1.7	0.62	0.0097
gamma-tocotrienol	1.7	0.61	0.013
propionylcarnitine (C3)	1.7	0.6	0.013
linolenoyl ethanolamide	1.6	0.59	0.015
N6,N6-dimethyllysine	1.6	0.59	0.016
1-palmitoleoyl-GPC (16:1)	1.6	0.57	0.022
beta-cryptoxanthin	1.6	0.56	0.023
carnitine	1.5	0.56	0.025
acetylcarnitine (C2)	1.5	0.54	0.031
isovalerylcarnitine (C5)	1.5	0.54	0.031
ornithine	1.4	0.52	0.037
lactate	1.4	0.5	0.048
prolylglycine	1.4	0.5	0.049
1-methylguanidine	2.3	-0.83	8.1e-05
quinate	2.2	-0.79	0.00024
2-piperidinone	2.2	-0.79	0.00029
N-methylhydantoin	2.2	-0.79	0.0003
heme	2.2	-0.81	0.00013
N-carbamoylputrescine	2	-0.72	0.0015
biliverdin	2	-0.72	0.0018
1-stearoyl-2-oleoyl-GPC (18:0/18:1)	2	-0.72	0.0018
1,2-dipalmitoyl-GPC (16:0/16:0)	2	-0.74	0.0011
trans-4-hydroxyproline	1.9	-0.67	0.0043
nonadecanoate (19:0)	1.9	-0.68	0.0035
8-hydroxyguanine	1.9	-0.68	0.0037
(16 or 17)-methylstearate (a19:0 or i19:0)	1.9	-0.69	0.0029
taurochenodeoxycholic acid 3-sulfate	1.8	-0.65	0.0062
arachidate (20:0)	1.8	-0.67	0.0046
5-aminovalerate	1.7	-0.6	0.014
erucate (22:1n9)	1.7	-0.61	0.012
margarate (17:0)	1.7	-0.62	0.0097
3-amino-2-piperidone	1.7	-0.62	0.01
2-palmitoylglycerol (16:0)	1.7	-0.62	0.011
1-palmitoylglycerol (16:0)	1.7	-0.62	0.011
3-butenylglucosinolate	1.7	-0.63	0.0085
imidazole lactate	1.6	-0.56	0.023
4-cholesten-3-one	1.6	-0.57	0.021
palmitate (16:0)	1.6	-0.57	0.022
stearate (18:0)	1.6	-0.59	0.016
creatinine	1.6	-0.59	0.016
1-myristoyl-2-palmitoyl-GPC (14:0/16:0)	1.5	-0.53	0.034
tryptophylglycine	1.5	-0.54	0.031
anserine	1.5	-0.54	0.032
ophthalmate	1.5	-0.56	0.024
N-carbamoylsarcosine	1.4	-0.5	0.046
agmatine	1.4	-0.51	0.044
diaminopimelate	1.4	-0.51	0.046
hypoxanthine	1.4	-0.52	0.038

## Sheet: File S5
Variables of importance identified by V-plot to discriminate GOS-BC group from the control group
Name	VIP	Corr.Coeffs.	P-value
Micrcobiota
Pediococcus	1.6	0.63	0.009
Jeotgalicoccus	1.8	-0.71	0.002
Glutamicibacter	1.7	-0.66	0.005
Brachybacterium	1.7	-0.67	0.004
Brevibacterium	1.7	-0.69	0.003
Ruminococcaceae UCG-012	1.6	-0.64	0.008
Hathewaya	1.6	-0.64	0.008
Pseudogracilibacillus	1.6	-0.64	0.008
Arcobacter	1.6	-0.64	0.008
Aneurinibacillus	1.6	-0.64	0.008
Kurthia	1.6	-0.65	0.007
Carnobacterium	1.5	-0.59	0.017
Savagea	1.5	-0.6	0.014
Methylococcus	1.5	-0.61	0.012
Kocuria	1.5	-0.61	0.012
Acinetobacter	1.5	-0.61	0.013
Globicatella	1.5	-0.62	0.011
Corynebacterium 1	1.4	-0.54	0.03
Comamonas	1.4	-0.55	0.026
Staphylococcus	1.4	-0.57	0.02
Actinomyces	1.4	-0.57	0.021
Proteus	1.4	-0.57	0.021
Streptococcus	1.4	-0.58	0.019
Paenalcaligenes	1.3	-0.5	0.047
Enterococcus	1.3	-0.51	0.046
Vagococcus	1.3	-0.52	0.038
Tissierella	1.3	-0.53	0.034
Leucobacter	1.3	-0.54	0.032
Metabolites
N6-methyllysine	2.3	0.92	5.2e-07
lactose	2.2	0.87	1.3e-05
N6,N6,N6-trimethyllysine	2.1	0.84	5.5e-05
N-acetyl-aspartyl-glutamate (NAAG)	2.1	0.83	6.6e-05
deoxycarnitine	2	0.81	0.00013
xanthurenate	2	0.81	0.00015
threonate	1.9	0.76	0.00069
butyrylcarnitine (C4)	1.9	0.75	0.00077
gamma-glutamylvaline	1.9	0.75	0.00083
acetylcarnitine (C2)	1.9	0.75	0.00084
isovalerylcarnitine (C5)	1.9	0.74	0.00095
hexanoylcarnitine (C6)	1.8	0.71	0.002
2-keto-3-deoxy-gluconate	1.8	0.71	0.0022
N6,N6-dimethyllysine	1.7	0.69	0.0033
1-palmitoleoyl-GPC (16:1)	1.7	0.68	0.0036
1-methylhistidine	1.7	0.68	0.0036
tartronate (hydroxymalonate)	1.7	0.66	0.0051
N4-acetylcytidine	1.6	0.65	0.0066
eicosenoate (20:1)	1.6	0.65	0.007
uridine	1.6	0.64	0.0073
trimethylamine N-oxide	1.6	0.64	0.0073
docosadienoate (22:2n6)	1.6	0.64	0.0074
isobutyrylcarnitine (C4)	1.6	0.64	0.0074
thymidine	1.6	0.64	0.0076
erucate (22:1n9)	1.6	0.64	0.0077
sarcosine	1.5	0.62	0.01
3-hydroxydecanoylcarnitine	1.5	0.62	0.01
guanosine	1.5	0.62	0.01
2'-deoxyguanosine	1.5	0.62	0.01
octanoylcarnitine (C8)	1.5	0.61	0.01
gamma-glutamylmethionine	1.5	0.61	0.01
3-aminoisobutyrate	1.5	0.6	0.01
docosahexaenoate (DHA 22:6n3)	1.5	0.6	0.01
10-nonadecenoate (19:1n9)	1.5	0.59	0.02
putrescine	1.5	0.59	0.02
dihomo-linoleate (20:2n6)	1.5	0.59	0.02
propionylcarnitine (C3)	1.4	0.58	0.02
docosatrienoate (22:3n3)	1.4	0.57	0.02
2'-deoxyadenosine	1.4	0.57	0.02
N-monomethylarginine	1.4	0.56	0.02
dihomo-linolenate (20:3n3 or n6)	1.4	0.56	0.02
1-myristoyl-2-arachidonoyl-GPC (14:0/20:4)	1.4	0.56	0.03
astaxanthin	1.4	0.55	0.03
gamma-glutamylalanine	1.4	0.54	0.03
inosine	1.3	0.53	0.03
2'-deoxyinosine	1.3	0.53	0.04
2-palmitoyl-GPC (16:0)	1.3	0.52	0.04
glycerate	1.3	0.52	0.04
4-guanidinobutanoate	1.3	0.52	0.04
10-heptadecenoate (17:1n7)	1.3	0.5	0.05
myristate (14:0)	1.2	0.5	0.05
2-piperidinone	2.2	-0.88	6e-06
1-methylguanidine	2.1	-0.84	4.7e-05
N-methylhydantoin	2.1	-0.85	3.6e-05
8-hydroxyguanine	2	-0.78	0.00034
heme	2	-0.79	0.00024
3-amino-2-piperidone	2	-0.8	0.00018
quinate	2	-0.82	9.8e-05
N-carbamoylputrescine	2	-0.82	0.0001
1,2-dipalmitoyl-GPC (16:0/16:0)	1.9	-0.75	0.00084
tryptophylglycine	1.8	-0.7	0.0023
alpha-hydroxyisovalerate	1.8	-0.7	0.0023
dihydroorotate	1.8	-0.71	0.0021
taurochenodeoxycholic acid 3-sulfate	1.8	-0.72	0.0016
valylleucine	1.8	-0.73	0.0013
diaminopimelate	1.8	-0.73	0.0014
biopterin	1.8	-0.73	0.0015
biliverdin	1.8	-0.74	0.0011
1-stearoyl-2-oleoyl-GPC (18:0/18:1)	1.7	-0.66	0.0049
undecanedioate (C11-DC)	1.7	-0.68	0.0037
3-butenylglucosinolate	1.7	-0.68	0.0041
alanylleucine	1.7	-0.69	0.0029
2,4,6-trihydroxybenzoate	1.7	-0.69	0.003
anserine	1.7	-0.69	0.0033
imidazole lactate	1.6	-0.63	0.0086
ophthalmate	1.6	-0.65	0.0061
valylglycine	1.6	-0.65	0.0064
N-acetylhistamine	1.6	-0.65	0.0068
1-arachidonoyl-GPE (20:4n6)	1.6	-0.66	0.0055
p-cresol glucuronide	1.6	-0.66	0.0056
cysteinylglycine	1.6	-0.66	0.0058
leucylglycine	1.5	-0.58	0.02
N2-acetyllysine	1.5	-0.59	0.02
isovalerylglycine	1.5	-0.59	0.02
16-hydroxypalmitate	1.5	-0.6	0.01
dihydrobiopterin	1.5	-0.61	0.01
N-acetyltryptophan	1.5	-0.61	0.01
hypoxanthine	1.5	-0.61	0.01
homocitrulline	1.5	-0.61	0.01
1-palmitoyl-2-linoleoyl-GPE (16:0/18:2)	1.5	-0.61	0.01
cortisone 21-sulfate	1.4	-0.55	0.03
N-carbamoylsarcosine	1.4	-0.55	0.03
glycylleucine	1.4	-0.55	0.03
methionine sulfoxide	1.4	-0.56	0.02
2-palmitoylglycerol (16:0)	1.4	-0.56	0.03
5-hydroxylysine	1.4	-0.57	0.02
1-methyl-5-imidazoleacetate	1.4	-0.57	0.02
N-acetylglucosaminylasparagine	1.3	-0.51	0.04
isoleucylhydroxyproline	1.3	-0.51	0.05
taurochenodeoxycholate	1.3	-0.52	0.04
azelaic acid	1.3	-0.52	0.04
isoleucylglycine	1.3	-0.53	0.03
1-myristoyl-2-palmitoyl-GPC (14:0/16:0)	1.3	-0.53	0.03
leucylhydroxyproline	1.3	-0.53	0.03
trans-4-hydroxyproline	1.3	-0.53	0.04
leucylglutamine	1.3	-0.54	0.03
creatinine	1.2	-0.5	0.05
