# Supplementary material for: Effects of dietary supplementation with prebiotics and Pediococcus acidilactici on gut health, transcriptome, microbiota, and metabolome in Atlantic salmon (Salmo salar L.) after seawater transfer
Source: Anim Microbiome. 2023 Feb 11;5:10. doi: 10.1186/s42523-023-00228-w (PMC9921345; doi:10.1186/s42523-023-00228-w)
Supplement: Supplementary file 6 — Additional file 6: File S1. ASVs table for digesta samples. File S2. ASVs table for mucosa samples. [file 42523_2023_228_MOESM6_ESM.xlsx]

## Sheet: Final ASVs for digesta
ASV ID	F201	F205	F209	F217	F221	F225	F229	F233	F241	F245	F249	F253	F257	F261	F202	F210	F214	F218	F222	F226	F230	F234	F238	F242	F246	F250	F254	F258	F262	F207	F215	F239
ffb39d8f2661a57244e3ef3c6516d214	7.0	10.0	0.0	6.0	0.0	9.0	0.0	0.0	0.0	5.0	12.0	0.0	0.0	0.0	5.0	8.0	4.0	0.0	34.0	0.0	0.0	0.0	0.0	0.0	0.0	3.0	0.0	0.0	0.0	0.0	0.0	0.0	D_0__Bacteria; D_1__Actinobacteria; D_2__Actinobacteria; D_3__Propionibacteriales; D_4__Propionibacteriaceae; D_5__Propioniciclava; D_6__metagenome
40e5ebf9f00a9ee54ceb893d220095f0	0.0	0.0	0.0	0.0	0.0	0.0	0.0	0.0	20.0	14.0	0.0	0.0	0.0	0.0	0.0	0.0	0.0	0.0	0.0	0.0	7.0	0.0	0.0	0.0	0.0	0.0	0.0	0.0	0.0	0.0	0.0	0.0	D_0__Bacteria; D_1__Proteobacteria; D_2__Gammaproteobacteria; D_3__Betaproteobacteriales; D_4__Burkholderiaceae; D_5__Acidovorax
7acbf52b9b0ca41de622437b7a83246f	203.0	326.0	196.0	124.0	78.0	175.0	92.0	234.0	128.0	136.0	226.0	75.0	162.0	48.0	173.0	175.0	179.0	232.0	153.0	102.0	177.0	200.0	185.0	179.0	126.0	147.0	73.0	51.0	65.0	153.0	215.0	159.0	D_0__Bacteria; D_1__Firmicutes; D_2__Bacilli; D_3__Lactobacillales; D_4__Lactobacillaceae; D_5__Pediococcus; D_6__uncultured bacterium
dd3c11b40fd08d3f36cc0a5e5979683c	0.0	12.0	0.0	0.0	0.0	0.0	0.0	0.0	3.0	0.0	0.0	0.0	0.0	0.0	0.0	0.0	0.0	0.0	0.0	0.0	0.0	0.0	0.0	0.0	0.0	0.0	0.0	0.0	0.0	0.0	0.0	2.0	D_0__Bacteria; D_1__Actinobacteria; D_2__Actinobacteria; D_3__Micrococcales; D_4__Microbacteriaceae; D_5__Frondihabitans
29edf5a4be2c95cff7594a5f7e41bc30	968.0	1694.0	1166.0	699.0	420.0	1029.0	833.0	1162.0	726.0	1111.0	1126.0	505.0	1006.0	299.0	699.0	732.0	960.0	1115.0	813.0	707.0	1094.0	1031.0	1123.0	1231.0	729.0	850.0	565.0	415.0	631.0	825.0	968.0	842.0	D_0__Bacteria; D_1__Firmicutes; D_2__Bacilli; D_3__Lactobacillales; D_4__Lactobacillaceae; D_5__Lactobacillus; D_6__Lactobacillus manihotivorans
5381ae21ddac102267aec5763f3b2327	0.0	0.0	0.0	0.0	0.0	0.0	29.0	0.0	19.0	21.0	0.0	15.0	0.0	0.0	0.0	0.0	0.0	0.0	0.0	0.0	36.0	0.0	20.0	47.0	25.0	0.0	39.0	0.0	0.0	0.0	0.0	0.0	D_0__Bacteria; D_1__Firmicutes; D_2__Bacilli; D_3__Lactobacillales; D_4__Lactobacillaceae; D_5__Lactobacillus; D_6__bacterium Te52A
c3643e6701eaaad0cdaaabd4d50528ea	0.0	134.0	0.0	669.0	0.0	568.0	0.0	0.0	0.0	425.0	44.0	0.0	131.0	0.0	0.0	24.0	119.0	86.0	0.0	280.0	0.0	0.0	56.0	0.0	142.0	59.0	0.0	60.0	0.0	58.0	316.0	131.0	D_0__Bacteria; D_1__Firmicutes; D_2__Bacilli; D_3__Lactobacillales; D_4__Lactobacillaceae; D_5__Pediococcus; D_6__Pediococcus acidilactici
6a4f504607ca2a1b9a2e680491bb77d8	4.0	26.0	0.0	0.0	0.0	9.0	0.0	10.0	0.0	5.0	0.0	0.0	0.0	0.0	0.0	0.0	0.0	0.0	0.0	0.0	0.0	23.0	0.0	0.0	0.0	5.0	0.0	0.0	0.0	2.0	0.0	0.0	D_0__Bacteria; D_1__Firmicutes; D_2__Bacilli; D_3__Lactobacillales; D_4__Lactobacillaceae; D_5__Lactobacillus
4732177385b0f94740a9e563a0b3aba6	0.0	0.0	0.0	0.0	0.0	0.0	0.0	0.0	15.0	0.0	0.0	0.0	10.0	0.0	0.0	0.0	0.0	0.0	0.0	0.0	17.0	0.0	0.0	0.0	5.0	0.0	0.0	0.0	0.0	0.0	0.0	0.0	D_0__Bacteria; D_1__Fusobacteria; D_2__Fusobacteriia; D_3__Fusobacteriales; D_4__Fusobacteriaceae; D_5__Psychrilyobacter
37cf31bd8fd2e303fe36882216f7b6cb	0.0	0.0	0.0	0.0	0.0	0.0	0.0	0.0	0.0	0.0	0.0	0.0	0.0	4.0	0.0	0.0	11.0	0.0	0.0	0.0	0.0	0.0	0.0	0.0	0.0	0.0	0.0	0.0	0.0	0.0	0.0	0.0	D_0__Bacteria; D_1__Firmicutes; D_2__Bacilli; D_3__Lactobacillales; D_4__Lactobacillaceae; D_5__Lactobacillus; Ambiguous_taxa
dffeca2a8769eef46d237156d01206b0	0.0	4.0	0.0	0.0	0.0	0.0	0.0	0.0	0.0	0.0	0.0	0.0	0.0	0.0	0.0	0.0	0.0	0.0	0.0	0.0	0.0	4.0	5.0	0.0	0.0	0.0	0.0	0.0	0.0	0.0	0.0	0.0	D_0__Bacteria; D_1__Proteobacteria; D_2__Gammaproteobacteria; D_3__Betaproteobacteriales; D_4__Burkholderiaceae; D_5__Paucibacter; Ambiguous_taxa
539e7c791e31d0a94cf42942568aebd1	0.0	0.0	0.0	0.0	0.0	8.0	0.0	0.0	0.0	0.0	0.0	0.0	0.0	0.0	0.0	15.0	10.0	0.0	0.0	0.0	6.0	20.0	0.0	0.0	0.0	0.0	0.0	0.0	0.0	0.0	0.0	0.0	D_0__Bacteria; D_1__Firmicutes; D_2__Bacilli; D_3__Lactobacillales; D_4__Lactobacillaceae; D_5__Lactobacillus
7bf525f339fa235e1618ef3a166cdfb8	0.0	0.0	0.0	0.0	0.0	0.0	0.0	0.0	0.0	0.0	0.0	0.0	0.0	0.0	0.0	0.0	0.0	0.0	5.0	0.0	0.0	0.0	0.0	0.0	0.0	0.0	0.0	0.0	0.0	9.0	6.0	0.0	D_0__Bacteria; D_1__Firmicutes; D_2__Clostridia; D_3__Clostridiales; D_4__Family XI; D_5__Tissierella; D_6__Clostridiales bacterium mt7
0a66b090985a31cb191a7d5ea3c47b15	13.0	27.0	36.0	23.0	0.0	12.0	44.0	22.0	11.0	0.0	29.0	0.0	0.0	0.0	19.0	59.0	0.0	18.0	11.0	0.0	30.0	0.0	0.0	6.0	0.0	23.0	0.0	0.0	0.0	22.0	0.0	24.0	D_0__Bacteria; D_1__Actinobacteria; D_2__Actinobacteria; D_3__Corynebacteriales; D_4__Corynebacteriaceae; D_5__Corynebacterium 1; Ambiguous_taxa
fde97887f3531f060b8a504b26bd4201	199.0	405.0	262.0	181.0	148.0	237.0	162.0	343.0	245.0	227.0	349.0	165.0	228.0	85.0	175.0	217.0	302.0	291.0	249.0	138.0	236.0	312.0	324.0	283.0	152.0	242.0	147.0	75.0	134.0	203.0	254.0	206.0	D_0__Bacteria; D_1__Firmicutes; D_2__Bacilli; D_3__Lactobacillales; D_4__Lactobacillaceae; D_5__Lactobacillus; D_6__Lactobacillus fermentum
afbb6b7f3e2754cf84ab675c0b84f49d	15.0	0.0	5.0	0.0	0.0	0.0	0.0	18.0	0.0	0.0	0.0	0.0	0.0	0.0	6.0	0.0	0.0	0.0	14.0	0.0	4.0	0.0	0.0	3.0	0.0	0.0	0.0	0.0	0.0	0.0	0.0	7.0	D_0__Bacteria; D_1__Firmicutes; D_2__Bacilli; D_3__Bacillales; D_4__Planococcaceae; D_5__Kurthia; D_6__uncultured bacterium
77f1eb6d4d03ab3032dac25c9f294e8a	18.0	48.0	25.0	6.0	6.0	33.0	38.0	19.0	42.0	60.0	30.0	15.0	51.0	17.0	13.0	13.0	35.0	20.0	18.0	12.0	39.0	8.0	14.0	85.0	40.0	17.0	30.0	16.0	26.0	15.0	16.0	31.0	D_0__Bacteria; D_1__Firmicutes; D_2__Bacilli; D_3__Lactobacillales; D_4__Streptococcaceae; D_5__Lactococcus
bd4144cc224f2879a6a2fccab49a99e0	0.0	0.0	0.0	0.0	0.0	0.0	0.0	5.0	0.0	0.0	0.0	0.0	0.0	0.0	0.0	6.0	0.0	0.0	0.0	0.0	6.0	0.0	0.0	0.0	0.0	0.0	0.0	0.0	0.0	0.0	0.0	0.0	D_0__Bacteria; D_1__Actinobacteria; D_2__Actinobacteria; D_3__Micrococcales; D_4__Sanguibacteraceae; D_5__Sanguibacter; Ambiguous_taxa
207a0c26e293b8d168b475d5adcbd499	27.0	34.0	33.0	0.0	0.0	27.0	13.0	27.0	25.0	59.0	0.0	0.0	0.0	0.0	20.0	29.0	22.0	21.0	46.0	0.0	22.0	18.0	34.0	26.0	0.0	25.0	0.0	0.0	0.0	30.0	56.0	17.0	D_0__Bacteria; D_1__Firmicutes; D_2__Bacilli; D_3__Lactobacillales; D_4__Lactobacillaceae; D_5__Lactobacillus
4d3710aeb1c99a6ff3d02daf03200b39	0.0	0.0	0.0	0.0	0.0	0.0	0.0	37.0	0.0	0.0	0.0	0.0	0.0	0.0	36.0	0.0	0.0	0.0	59.0	0.0	0.0	0.0	0.0	0.0	0.0	0.0	0.0	0.0	0.0	0.0	0.0	0.0	D_0__Bacteria; D_1__Firmicutes; D_2__Bacilli; D_3__Lactobacillales; D_4__Leuconostocaceae; D_5__Weissella; Ambiguous_taxa
fbe26173fa3a5506e746ead7ee60a54e	0.0	0.0	0.0	3.0	0.0	0.0	32.0	15.0	0.0	0.0	0.0	0.0	0.0	0.0	0.0	18.0	0.0	0.0	0.0	0.0	30.0	0.0	21.0	0.0	0.0	17.0	0.0	0.0	3.0	0.0	0.0	13.0	D_0__Bacteria; D_1__Firmicutes; D_2__Clostridia; D_3__Clostridiales; D_4__Family XI; D_5__Tissierella; D_6__Clostridiales bacterium mt7
14bda4dcf986b325460015cb6b96a0ac	0.0	0.0	0.0	0.0	0.0	0.0	32.0	0.0	37.0	0.0	0.0	20.0	0.0	0.0	0.0	0.0	0.0	0.0	0.0	0.0	15.0	0.0	0.0	86.0	10.0	0.0	22.0	0.0	20.0	0.0	0.0	0.0	D_0__Bacteria; D_1__Firmicutes; D_2__Bacilli; D_3__Lactobacillales; D_4__Streptococcaceae; D_5__Lactococcus; Ambiguous_taxa
f944a9f6cf20d86687d4fefb8aed0352	0.0	0.0	0.0	0.0	0.0	0.0	0.0	0.0	0.0	0.0	0.0	0.0	0.0	0.0	0.0	0.0	0.0	0.0	0.0	0.0	0.0	0.0	0.0	6.0	0.0	0.0	0.0	0.0	5.0	0.0	0.0	0.0	D_0__Bacteria; D_1__Bacteroidetes; D_2__Bacteroidia; D_3__Bacteroidales; D_4__Bacteroidaceae; D_5__Bacteroides; D_6__uncultured bacterium
d5c5605b73daf732ec23997ea345919b	0.0	0.0	12.0	0.0	0.0	0.0	0.0	0.0	0.0	0.0	0.0	0.0	9.0	0.0	4.0	0.0	0.0	0.0	4.0	0.0	0.0	0.0	0.0	0.0	0.0	0.0	0.0	0.0	0.0	0.0	0.0	0.0	D_0__Bacteria; D_1__Patescibacteria; D_2__Saccharimonadia; D_3__Saccharimonadales; D_4__marine metagenome; D_5__marine metagenome; D_6__marine metagenome
a345866ad2aa4deb9b041b73c522d228	0.0	0.0	0.0	0.0	0.0	0.0	0.0	0.0	0.0	0.0	0.0	0.0	4.0	0.0	0.0	0.0	0.0	0.0	0.0	0.0	0.0	0.0	12.0	0.0	0.0	0.0	0.0	0.0	0.0	0.0	0.0	0.0	D_0__Bacteria; D_1__Firmicutes; D_2__Clostridia; D_3__Clostridiales; D_4__Peptostreptococcaceae
b1930b37cffbea89b013cddc72064ec4	0.0	0.0	0.0	0.0	0.0	0.0	0.0	0.0	0.0	0.0	0.0	0.0	0.0	0.0	0.0	0.0	0.0	0.0	0.0	0.0	9.0	0.0	0.0	7.0	0.0	0.0	0.0	0.0	0.0	0.0	0.0	0.0	D_0__Bacteria; D_1__Firmicutes; D_2__Bacilli; D_3__Lactobacillales; D_4__Streptococcaceae; D_5__Streptococcus; Ambiguous_taxa
8cd1458eb88fa361294303fa1438efca	0.0	41.0	0.0	0.0	0.0	9.0	0.0	0.0	0.0	0.0	10.0	0.0	9.0	0.0	0.0	0.0	0.0	0.0	0.0	0.0	0.0	0.0	0.0	0.0	0.0	0.0	0.0	0.0	0.0	8.0	0.0	0.0	D_0__Bacteria; D_1__Actinobacteria; D_2__Actinobacteria; D_3__Corynebacteriales; D_4__Dietziaceae; D_5__Dietzia; Ambiguous_taxa
faf794a6861f2e63eeee0f57b4f4727a	0.0	0.0	0.0	0.0	0.0	0.0	19.0	0.0	0.0	0.0	0.0	0.0	0.0	0.0	0.0	0.0	0.0	0.0	0.0	0.0	12.0	0.0	0.0	0.0	0.0	0.0	0.0	0.0	0.0	0.0	0.0	0.0	D_0__Bacteria; D_1__Firmicutes; D_2__Clostridia; D_3__Clostridiales; D_4__Clostridiaceae 1
aa56361b04c61bd2b7385fcd0a4b5e96	0.0	5.0	0.0	0.0	0.0	0.0	0.0	0.0	0.0	0.0	0.0	0.0	0.0	0.0	0.0	0.0	0.0	0.0	0.0	0.0	0.0	0.0	0.0	0.0	0.0	3.0	0.0	0.0	0.0	0.0	0.0	0.0	D_0__Bacteria; D_1__Firmicutes; D_2__Bacilli; D_3__Bacillales; D_4__Bacillaceae; D_5__Bacillus; D_6__uncultured compost bacterium
f6f3fc9f062bc91b7048a295a830cacd	0.0	0.0	4.0	0.0	0.0	7.0	0.0	0.0	0.0	0.0	0.0	0.0	0.0	0.0	0.0	0.0	0.0	0.0	0.0	0.0	0.0	16.0	0.0	0.0	0.0	0.0	0.0	0.0	0.0	6.0	0.0	0.0	D_0__Bacteria; D_1__Firmicutes; D_2__Bacilli; D_3__Lactobacillales; D_4__Lactobacillaceae; D_5__Lactobacillus; Ambiguous_taxa
1133b745bdfcb5830f772563f2b20ab1	0.0	0.0	0.0	0.0	0.0	33.0	0.0	0.0	0.0	0.0	0.0	0.0	0.0	13.0	0.0	0.0	0.0	0.0	0.0	0.0	0.0	0.0	0.0	0.0	27.0	0.0	0.0	0.0	0.0	0.0	0.0	0.0	D_0__Bacteria; D_1__Firmicutes; D_2__Bacilli; D_3__Lactobacillales; D_4__Lactobacillaceae; D_5__Lactobacillus; D_6__Lactobacillus buchneri
edf922744f4b7d34208c0fc4c43ac9ca	74.0	107.0	118.0	55.0	44.0	62.0	69.0	75.0	61.0	48.0	118.0	58.0	72.0	33.0	62.0	65.0	47.0	120.0	85.0	52.0	97.0	62.0	72.0	121.0	67.0	51.0	30.0	27.0	40.0	52.0	49.0	70.0	D_0__Bacteria; D_1__Firmicutes; D_2__Bacilli; D_3__Lactobacillales; D_4__Lactobacillaceae; D_5__Lactobacillus; D_6__Lactobacillus sp. LB12
6a0e746fb8d1141dcb5c3289942048cf	0.0	15.0	0.0	0.0	0.0	0.0	0.0	0.0	0.0	0.0	6.0	0.0	0.0	0.0	0.0	0.0	0.0	0.0	0.0	0.0	0.0	0.0	0.0	0.0	0.0	0.0	0.0	0.0	0.0	0.0	0.0	12.0	D_0__Bacteria; D_1__Fusobacteria; D_2__Fusobacteriia; D_3__Fusobacteriales; D_4__Fusobacteriaceae; D_5__Psychrilyobacter; Ambiguous_taxa
003962cd0df40ca0a364d13cd91d2668	0.0	19.0	0.0	16.0	0.0	0.0	12.0	0.0	0.0	42.0	20.0	5.0	0.0	0.0	0.0	14.0	6.0	0.0	0.0	0.0	36.0	0.0	0.0	0.0	0.0	0.0	0.0	0.0	0.0	0.0	15.0	10.0	D_0__Bacteria; D_1__Proteobacteria; D_2__Gammaproteobacteria; D_3__Enterobacteriales; D_4__Enterobacteriaceae; D_5__Pantoea
b54aae5dbc5fe440cd1fb13586f1a2cc	0.0	6.0	0.0	6.0	0.0	0.0	0.0	0.0	17.0	11.0	6.0	3.0	0.0	0.0	0.0	6.0	7.0	0.0	0.0	0.0	0.0	0.0	9.0	16.0	6.0	0.0	0.0	0.0	12.0	0.0	0.0	10.0	D_0__Bacteria; D_1__Actinobacteria; D_2__Actinobacteria; D_3__Corynebacteriales; D_4__Nocardiaceae; D_5__Rhodococcus
6ef44c3e254be323599934b9a9b34033	0.0	0.0	0.0	0.0	0.0	0.0	0.0	0.0	6.0	0.0	0.0	0.0	23.0	0.0	0.0	0.0	0.0	0.0	0.0	0.0	0.0	0.0	0.0	41.0	0.0	0.0	0.0	0.0	0.0	0.0	0.0	12.0	D_0__Bacteria; D_1__Proteobacteria; D_2__Gammaproteobacteria; D_3__Vibrionales; D_4__Vibrionaceae; D_5__Photobacterium; D_6__uncultured bacterium
c85e426cd0256de64ca0fcd308bf7b14	0.0	0.0	0.0	0.0	0.0	0.0	0.0	0.0	2.0	5.0	0.0	0.0	0.0	0.0	3.0	0.0	0.0	0.0	0.0	0.0	0.0	0.0	0.0	0.0	0.0	0.0	0.0	0.0	0.0	0.0	0.0	0.0	D_0__Bacteria; D_1__Firmicutes; D_2__Bacilli; D_3__Lactobacillales; D_4__Leuconostocaceae; D_5__Oenococcus; Ambiguous_taxa
c3ea8d7b3dcf3c0ed77c37f67063e067	0.0	8.0	0.0	0.0	0.0	0.0	0.0	0.0	0.0	0.0	0.0	0.0	0.0	0.0	0.0	0.0	0.0	0.0	0.0	0.0	0.0	4.0	0.0	0.0	0.0	0.0	0.0	0.0	0.0	0.0	0.0	0.0	D_0__Bacteria; D_1__Bacteroidetes; D_2__Bacteroidia; D_3__Bacteroidales; D_4__Prevotellaceae; D_5__Prevotella 9
b470bcfee3f21ab870aca3451008b032	0.0	0.0	0.0	0.0	0.0	0.0	0.0	0.0	0.0	6.0	2.0	0.0	0.0	0.0	0.0	0.0	0.0	0.0	0.0	0.0	0.0	0.0	0.0	0.0	0.0	0.0	0.0	0.0	0.0	0.0	0.0	0.0	D_0__Bacteria; D_1__Patescibacteria; D_2__Parcubacteria; D_3__Candidatus Kaiserbacteria; Ambiguous_taxa; Ambiguous_taxa; Ambiguous_taxa
eef3b155b466e262e294dd6e58ccfc9c	52.0	123.0	95.0	146.0	84.0	0.0	72.0	114.0	0.0	0.0	77.0	39.0	48.0	0.0	132.0	135.0	0.0	39.0	75.0	43.0	91.0	92.0	90.0	33.0	14.0	77.0	0.0	26.0	6.0	62.0	40.0	62.0	D_0__Bacteria; D_1__Firmicutes; D_2__Bacilli; D_3__Lactobacillales; D_4__Lactobacillaceae; D_5__Lactobacillus; D_6__Lactobacillus salivarius
f721b66ffcc0aacfc25b9378b1d46a5f	55.0	88.0	201.0	31.0	0.0	0.0	67.0	49.0	61.0	0.0	0.0	0.0	0.0	0.0	31.0	448.0	0.0	47.0	269.0	0.0	71.0	37.0	0.0	61.0	0.0	0.0	36.0	0.0	0.0	0.0	0.0	0.0	D_0__Bacteria; D_1__Firmicutes; D_2__Clostridia; D_3__Clostridiales; D_4__Peptostreptococcaceae; D_5__Peptostreptococcus; D_6__uncultured bacterium
14639d9be51c7318a19b911c4d7f947d	1155.0	2261.0	1352.0	858.0	492.0	1221.0	658.0	1563.0	655.0	1043.0	1580.0	407.0	1403.0	250.0	826.0	1242.0	1297.0	1617.0	1424.0	1043.0	857.0	1461.0	1250.0	913.0	592.0	1062.0	511.0	574.0	403.0	1017.0	1228.0	1007.0	D_0__Bacteria; D_1__Firmicutes; D_2__Bacilli; D_3__Lactobacillales; D_4__Lactobacillaceae; D_5__Lactobacillus; D_6__Lactobacillus fermentum
b56854bc138b293339844b23bffe009f	8.0	15.0	0.0	8.0	0.0	9.0	0.0	11.0	8.0	23.0	0.0	14.0	0.0	0.0	7.0	7.0	0.0	0.0	11.0	13.0	33.0	6.0	32.0	32.0	10.0	14.0	0.0	0.0	0.0	12.0	9.0	5.0	D_0__Bacteria; D_1__Firmicutes; D_2__Clostridia; D_3__Clostridiales; D_4__Clostridiaceae 1; D_5__Clostridium sensu stricto 18; Ambiguous_taxa
95421bea6bfea1c2a717d9b7d6b2019b	1.0	3.0	11.0	0.0	4.0	0.0	0.0	2.0	0.0	9.0	0.0	0.0	0.0	0.0	9.0	4.0	1.0	0.0	11.0	5.0	3.0	0.0	1.0	0.0	0.0	2.0	0.0	0.0	0.0	13.0	0.0	7.0	D_0__Bacteria; D_1__Firmicutes; D_2__Bacilli; D_3__Lactobacillales; D_4__Lactobacillaceae; D_5__Lactobacillus; D_6__Lactobacillus siliginis
b1c8c49a26831fe04d4f1f321ecf083d	0.0	6.0	0.0	0.0	0.0	0.0	13.0	0.0	6.0	0.0	0.0	25.0	4.0	0.0	0.0	0.0	0.0	0.0	0.0	0.0	11.0	0.0	0.0	21.0	0.0	0.0	0.0	6.0	11.0	7.0	19.0	6.0	D_0__Bacteria; D_1__Firmicutes; D_2__Clostridia; D_3__Clostridiales; D_4__Family XI; D_5__Peptoniphilus; D_6__swine effluent bacterium CHNDP1
1351e658dbd9e76e5fae74e871d5279f	0.0	0.0	0.0	0.0	0.0	0.0	38.0	0.0	61.0	0.0	0.0	50.0	0.0	14.0	0.0	0.0	0.0	0.0	4.0	0.0	64.0	0.0	14.0	188.0	5.0	0.0	48.0	0.0	38.0	0.0	0.0	0.0	D_0__Bacteria; D_1__Firmicutes; D_2__Bacilli; D_3__Lactobacillales; D_4__Streptococcaceae; D_5__Streptococcus; D_6__Streptococcus dysgalactiae subsp. equisimilis GGS_124
cab2023c5acb35ac36e5ff5f3547644d	0.0	52.0	0.0	0.0	0.0	0.0	0.0	11.0	0.0	0.0	0.0	0.0	0.0	0.0	0.0	0.0	0.0	0.0	0.0	0.0	0.0	0.0	0.0	0.0	0.0	0.0	0.0	0.0	0.0	0.0	10.0	0.0	D_0__Bacteria; D_1__Actinobacteria; D_2__Actinobacteria; D_3__Corynebacteriales; D_4__Corynebacteriaceae; D_5__Corynebacterium 1; D_6__Corynebacterium xerosis
0d08b96575ba30cd9149b27e2715fd96	23.0	23.0	0.0	25.0	0.0	29.0	41.0	49.0	28.0	5.0	0.0	10.0	0.0	0.0	20.0	7.0	0.0	0.0	0.0	0.0	0.0	36.0	6.0	0.0	3.0	0.0	24.0	0.0	0.0	6.0	0.0	64.0	D_0__Bacteria; D_1__Actinobacteria; D_2__Actinobacteria; D_3__Micrococcales; D_4__Dermabacteraceae; D_5__Brachybacterium; Ambiguous_taxa
4baf6c4575e91dedfa9b006a431e6dff	0.0	39.0	16.0	21.0	7.0	17.0	0.0	19.0	0.0	67.0	0.0	0.0	0.0	0.0	0.0	10.0	26.0	15.0	0.0	0.0	38.0	6.0	0.0	81.0	0.0	0.0	0.0	7.0	0.0	8.0	12.0	0.0	D_0__Bacteria; D_1__Firmicutes; D_2__Bacilli; D_3__Lactobacillales; D_4__Lactobacillaceae; D_5__Lactobacillus; D_6__Lactobacillus aviarius
2e60fd3e7ee4aaac8b1a1f088bd6e1f5	49.0	88.0	56.0	0.0	0.0	0.0	0.0	73.0	0.0	0.0	50.0	0.0	0.0	0.0	0.0	41.0	17.0	71.0	39.0	0.0	0.0	46.0	0.0	0.0	0.0	0.0	49.0	0.0	0.0	57.0	0.0	25.0	D_0__Bacteria; D_1__Firmicutes; D_2__Bacilli; D_3__Lactobacillales; D_4__Lactobacillaceae; D_5__Lactobacillus; D_6__Lactobacillus salivarius
ac672424f5abfb8bdd7f49da1e72d5ba	12.0	0.0	10.0	14.0	0.0	0.0	0.0	24.0	0.0	0.0	0.0	0.0	0.0	6.0	0.0	0.0	0.0	0.0	0.0	0.0	0.0	0.0	8.0	0.0	0.0	0.0	0.0	0.0	0.0	0.0	0.0	0.0	D_0__Bacteria; D_1__Actinobacteria; D_2__Actinobacteria; D_3__Micrococcales; D_4__Dermabacteraceae; D_5__Brachybacterium; D_6__Brachybacterium paraconglomeratum
d7d40f8806278a9f1ccc134541de5474	0.0	13.0	7.0	0.0	0.0	4.0	0.0	12.0	0.0	5.0	0.0	0.0	0.0	0.0	12.0	0.0	0.0	4.0	7.0	0.0	0.0	18.0	0.0	9.0	0.0	6.0	0.0	0.0	0.0	0.0	0.0	7.0	D_0__Bacteria; D_1__Patescibacteria; D_2__Saccharimonadia; D_3__Saccharimonadales; D_4__uncultured bacterium; D_5__uncultured bacterium; D_6__uncultured bacterium
c43646451d3b3b43bea003e0a5e8ce13	65.0	0.0	0.0	0.0	23.0	0.0	0.0	101.0	0.0	0.0	0.0	0.0	6.0	0.0	15.0	0.0	0.0	0.0	27.0	0.0	9.0	60.0	0.0	0.0	0.0	6.0	0.0	0.0	0.0	0.0	0.0	0.0	D_0__Bacteria; D_1__Firmicutes; D_2__Bacilli; D_3__Bacillales; D_4__Planococcaceae; D_5__Kurthia; D_6__uncultured bacterium
d87dc4ec557836b773a00871e4bccc9b	28.0	37.0	0.0	0.0	0.0	16.0	0.0	18.0	12.0	25.0	34.0	0.0	0.0	0.0	0.0	23.0	0.0	30.0	15.0	0.0	0.0	32.0	36.0	19.0	0.0	20.0	0.0	0.0	0.0	0.0	21.0	27.0	D_0__Bacteria; D_1__Firmicutes; D_2__Bacilli; D_3__Lactobacillales; D_4__Lactobacillaceae; D_5__Lactobacillus; D_6__Lactobacillus paracasei
fccc2573028a3f58ccc3e900aa314d5b	91.0	126.0	464.0	125.0	66.0	69.0	194.0	154.0	71.0	0.0	176.0	0.0	0.0	0.0	0.0	400.0	0.0	139.0	243.0	38.0	187.0	108.0	117.0	49.0	0.0	94.0	0.0	0.0	0.0	71.0	0.0	90.0	D_0__Bacteria; D_1__Firmicutes; D_2__Bacilli; D_3__Bacillales; D_4__Planococcaceae; D_5__Kurthia; D_6__Kurthia sp. PAOGL173
67fa2fb70c8f1f38f777974a3acf347a	0.0	0.0	0.0	0.0	0.0	0.0	0.0	0.0	0.0	0.0	0.0	0.0	0.0	0.0	0.0	0.0	0.0	0.0	0.0	0.0	0.0	0.0	0.0	0.0	0.0	0.0	0.0	0.0	6.0	0.0	0.0	30.0	D_0__Bacteria; D_1__Firmicutes; D_2__Negativicutes; D_3__Selenomonadales; D_4__Veillonellaceae; D_5__Megasphaera
3834885909c8e7469aa38f05c4b5232f	0.0	0.0	0.0	0.0	0.0	0.0	0.0	50.0	0.0	0.0	0.0	0.0	0.0	0.0	0.0	0.0	0.0	0.0	38.0	0.0	0.0	0.0	0.0	0.0	0.0	0.0	0.0	0.0	0.0	0.0	8.0	0.0	D_0__Bacteria; D_1__Firmicutes; D_2__Bacilli; D_3__Lactobacillales; D_4__Leuconostocaceae; D_5__Weissella; Ambiguous_taxa
f7218ca9ea75238910f438b5cd07d15f	10.0	0.0	0.0	0.0	0.0	0.0	0.0	0.0	0.0	0.0	0.0	4.0	0.0	0.0	0.0	0.0	0.0	0.0	0.0	0.0	0.0	0.0	0.0	0.0	0.0	0.0	0.0	0.0	0.0	0.0	0.0	0.0	D_0__Bacteria; D_1__Firmicutes; D_2__Bacilli; D_3__Lactobacillales; D_4__Enterococcaceae; D_5__Enterococcus; D_6__Enterococcus diestrammenae
09c9ba7ef4d769756c6cd4bd5a877dae	0.0	0.0	0.0	0.0	0.0	0.0	6.0	0.0	0.0	0.0	0.0	0.0	0.0	0.0	0.0	0.0	0.0	0.0	0.0	0.0	14.0	0.0	0.0	4.0	0.0	0.0	0.0	0.0	0.0	0.0	0.0	0.0	D_0__Bacteria; D_1__Actinobacteria; D_2__Actinobacteria; D_3__Corynebacteriales; D_4__Nocardiaceae; D_5__Rhodococcus; D_6__Rhodococcus ruber
65a1854b2a2ee5206bb495e1b4bbbc1e	70.0	256.0	117.0	108.0	46.0	65.0	282.0	144.0	259.0	566.0	102.0	140.0	110.0	133.0	82.0	97.0	82.0	149.0	118.0	54.0	238.0	136.0	333.0	412.0	205.0	107.0	182.0	40.0	218.0	126.0	103.0	210.0	D_0__Bacteria; D_1__Firmicutes; D_2__Bacilli; D_3__Lactobacillales; D_4__Lactobacillaceae; D_5__Lactobacillus; D_6__uncultured Lactobacillus sp.
3ca0849ab52ab5a547e97776c3b6c867	0.0	0.0	0.0	0.0	0.0	0.0	0.0	0.0	10.0	0.0	0.0	0.0	0.0	0.0	0.0	0.0	0.0	0.0	0.0	0.0	0.0	0.0	0.0	0.0	0.0	0.0	19.0	0.0	0.0	0.0	0.0	0.0	D_0__Bacteria; D_1__Proteobacteria; D_2__Gammaproteobacteria; D_3__Enterobacteriales; D_4__Enterobacteriaceae; D_5__Escherichia-Shigella
c3e22550fb0da66c3deac4682a32b417	174.0	272.0	202.0	99.0	64.0	138.0	169.0	217.0	173.0	269.0	228.0	97.0	168.0	90.0	150.0	174.0	158.0	153.0	179.0	102.0	209.0	213.0	266.0	255.0	150.0	148.0	146.0	53.0	139.0	138.0	178.0	181.0	D_0__Bacteria; D_1__Firmicutes; D_2__Bacilli; D_3__Lactobacillales; D_4__Lactobacillaceae; D_5__Lactobacillus; D_6__Lactobacillus vaccinostercus
fa81719a564a26cd42ca4cd6bb645a13	0.0	0.0	0.0	0.0	0.0	0.0	0.0	0.0	0.0	0.0	0.0	0.0	0.0	0.0	0.0	0.0	0.0	8.0	0.0	0.0	7.0	0.0	0.0	0.0	0.0	0.0	0.0	0.0	0.0	0.0	0.0	0.0	D_0__Bacteria; D_1__Firmicutes; D_2__Clostridia; D_3__Clostridiales; D_4__Clostridiaceae 1; D_5__Clostridium sensu stricto 12; Ambiguous_taxa
d0856c3dd5a93ce06b252bfa1e84e5a0	0.0	0.0	0.0	0.0	0.0	0.0	5.0	0.0	0.0	0.0	0.0	0.0	0.0	0.0	0.0	0.0	0.0	5.0	0.0	0.0	0.0	0.0	0.0	0.0	0.0	0.0	0.0	0.0	0.0	0.0	0.0	0.0	D_0__Bacteria; D_1__Planctomycetes; D_2__Planctomycetacia; D_3__Pirellulales; D_4__Pirellulaceae; D_5__Rubripirellula; D_6__uncultured planctomycete
84c24d9964de3132059874c177f9c939	0.0	0.0	13.0	0.0	0.0	15.0	26.0	0.0	0.0	0.0	0.0	0.0	0.0	0.0	0.0	123.0	0.0	0.0	39.0	11.0	21.0	0.0	0.0	0.0	0.0	0.0	16.0	0.0	0.0	0.0	0.0	0.0	D_0__Bacteria; D_1__Firmicutes; D_2__Bacilli; D_3__Bacillales; D_4__Planococcaceae; D_5__Savagea; Ambiguous_taxa
c9efc7890d13a22cbd2825f0c87169bc	0.0	0.0	0.0	0.0	0.0	0.0	2.0	0.0	0.0	0.0	0.0	0.0	0.0	0.0	0.0	0.0	0.0	0.0	0.0	0.0	0.0	0.0	0.0	7.0	0.0	0.0	0.0	0.0	0.0	0.0	0.0	0.0	D_0__Bacteria; D_1__Bacteroidetes; D_2__Bacteroidia; D_3__Flavobacteriales; D_4__Weeksellaceae; D_5__Chryseobacterium; Ambiguous_taxa
14ad6c0798820b9a5dc6fbd5590f6e64	1609.0	2654.0	1619.0	899.0	702.0	966.0	609.0	1898.0	662.0	1166.0	1787.0	324.0	1087.0	256.0	1120.0	1178.0	1313.0	1877.0	773.0	994.0	996.0	1492.0	1364.0	1026.0	606.0	1157.0	479.0	392.0	360.0	1264.0	1396.0	1268.0	D_0__Bacteria; D_1__Firmicutes; D_2__Bacilli; D_3__Lactobacillales; D_4__Lactobacillaceae; D_5__Pediococcus; D_6__Pediococcus argentinicus
fe8442ae62b7e919075db1afea04fe26	0.0	16.0	27.0	11.0	0.0	0.0	0.0	0.0	7.0	13.0	17.0	11.0	0.0	0.0	0.0	0.0	0.0	12.0	0.0	0.0	15.0	0.0	14.0	30.0	23.0	0.0	0.0	0.0	0.0	0.0	0.0	26.0	D_0__Bacteria; D_1__Firmicutes; D_2__Bacilli; D_3__Lactobacillales; D_4__Lactobacillaceae; D_5__Lactobacillus; D_6__Heliconius cydno chioneus
cd792bae2aaa747a26d1cf2fb2545289	0.0	14.0	0.0	0.0	0.0	17.0	0.0	5.0	0.0	0.0	14.0	0.0	0.0	0.0	0.0	0.0	0.0	0.0	12.0	0.0	0.0	0.0	0.0	0.0	0.0	0.0	0.0	0.0	0.0	0.0	0.0	12.0	D_0__Bacteria; D_1__Proteobacteria; D_2__Alphaproteobacteria; D_3__Acetobacterales; D_4__Acetobacteraceae; D_5__Acetobacter; Ambiguous_taxa
8a74ec3747c13e154c8c7f23f534eedf	0.0	8.0	2.0	0.0	0.0	0.0	0.0	0.0	0.0	8.0	0.0	0.0	0.0	0.0	0.0	0.0	0.0	0.0	0.0	0.0	0.0	0.0	0.0	0.0	0.0	0.0	0.0	0.0	0.0	0.0	0.0	2.0	D_0__Bacteria; D_1__Proteobacteria; D_2__Gammaproteobacteria; D_3__Aeromonadales; D_4__Aeromonadaceae; D_5__Tolumonas; Ambiguous_taxa
fa74485fd70320082f14250b6df52eed	71.0	97.0	64.0	0.0	0.0	58.0	0.0	49.0	0.0	100.0	67.0	0.0	47.0	0.0	47.0	41.0	43.0	54.0	66.0	0.0	52.0	81.0	61.0	65.0	43.0	58.0	47.0	0.0	24.0	38.0	47.0	50.0	D_0__Bacteria; D_1__Firmicutes; D_2__Bacilli; D_3__Lactobacillales; D_4__Lactobacillaceae; D_5__Lactobacillus; D_6__Lactobacillus manihotivorans
c0c12fe3c89cf6c21a03b838869cede1	0.0	33.0	24.0	13.0	0.0	16.0	12.0	18.0	6.0	0.0	14.0	4.0	7.0	0.0	9.0	32.0	8.0	20.0	8.0	0.0	15.0	8.0	9.0	0.0	9.0	8.0	4.0	0.0	0.0	8.0	4.0	5.0	D_0__Bacteria; D_1__Actinobacteria; D_2__Actinobacteria; D_3__Micrococcales; D_4__Micrococcaceae; D_5__Glutamicibacter; Ambiguous_taxa
81b20ac72869bcb12b05bf1cbce46d0d	0.0	0.0	0.0	0.0	0.0	0.0	0.0	0.0	0.0	0.0	10.0	0.0	0.0	0.0	0.0	0.0	0.0	0.0	0.0	15.0	0.0	0.0	0.0	0.0	0.0	0.0	0.0	0.0	0.0	0.0	0.0	0.0	D_0__Bacteria; D_1__Actinobacteria; D_2__Actinobacteria; D_3__Micrococcales; D_4__Micrococcaceae; D_5__Glutamicibacter
a82a5a7c35c28c40ed5a305f97da5279	510.0	816.0	553.0	391.0	197.0	582.0	675.0	560.0	1024.0	1683.0	657.0	505.0	638.0	399.0	378.0	471.0	565.0	626.0	434.0	366.0	1000.0	573.0	1070.0	1682.0	919.0	410.0	565.0	286.0	758.0	390.0	529.0	731.0	D_0__Bacteria; D_1__Firmicutes; D_2__Bacilli; D_3__Lactobacillales; D_4__Streptococcaceae; D_5__Lactococcus
de6f61a17ec0feac3c0746f50019b0e3	0.0	0.0	0.0	0.0	0.0	0.0	0.0	0.0	0.0	0.0	0.0	0.0	0.0	0.0	0.0	0.0	0.0	2.0	0.0	0.0	0.0	0.0	0.0	0.0	0.0	0.0	0.0	0.0	0.0	0.0	10.0	0.0	D_0__Bacteria; D_1__Bacteroidetes; D_2__Bacteroidia; D_3__Chitinophagales; D_4__Chitinophagaceae; D_5__uncultured; D_6__uncultured Sphingobacterium sp.
98f22ef4cc62430ececb3461788f5f4f	0.0	0.0	3.0	0.0	0.0	0.0	0.0	0.0	0.0	0.0	0.0	0.0	0.0	0.0	0.0	0.0	0.0	0.0	0.0	0.0	0.0	0.0	2.0	4.0	0.0	0.0	0.0	0.0	0.0	0.0	0.0	0.0	D_0__Bacteria; D_1__Firmicutes; D_2__Clostridia; D_3__Clostridiales; D_4__Lachnospiraceae; D_5__Syntrophococcus
dbc4148efe95c33b0c2563dff6507496	0.0	13.0	16.0	0.0	8.0	0.0	0.0	18.0	0.0	0.0	6.0	5.0	0.0	0.0	0.0	33.0	0.0	0.0	11.0	0.0	10.0	18.0	0.0	0.0	0.0	0.0	0.0	0.0	0.0	9.0	0.0	14.0	D_0__Bacteria; D_1__Actinobacteria; D_2__Actinobacteria; D_3__Micrococcales; D_4__Microbacteriaceae; D_5__Leucobacter; D_6__uncultured Leucobacter sp.
4b0e79eb29d6f8a5d17f641917f5d8c7	0.0	29.0	0.0	0.0	0.0	0.0	0.0	0.0	0.0	0.0	0.0	0.0	0.0	0.0	0.0	0.0	0.0	0.0	0.0	0.0	34.0	0.0	0.0	0.0	0.0	0.0	35.0	0.0	0.0	0.0	0.0	0.0	D_0__Bacteria; D_1__Firmicutes; D_2__Bacilli; D_3__Lactobacillales; D_4__Lactobacillaceae; D_5__Lactobacillus
fcf0810609854024ce4fe547d9373cf6	0.0	0.0	0.0	4.0	0.0	0.0	0.0	0.0	0.0	0.0	0.0	0.0	0.0	0.0	0.0	0.0	0.0	0.0	0.0	0.0	7.0	0.0	0.0	0.0	0.0	0.0	0.0	0.0	0.0	0.0	0.0	0.0	D_0__Bacteria; D_1__Bacteroidetes; D_2__Bacteroidia; D_3__Bacteroidales; D_4__Prevotellaceae; D_5__Prevotella 7; D_6__uncultured bacterium
cd96786d87cc5935da07e7638a7c4ebc	0.0	0.0	0.0	0.0	0.0	0.0	10.0	0.0	0.0	4.0	0.0	0.0	0.0	0.0	0.0	0.0	0.0	0.0	6.0	0.0	0.0	0.0	0.0	0.0	6.0	0.0	14.0	0.0	0.0	0.0	0.0	6.0	D_0__Bacteria; D_1__Actinobacteria; D_2__Actinobacteria; D_3__Micrococcales; D_4__Brevibacteriaceae; D_5__Brevibacterium
f58c559e8f902df067c976634e389789	30.0	38.0	105.0	9.0	0.0	15.0	12.0	137.0	22.0	0.0	10.0	15.0	0.0	0.0	9.0	15.0	5.0	15.0	194.0	8.0	15.0	58.0	14.0	0.0	0.0	3.0	40.0	0.0	0.0	9.0	0.0	27.0	D_0__Bacteria; D_1__Proteobacteria; D_2__Gammaproteobacteria; D_3__Enterobacteriales; D_4__Enterobacteriaceae; D_5__Proteus; D_6__Proteus mirabilis
edc1b551c40eebf060c6d8e4af5a854d	0.0	0.0	0.0	0.0	0.0	0.0	0.0	0.0	0.0	0.0	17.0	0.0	10.0	0.0	0.0	0.0	0.0	0.0	0.0	0.0	0.0	0.0	0.0	0.0	0.0	0.0	0.0	0.0	0.0	0.0	0.0	0.0	D_0__Bacteria; D_1__Bacteroidetes; D_2__Bacteroidia; D_3__Cytophagales; D_4__Spirosomaceae; D_5__Pseudarcicella; Ambiguous_taxa
2f60658974dd6de0a728e881060d45b4	0.0	0.0	8.0	0.0	0.0	0.0	0.0	0.0	0.0	0.0	0.0	0.0	0.0	0.0	0.0	5.0	0.0	0.0	0.0	0.0	0.0	0.0	0.0	0.0	0.0	0.0	0.0	0.0	0.0	0.0	0.0	0.0	D_0__Bacteria; D_1__Firmicutes; D_2__Clostridia; D_3__Clostridiales; D_4__Clostridiaceae 1; D_5__Clostridium sensu stricto 1; Ambiguous_taxa
56d0198586a607715c6bf0d8acf2816d	0.0	0.0	0.0	0.0	0.0	0.0	0.0	0.0	0.0	0.0	11.0	0.0	0.0	0.0	0.0	0.0	0.0	0.0	0.0	7.0	0.0	0.0	12.0	0.0	0.0	0.0	10.0	0.0	0.0	0.0	0.0	0.0	D_0__Bacteria; D_1__Firmicutes; D_2__Clostridia; D_3__Clostridiales; D_4__Lachnospiraceae
0d5b4ca12419dbb912984cbf9da3864b	27.0	40.0	32.0	23.0	14.0	20.0	0.0	41.0	28.0	77.0	30.0	19.0	47.0	23.0	21.0	31.0	26.0	29.0	35.0	15.0	22.0	0.0	53.0	64.0	0.0	28.0	0.0	0.0	24.0	23.0	0.0	28.0	D_0__Bacteria; D_1__Firmicutes; D_2__Bacilli; D_3__Lactobacillales; D_4__Leuconostocaceae; D_5__Leuconostoc; Ambiguous_taxa
f6e916d3b2725a4b7f0913bbd40efc26	0.0	0.0	0.0	0.0	0.0	7.0	0.0	0.0	0.0	0.0	0.0	0.0	0.0	9.0	0.0	0.0	0.0	0.0	0.0	0.0	0.0	0.0	0.0	0.0	0.0	0.0	8.0	0.0	0.0	0.0	0.0	0.0	D_0__Bacteria; D_1__Firmicutes; D_2__Bacilli; D_3__Bacillales; D_4__Bacillaceae; D_5__Bacillus; D_6__Bacillus thermoamylovorans
6ccc177afea48f6e0b2fd7e4859cfebe	76.0	107.0	101.0	62.0	42.0	83.0	190.0	80.0	257.0	396.0	85.0	136.0	97.0	105.0	40.0	39.0	45.0	60.0	76.0	50.0	265.0	111.0	229.0	365.0	213.0	60.0	146.0	0.0	203.0	72.0	75.0	98.0	D_0__Bacteria; D_1__Firmicutes; D_2__Bacilli; D_3__Lactobacillales; D_4__Lactobacillaceae; D_5__Lactobacillus; D_6__Lactobacillus helveticus
6680712de6f56436a533bd395ba0da7e	0.0	0.0	6.0	0.0	0.0	0.0	0.0	0.0	0.0	0.0	0.0	0.0	0.0	0.0	0.0	0.0	0.0	0.0	0.0	0.0	0.0	0.0	0.0	5.0	0.0	0.0	0.0	0.0	0.0	0.0	0.0	4.0	D_0__Bacteria; D_1__Actinobacteria; D_2__Actinobacteria; D_3__Actinomycetales; D_4__Actinomycetaceae; D_5__Actinomyces; D_6__uncultured Actinomycetales bacterium
3d4a74a247a114c2b99437d84b617604	0.0	0.0	0.0	0.0	0.0	0.0	0.0	3.0	0.0	0.0	0.0	0.0	0.0	0.0	0.0	0.0	0.0	0.0	0.0	0.0	0.0	0.0	5.0	0.0	0.0	0.0	0.0	0.0	0.0	0.0	0.0	0.0	D_0__Bacteria; D_1__Firmicutes; D_2__Clostridia; D_3__Clostridiales; D_4__Lachnospiraceae; D_5__Lachnoclostridium 5; Ambiguous_taxa
4bcd58568823f2cd0502492568d66fdb	116.0	125.0	73.0	118.0	77.0	34.0	65.0	148.0	20.0	0.0	37.0	50.0	0.0	23.0	104.0	70.0	0.0	152.0	191.0	78.0	42.0	145.0	0.0	58.0	3.0	42.0	48.0	0.0	0.0	60.0	0.0	105.0	D_0__Bacteria; D_1__Firmicutes; D_2__Bacilli; D_3__Bacillales; D_4__Bacillaceae; D_5__uncultured; D_6__uncultured bacterium
7a7c42e883a5cbb08555b6227f071169	0.0	0.0	0.0	0.0	0.0	0.0	0.0	0.0	0.0	0.0	0.0	7.0	0.0	0.0	0.0	0.0	0.0	16.0	4.0	0.0	0.0	0.0	0.0	0.0	0.0	0.0	0.0	0.0	7.0	0.0	0.0	0.0	D_0__Bacteria; D_1__Firmicutes; D_2__Bacilli; D_3__Bacillales; D_4__Planococcaceae; D_5__Lysinibacillus
3c422ba23ce535f140f69ff5c9bd65aa	0.0	0.0	0.0	0.0	0.0	0.0	0.0	0.0	0.0	0.0	0.0	0.0	0.0	0.0	0.0	9.0	0.0	0.0	0.0	6.0	0.0	0.0	0.0	0.0	0.0	0.0	0.0	0.0	0.0	15.0	0.0	0.0	D_0__Bacteria; D_1__Actinobacteria; D_2__Actinobacteria; D_3__Propionibacteriales; D_4__Propionibacteriaceae; D_5__Tessaracoccus; D_6__uncultured bacterium
1101b8e4f69f8624190683a5d0519f02	0.0	0.0	0.0	0.0	0.0	0.0	0.0	0.0	0.0	48.0	0.0	23.0	0.0	0.0	0.0	0.0	0.0	0.0	0.0	0.0	0.0	0.0	0.0	53.0	0.0	0.0	26.0	0.0	0.0	0.0	0.0	0.0	D_0__Bacteria; D_1__Firmicutes; D_2__Bacilli; D_3__Lactobacillales; D_4__Lactobacillaceae; D_5__Lactobacillus; D_6__Lactobacillus sp. DJF_WC57
132c71f4fe8cbd145d4f047f658525a7	0.0	0.0	6.0	0.0	0.0	0.0	0.0	0.0	0.0	0.0	0.0	0.0	0.0	0.0	0.0	0.0	0.0	0.0	22.0	0.0	0.0	10.0	0.0	0.0	0.0	0.0	0.0	0.0	0.0	0.0	0.0	0.0	D_0__Bacteria; D_1__Actinobacteria; D_2__Actinobacteria; D_3__Propionibacteriales; D_4__Propionibacteriaceae; D_5__Tessaracoccus; Ambiguous_taxa
87dd4a42d139d3cacb3bb142f85f0983	0.0	78.0	71.0	0.0	0.0	0.0	0.0	50.0	26.0	0.0	48.0	0.0	0.0	0.0	0.0	0.0	0.0	71.0	50.0	0.0	0.0	45.0	28.0	0.0	0.0	0.0	0.0	0.0	0.0	34.0	0.0	0.0	D_0__Bacteria; D_1__Firmicutes; D_2__Bacilli; D_3__Lactobacillales; D_4__Lactobacillaceae; D_5__Lactobacillus; D_6__Lactobacillus salivarius
3091290338d56bf42b1820a3a1c3998c	0.0	0.0	0.0	0.0	0.0	0.0	0.0	0.0	0.0	14.0	0.0	0.0	0.0	0.0	0.0	0.0	0.0	0.0	0.0	0.0	0.0	0.0	0.0	0.0	0.0	0.0	14.0	0.0	0.0	0.0	0.0	0.0	D_0__Bacteria; D_1__Firmicutes; D_2__Bacilli; D_3__Lactobacillales; D_4__Lactobacillaceae; D_5__Lactobacillus
28f6aa094df816ac7d5a42b7bf56323c	0.0	0.0	0.0	0.0	0.0	0.0	0.0	0.0	48.0	63.0	0.0	0.0	0.0	0.0	0.0	0.0	0.0	0.0	0.0	0.0	0.0	0.0	0.0	0.0	0.0	0.0	0.0	0.0	0.0	0.0	0.0	0.0	D_0__Bacteria; D_1__Firmicutes; D_2__Bacilli; D_3__Lactobacillales; D_4__Leuconostocaceae; D_5__Weissella; D_6__uncultured Lactobacillus sp.
019555014661a09d030bd6cff6bf4081	0.0	0.0	0.0	0.0	0.0	0.0	0.0	0.0	10.0	0.0	0.0	0.0	0.0	0.0	0.0	0.0	0.0	0.0	0.0	0.0	67.0	0.0	0.0	0.0	0.0	0.0	0.0	0.0	39.0	0.0	0.0	0.0	D_0__Bacteria; D_1__Actinobacteria; D_2__Actinobacteria; D_3__Micrococcales; D_4__Micrococcaceae; D_5__Kocuria; Ambiguous_taxa
f726e97faa411c169c82bdca65fa1ba4	4.0	0.0	0.0	0.0	0.0	0.0	0.0	0.0	0.0	0.0	0.0	0.0	0.0	0.0	6.0	0.0	0.0	0.0	0.0	0.0	0.0	0.0	0.0	0.0	0.0	0.0	0.0	0.0	0.0	0.0	0.0	0.0	D_0__Bacteria; D_1__Firmicutes; D_2__Bacilli; D_3__Bacillales; D_4__Planococcaceae; D_5__Sporosarcina; D_6__Sporosarcina sp. VKM B-700
317d11e96e3ec7470fa0ce1d096d41c2	12.0	33.0	36.0	0.0	9.0	0.0	0.0	21.0	15.0	0.0	9.0	0.0	22.0	8.0	12.0	0.0	17.0	7.0	19.0	16.0	37.0	21.0	38.0	11.0	13.0	16.0	8.0	0.0	9.0	15.0	33.0	11.0	D_0__Bacteria; D_1__Firmicutes; D_2__Clostridia; D_3__Clostridiales; D_4__Clostridiaceae 1; D_5__Clostridium sensu stricto 12; D_6__Clostridium algifaecis
1c21d0d3a0acd0afcb7eb99decd2c303	0.0	13.0	3.0	6.0	0.0	0.0	0.0	4.0	0.0	0.0	0.0	0.0	0.0	0.0	0.0	4.0	0.0	11.0	13.0	6.0	0.0	0.0	0.0	7.0	0.0	6.0	0.0	0.0	0.0	0.0	0.0	4.0	D_0__Bacteria; D_1__Firmicutes; D_2__Bacilli; D_3__Lactobacillales; D_4__Lactobacillaceae; D_5__Lactobacillus; D_6__uncultured Lactobacillus sp.
b72e4e632e4db949dfd0fd0b41de9be1	0.0	13.0	0.0	0.0	0.0	0.0	0.0	19.0	10.0	0.0	5.0	9.0	0.0	0.0	0.0	0.0	0.0	0.0	0.0	0.0	0.0	13.0	0.0	0.0	0.0	9.0	0.0	0.0	0.0	0.0	0.0	16.0	D_0__Bacteria; D_1__Proteobacteria; D_2__Gammaproteobacteria; D_3__SAR86 clade
eb983d65ee6427c9ed6349429baa85ed	0.0	86.0	0.0	0.0	0.0	0.0	0.0	53.0	0.0	0.0	35.0	0.0	0.0	0.0	0.0	29.0	0.0	49.0	56.0	0.0	0.0	0.0	37.0	0.0	0.0	28.0	0.0	0.0	0.0	0.0	0.0	0.0	D_0__Bacteria; D_1__Firmicutes; D_2__Bacilli; D_3__Lactobacillales; D_4__Lactobacillaceae; D_5__Lactobacillus; D_6__Lactobacillus brevis
33671ffbf02390134b9f48f71cfb002e	0.0	39.0	0.0	0.0	0.0	0.0	25.0	0.0	34.0	69.0	29.0	0.0	0.0	0.0	0.0	25.0	0.0	0.0	0.0	0.0	45.0	0.0	41.0	71.0	0.0	0.0	37.0	0.0	0.0	0.0	0.0	0.0	D_0__Bacteria; D_1__Firmicutes; D_2__Bacilli; D_3__Lactobacillales; D_4__Leuconostocaceae; D_5__Weissella; D_6__uncultured Lactobacillus sp.
824bffafd4fa95ec3f31bf02cea95544	7.0	0.0	0.0	4.0	0.0	0.0	10.0	0.0	7.0	0.0	14.0	0.0	0.0	0.0	0.0	4.0	0.0	0.0	0.0	6.0	0.0	5.0	0.0	16.0	0.0	0.0	8.0	0.0	4.0	8.0	21.0	0.0	D_0__Bacteria; D_1__Firmicutes; D_2__Bacilli; D_3__Bacillales; D_4__Bacillaceae; D_5__Bacillus
a4bc6f2d62a3ce6f8b6674a6ebe6aad8	0.0	12.0	0.0	0.0	0.0	0.0	0.0	0.0	0.0	0.0	0.0	0.0	0.0	0.0	0.0	0.0	8.0	0.0	0.0	0.0	0.0	0.0	0.0	4.0	0.0	0.0	9.0	0.0	8.0	0.0	0.0	0.0	D_0__Bacteria; D_1__Firmicutes; D_2__Bacilli; D_3__Bacillales; D_4__Bacillaceae; D_5__Anoxybacillus; Ambiguous_taxa
089763bdbf33465d95a5bc0872055919	23.0	24.0	22.0	0.0	0.0	0.0	0.0	0.0	0.0	0.0	17.0	0.0	0.0	4.0	10.0	0.0	13.0	14.0	0.0	0.0	0.0	0.0	7.0	0.0	0.0	7.0	0.0	0.0	8.0	6.0	13.0	10.0	D_0__Bacteria; D_1__Firmicutes; D_2__Bacilli; D_3__Lactobacillales; D_4__Lactobacillaceae; D_5__Pediococcus; D_6__uncultured Pediococcus sp.
8d46642eb8a552983988e95a21318091	17.0	35.0	24.0	0.0	0.0	32.0	18.0	21.0	0.0	39.0	22.0	16.0	0.0	0.0	0.0	0.0	35.0	32.0	25.0	0.0	25.0	0.0	29.0	23.0	0.0	15.0	19.0	0.0	21.0	0.0	0.0	0.0	D_0__Bacteria; D_1__Firmicutes; D_2__Bacilli; D_3__Lactobacillales; D_4__Lactobacillaceae; D_5__Lactobacillus
67e50347bb7df8e1b8b36619fd7650a9	852.0	1358.0	1810.0	630.0	772.0	980.0	825.0	1790.0	422.0	214.0	625.0	195.0	601.0	16.0	728.0	1954.0	396.0	1645.0	1632.0	525.0	777.0	1887.0	706.0	254.0	74.0	778.0	350.0	281.0	29.0	512.0	1542.0	481.0	D_0__Bacteria; D_1__Actinobacteria; D_2__Actinobacteria; D_3__Corynebacteriales; D_4__Corynebacteriaceae; D_5__Corynebacterium 1
b3d527ea4e9e410e2385c6424b0de9a6	0.0	30.0	0.0	0.0	0.0	0.0	0.0	0.0	0.0	12.0	27.0	0.0	0.0	0.0	32.0	41.0	0.0	0.0	0.0	0.0	0.0	0.0	0.0	16.0	0.0	0.0	0.0	0.0	0.0	0.0	0.0	0.0	D_0__Bacteria; D_1__Firmicutes; D_2__Negativicutes; D_3__Selenomonadales; D_4__Veillonellaceae; D_5__Megasphaera
e12678dd91c2787b63f58d55f8163aa1	0.0	0.0	0.0	0.0	0.0	0.0	0.0	0.0	0.0	0.0	0.0	3.0	0.0	0.0	0.0	0.0	0.0	0.0	0.0	0.0	0.0	0.0	0.0	0.0	0.0	3.0	0.0	0.0	0.0	0.0	0.0	0.0	D_0__Bacteria; D_1__Firmicutes; D_2__Bacilli; D_3__Bacillales; D_4__Family XII; D_5__Exiguobacterium; D_6__Exiguobacterium indicum
ab025a421daac1f16b5802a5708b3d72	0.0	64.0	0.0	0.0	0.0	0.0	0.0	79.0	21.0	6.0	0.0	15.0	0.0	0.0	0.0	12.0	0.0	125.0	108.0	0.0	0.0	0.0	24.0	0.0	0.0	0.0	0.0	0.0	0.0	0.0	0.0	0.0	D_0__Bacteria; D_1__Firmicutes; D_2__Bacilli; D_3__Bacillales; D_4__Staphylococcaceae; D_5__Staphylococcus
e4c93a7213c091ee3199dacc372f2cdd	862.0	0.0	0.0	0.0	0.0	0.0	0.0	0.0	0.0	0.0	0.0	0.0	25.0	47.0	65.0	0.0	0.0	0.0	0.0	761.0	0.0	0.0	0.0	0.0	0.0	0.0	0.0	0.0	0.0	0.0	0.0	0.0	D_0__Bacteria; D_1__Proteobacteria; D_2__Gammaproteobacteria; D_3__Vibrionales; D_4__Vibrionaceae; D_5__Aliivibrio; Ambiguous_taxa
dee5ed1649c586e938c045e140941f12	0.0	0.0	0.0	0.0	0.0	0.0	0.0	0.0	0.0	0.0	0.0	3.0	0.0	0.0	0.0	0.0	0.0	0.0	4.0	0.0	0.0	0.0	0.0	0.0	0.0	0.0	0.0	0.0	0.0	0.0	0.0	0.0	D_0__Bacteria; D_1__Firmicutes; D_2__Bacilli; D_3__Lactobacillales; D_4__Enterococcaceae; D_5__Enterococcus; Ambiguous_taxa
68fd9b6af67d9d0a00663f1597a3bf97	0.0	6.0	4.0	0.0	0.0	0.0	0.0	0.0	0.0	0.0	0.0	0.0	0.0	0.0	0.0	0.0	0.0	0.0	0.0	0.0	0.0	0.0	0.0	0.0	0.0	0.0	0.0	0.0	0.0	0.0	0.0	0.0	D_0__Bacteria; D_1__Proteobacteria; D_2__Alphaproteobacteria; D_3__Rhizobiales; D_4__Devosiaceae; D_5__Devosia; Ambiguous_taxa
5cc2b14f9adce4a058d5dc3826c28046	0.0	0.0	0.0	0.0	0.0	0.0	0.0	0.0	0.0	0.0	0.0	0.0	0.0	3.0	0.0	0.0	0.0	0.0	0.0	0.0	0.0	0.0	0.0	16.0	0.0	0.0	12.0	0.0	0.0	0.0	0.0	0.0	D_0__Bacteria; D_1__Bacteroidetes; D_2__Bacteroidia; D_3__Bacteroidales; D_4__Porphyromonadaceae; D_5__Porphyromonas; Ambiguous_taxa
74347c49330cab7c3208450d640fa277	0.0	0.0	0.0	0.0	0.0	0.0	0.0	0.0	0.0	0.0	0.0	2.0	0.0	0.0	0.0	0.0	0.0	0.0	0.0	0.0	0.0	0.0	0.0	0.0	7.0	0.0	0.0	0.0	0.0	0.0	0.0	0.0	D_0__Bacteria; D_1__Firmicutes; D_2__Bacilli; D_3__Bacillales; D_4__Planococcaceae
842185c16ad016cab5a4e2745dc8f67b	0.0	17.0	5.0	0.0	0.0	3.0	0.0	0.0	0.0	0.0	0.0	0.0	4.0	0.0	0.0	6.0	5.0	6.0	9.0	0.0	0.0	20.0	3.0	0.0	0.0	0.0	0.0	0.0	0.0	0.0	0.0	0.0	D_0__Bacteria; D_1__Firmicutes; D_2__Bacilli; D_3__Lactobacillales; D_4__Carnobacteriaceae; D_5__Desemzia; D_6__uncultured Desemzia sp.
c75cc21931adb220efc8b167e8546c84	0.0	0.0	0.0	0.0	0.0	0.0	0.0	24.0	0.0	0.0	0.0	0.0	0.0	0.0	16.0	0.0	0.0	0.0	0.0	0.0	0.0	0.0	0.0	0.0	0.0	0.0	0.0	0.0	0.0	0.0	0.0	0.0	D_0__Bacteria; D_1__Firmicutes; D_2__Bacilli; D_3__Bacillales; D_4__Staphylococcaceae; D_5__Staphylococcus; Ambiguous_taxa
0523dbbd029b26f2859715006305a990	35.0	0.0	0.0	0.0	15.0	0.0	0.0	27.0	0.0	0.0	0.0	0.0	0.0	0.0	38.0	16.0	0.0	0.0	31.0	0.0	0.0	44.0	0.0	0.0	0.0	0.0	0.0	0.0	0.0	0.0	0.0	0.0	D_0__Bacteria; D_1__Actinobacteria; D_2__Actinobacteria; D_3__Micrococcales; D_4__Micrococcaceae; D_5__Glutamicibacter; D_6__Glutamicibacter nicotianae
bb3e318ce86db7d7ce7162e982eae015	8.0	0.0	0.0	0.0	0.0	0.0	0.0	11.0	0.0	10.0	0.0	0.0	0.0	0.0	0.0	0.0	0.0	0.0	9.0	0.0	0.0	0.0	0.0	0.0	0.0	0.0	0.0	0.0	0.0	0.0	0.0	11.0	D_0__Bacteria; D_1__Proteobacteria; D_2__Gammaproteobacteria; D_3__Enterobacteriales; D_4__Enterobacteriaceae; D_5__Citrobacter
4b7f94a5157a831fe83254c13d084537	0.0	0.0	0.0	0.0	0.0	0.0	0.0	0.0	7.0	0.0	0.0	0.0	0.0	0.0	5.0	0.0	0.0	0.0	0.0	0.0	0.0	0.0	0.0	0.0	0.0	0.0	0.0	0.0	0.0	0.0	0.0	0.0	D_0__Bacteria; D_1__Firmicutes; D_2__Bacilli; D_3__Lactobacillales; D_4__Streptococcaceae; D_5__Lactococcus; Ambiguous_taxa
a3ea977475181f661c89dc51681339b3	115.0	19.0	33.0	10.0	19.0	14.0	29.0	145.0	17.0	37.0	7.0	18.0	0.0	0.0	48.0	14.0	6.0	23.0	155.0	11.0	32.0	106.0	25.0	13.0	0.0	13.0	51.0	0.0	0.0	0.0	9.0	26.0	D_0__Bacteria; D_1__Actinobacteria; D_2__Actinobacteria; D_3__Corynebacteriales; D_4__Corynebacteriaceae; D_5__Corynebacterium 1; Ambiguous_taxa
ac836ff0b80bff9fee9ffbd162a16e0c	0.0	0.0	0.0	0.0	0.0	0.0	18.0	0.0	0.0	0.0	0.0	7.0	0.0	0.0	0.0	0.0	0.0	0.0	0.0	0.0	0.0	0.0	0.0	0.0	0.0	4.0	0.0	0.0	0.0	0.0	0.0	0.0	D_0__Bacteria; D_1__Fusobacteria; D_2__Fusobacteriia; D_3__Fusobacteriales; D_4__Fusobacteriaceae; D_5__Fusobacterium
8ab8244bd2200af8db86c09c7492d476	0.0	0.0	0.0	0.0	0.0	0.0	45.0	0.0	70.0	0.0	0.0	24.0	0.0	0.0	0.0	0.0	0.0	0.0	0.0	0.0	65.0	0.0	0.0	66.0	0.0	0.0	44.0	0.0	49.0	0.0	0.0	16.0	D_0__Bacteria; D_1__Firmicutes; D_2__Clostridia; D_3__Clostridiales; D_4__Peptostreptococcaceae
dcd0765d60eb6d2bb06d675a832de8f2	0.0	0.0	0.0	0.0	0.0	0.0	0.0	0.0	7.0	0.0	0.0	0.0	0.0	0.0	0.0	0.0	0.0	0.0	0.0	0.0	0.0	0.0	0.0	0.0	0.0	0.0	0.0	0.0	0.0	0.0	0.0	3.0	D_0__Bacteria; D_1__Actinobacteria; D_2__Actinobacteria; D_3__Micrococcales; D_4__Micrococcaceae; D_5__Kocuria
e28bc9caeabd276628e70bea91c2db48	0.0	0.0	7.0	0.0	0.0	0.0	0.0	0.0	0.0	0.0	0.0	0.0	0.0	0.0	0.0	0.0	0.0	0.0	0.0	0.0	0.0	0.0	0.0	0.0	0.0	0.0	19.0	0.0	0.0	0.0	0.0	0.0	D_0__Bacteria; D_1__Proteobacteria; D_2__Gammaproteobacteria; D_3__Enterobacteriales; D_4__Enterobacteriaceae; D_5__Pantoea
6bee43661b6bc57a3aed52dab04958bf	0.0	0.0	19.0	0.0	0.0	0.0	0.0	0.0	0.0	0.0	0.0	0.0	0.0	0.0	0.0	0.0	0.0	0.0	7.0	0.0	0.0	0.0	0.0	0.0	0.0	0.0	0.0	0.0	0.0	0.0	0.0	0.0	D_0__Bacteria; D_1__Proteobacteria; D_2__Gammaproteobacteria; D_3__Betaproteobacteriales; D_4__Burkholderiaceae; D_5__Comamonas; D_6__uncultured Comamonas sp.
e3b0dc0f7b76e4c2772a9562e40e1b7d	0.0	0.0	0.0	0.0	0.0	0.0	0.0	0.0	0.0	0.0	0.0	0.0	0.0	0.0	0.0	0.0	0.0	4.0	0.0	0.0	0.0	0.0	7.0	0.0	0.0	0.0	0.0	0.0	0.0	0.0	0.0	0.0	D_0__Bacteria; D_1__Bacteroidetes; D_2__Bacteroidia; D_3__Sphingobacteriales; D_4__NS11-12 marine group
f2b9a91946954a2dd10b836ac9a0575f	0.0	0.0	0.0	0.0	0.0	0.0	0.0	0.0	0.0	0.0	0.0	13.0	0.0	0.0	0.0	0.0	0.0	0.0	38.0	0.0	0.0	0.0	0.0	0.0	0.0	0.0	0.0	0.0	0.0	0.0	0.0	0.0	D_0__Bacteria; D_1__Firmicutes; D_2__Clostridia; D_3__Clostridiales; D_4__Clostridiaceae 1; D_5__Clostridium sensu stricto 15; Ambiguous_taxa
1b3c11b8fce4846e27cf1070be403cd8	110.0	42.0	157.0	10.0	11.0	0.0	6.0	52.0	0.0	0.0	0.0	0.0	0.0	0.0	26.0	0.0	4.0	18.0	466.0	0.0	8.0	0.0	0.0	2.0	0.0	4.0	22.0	0.0	0.0	6.0	0.0	0.0	D_0__Bacteria; D_1__Firmicutes; D_2__Bacilli; D_3__Lactobacillales; D_4__Aerococcaceae; D_5__Aerococcus; D_6__uncultured bacterium
79e1fe68b80af0387ba9c0a05f7f646f	0.0	0.0	0.0	0.0	0.0	0.0	0.0	0.0	0.0	0.0	3.0	5.0	0.0	0.0	0.0	0.0	0.0	0.0	0.0	0.0	0.0	0.0	0.0	0.0	0.0	0.0	0.0	0.0	0.0	0.0	0.0	0.0	D_0__Bacteria; D_1__Firmicutes; D_2__Bacilli; D_3__Bacillales; D_4__Bacillaceae; D_5__Bacillus; Ambiguous_taxa
28fac13ed4fe0c89e5857b794f979f7c	0.0	0.0	6.0	0.0	0.0	0.0	0.0	0.0	0.0	0.0	0.0	0.0	0.0	10.0	0.0	0.0	0.0	0.0	52.0	0.0	30.0	0.0	0.0	0.0	0.0	0.0	0.0	0.0	0.0	0.0	0.0	0.0	D_0__Bacteria; D_1__Actinobacteria; D_2__Actinobacteria; D_3__Micrococcales; D_4__Dermabacteraceae; D_5__Brachybacterium; Ambiguous_taxa
114602d69ff9738d17453685049e1d83	0.0	6.0	0.0	0.0	0.0	0.0	0.0	0.0	0.0	0.0	3.0	0.0	0.0	0.0	0.0	0.0	0.0	0.0	6.0	0.0	0.0	0.0	10.0	0.0	0.0	0.0	0.0	0.0	0.0	5.0	0.0	0.0	D_0__Bacteria; D_1__Proteobacteria; D_2__Alphaproteobacteria; D_3__Rhizobiales; D_4__Xanthobacteraceae; D_5__Afipia; Ambiguous_taxa
0196d4fb421a11addc3dbbfdc2b9ad14	0.0	32.0	0.0	0.0	12.0	0.0	0.0	0.0	0.0	0.0	0.0	0.0	16.0	0.0	0.0	0.0	0.0	0.0	0.0	0.0	0.0	0.0	0.0	0.0	0.0	0.0	0.0	0.0	0.0	0.0	0.0	9.0	D_0__Bacteria; D_1__Firmicutes; D_2__Bacilli; D_3__Lactobacillales; D_4__Aerococcaceae; D_5__uncultured; D_6__uncultured Aerosphaera sp.
6abd4d44956a4c246eeac6e0da64c3e6	0.0	20.0	0.0	0.0	0.0	0.0	0.0	0.0	0.0	0.0	24.0	0.0	0.0	0.0	0.0	0.0	0.0	0.0	12.0	0.0	0.0	0.0	0.0	0.0	16.0	16.0	0.0	0.0	0.0	24.0	0.0	4.0	D_0__Bacteria; D_1__Firmicutes; D_2__Bacilli; D_3__Lactobacillales; D_4__Lactobacillaceae; D_5__Lactobacillus
4d4b02075e48d64ab42149f49efaa947	0.0	0.0	0.0	0.0	0.0	0.0	0.0	8.0	0.0	0.0	0.0	0.0	0.0	0.0	0.0	0.0	0.0	0.0	5.0	0.0	0.0	0.0	0.0	0.0	0.0	0.0	0.0	0.0	0.0	0.0	0.0	0.0	D_0__Bacteria; D_1__Proteobacteria; D_2__Alphaproteobacteria; D_3__Sphingomonadales; D_4__Sphingomonadaceae; D_5__Qipengyuania; Ambiguous_taxa
13db464d69ea29696eb94a400a1d87b7	0.0	4.0	0.0	0.0	0.0	0.0	0.0	0.0	0.0	0.0	0.0	4.0	0.0	0.0	0.0	0.0	0.0	0.0	0.0	0.0	13.0	0.0	6.0	0.0	0.0	0.0	0.0	0.0	0.0	0.0	8.0	0.0	D_0__Bacteria; D_1__Firmicutes; D_2__Bacilli; D_3__Bacillales; D_4__Bacillaceae; D_5__Bacillus; D_6__uncultured bacterium
fcb8c73a2eb8f5884bd338403132ecdd	0.0	0.0	0.0	0.0	10.0	0.0	6.0	0.0	0.0	0.0	0.0	0.0	0.0	0.0	0.0	0.0	0.0	0.0	0.0	0.0	0.0	19.0	0.0	0.0	0.0	0.0	0.0	0.0	0.0	0.0	0.0	0.0	D_0__Bacteria; D_1__Firmicutes; D_2__Bacilli; D_3__Bacillales; D_4__Planococcaceae; D_5__Kurthia; D_6__uncultured bacterium
27f0ca4896f836748397175689cc9d9f	351.0	606.0	419.0	211.0	169.0	272.0	521.0	357.0	591.0	1018.0	446.0	313.0	240.0	303.0	231.0	311.0	336.0	329.0	302.0	224.0	736.0	335.0	658.0	980.0	611.0	251.0	434.0	122.0	499.0	232.0	281.0	409.0	D_0__Bacteria; D_1__Firmicutes; D_2__Bacilli; D_3__Lactobacillales; D_4__Lactobacillaceae; D_5__Lactobacillus; D_6__Lactobacillus sp. LB12
f613e1b46e785c1ac8a19616c26d41a7	6.0	0.0	0.0	0.0	0.0	0.0	0.0	11.0	0.0	0.0	0.0	0.0	0.0	0.0	0.0	0.0	0.0	0.0	0.0	0.0	0.0	0.0	0.0	0.0	0.0	0.0	0.0	0.0	0.0	0.0	0.0	0.0	D_0__Bacteria; D_1__Firmicutes; D_2__Clostridia; D_3__Clostridiales; D_4__Lachnospiraceae; D_5__Anaerocolumna; D_6__Clostridium sp. KNHs205
7fb1dd7c2321ec02edafee14160f35ad	38.0	0.0	0.0	0.0	0.0	0.0	0.0	0.0	0.0	0.0	0.0	0.0	0.0	0.0	0.0	0.0	0.0	0.0	0.0	0.0	0.0	30.0	0.0	0.0	0.0	0.0	0.0	0.0	0.0	0.0	0.0	0.0	D_0__Bacteria; D_1__Firmicutes; D_2__Bacilli; D_3__Lactobacillales; D_4__Enterococcaceae; D_5__Enterococcus; D_6__Enterococcus gallinarum
1b52e6e45e7c8b6461602b0e358629ab	0.0	24.0	0.0	0.0	0.0	43.0	0.0	0.0	0.0	0.0	0.0	0.0	0.0	0.0	0.0	0.0	0.0	0.0	216.0	0.0	0.0	0.0	0.0	0.0	0.0	0.0	0.0	0.0	0.0	0.0	0.0	0.0	D_0__Bacteria; D_1__Firmicutes; D_2__Bacilli; D_3__Lactobacillales; D_4__Lactobacillaceae; D_5__Lactobacillus; D_6__Lactobacillus sp. HM20
4c95bc7e13d9f7823878b36cc0eb9ee9	0.0	0.0	0.0	0.0	0.0	0.0	0.0	0.0	0.0	0.0	0.0	0.0	0.0	0.0	0.0	0.0	0.0	0.0	3.0	0.0	0.0	0.0	0.0	0.0	0.0	3.0	0.0	0.0	0.0	0.0	0.0	0.0	D_0__Bacteria; D_1__Actinobacteria; D_2__Actinobacteria
ae218b0c831c009018603ea094d96eb7	2236.0	4119.0	2981.0	1529.0	1042.0	2196.0	2811.0	2945.0	4001.0	6976.0	3051.0	2198.0	2573.0	1507.0	1650.0	2190.0	2412.0	2790.0	2624.0	1752.0	4104.0	3075.0	4224.0	6551.0	3730.0	1787.0	2255.0	1070.0	2812.0	2019.0	2452.0	3345.0	D_0__Bacteria; D_1__Firmicutes; D_2__Bacilli; D_3__Lactobacillales; D_4__Streptococcaceae; D_5__Lactococcus; D_6__Lactococcus lactis
a8fdcfe54d9c0db119a83ad6780f1cf9	0.0	0.0	0.0	0.0	0.0	0.0	0.0	0.0	0.0	0.0	0.0	0.0	0.0	0.0	0.0	0.0	0.0	0.0	0.0	0.0	0.0	0.0	0.0	7.0	0.0	0.0	5.0	0.0	0.0	0.0	0.0	0.0	D_0__Bacteria; D_1__Firmicutes; D_2__Bacilli; D_3__Bacillales; D_4__Planococcaceae; D_5__Sporosarcina; Ambiguous_taxa
c4fc527dcd948b285b87a9b6b2c1085b	0.0	0.0	0.0	0.0	0.0	0.0	0.0	0.0	0.0	0.0	17.0	0.0	0.0	0.0	21.0	0.0	6.0	11.0	0.0	0.0	0.0	0.0	0.0	0.0	0.0	9.0	0.0	0.0	0.0	0.0	0.0	0.0	D_0__Bacteria; D_1__Firmicutes; D_2__Bacilli; D_3__Lactobacillales; D_4__Lactobacillaceae; D_5__Lactobacillus; D_6__Lactobacillus brevis
b49c41fc61ae08313cd3c4d4b92a7cd4	0.0	0.0	0.0	0.0	0.0	0.0	0.0	0.0	9.0	6.0	0.0	2.0	0.0	0.0	0.0	0.0	0.0	0.0	0.0	0.0	0.0	0.0	0.0	0.0	0.0	0.0	0.0	0.0	0.0	0.0	0.0	0.0	D_0__Bacteria; D_1__Firmicutes; D_2__Bacilli; D_3__Lactobacillales; D_4__Streptococcaceae; D_5__Streptococcus; Ambiguous_taxa
8c8f7fb6aced791d666c7bd3de0d60f4	7.0	0.0	3.0	0.0	0.0	0.0	0.0	0.0	0.0	0.0	0.0	0.0	0.0	0.0	0.0	0.0	0.0	7.0	0.0	0.0	0.0	0.0	0.0	0.0	0.0	0.0	0.0	0.0	0.0	0.0	0.0	0.0	D_0__Bacteria; D_1__Proteobacteria; D_2__Alphaproteobacteria; D_3__Rhodobacterales; D_4__Rhodobacteraceae; D_5__Paracoccus
02628e4b12345acf5b28551d0b379e14	31.0	66.0	37.0	0.0	0.0	20.0	23.0	37.0	60.0	104.0	39.0	20.0	29.0	20.0	0.0	22.0	36.0	35.0	0.0	0.0	39.0	0.0	30.0	72.0	29.0	0.0	27.0	0.0	26.0	0.0	0.0	37.0	D_0__Bacteria; D_1__Firmicutes; D_2__Bacilli; D_3__Lactobacillales; D_4__Leuconostocaceae; D_5__Weissella; D_6__uncultured Lactobacillus sp.
55dc993fb7d25fba9ad8c4cf63e08bfe	40.0	84.0	51.0	25.0	23.0	37.0	30.0	42.0	17.0	66.0	60.0	17.0	35.0	27.0	22.0	65.0	54.0	68.0	47.0	31.0	32.0	54.0	51.0	46.0	28.0	29.0	0.0	0.0	23.0	29.0	55.0	24.0	D_0__Bacteria; D_1__Firmicutes; D_2__Bacilli; D_3__Lactobacillales; D_4__Lactobacillaceae; D_5__Lactobacillus; D_6__Lactobacillus fermentum
162d092104c49ff70be4fd2db33a468f	71.0	144.0	96.0	72.0	25.0	43.0	13.0	81.0	0.0	0.0	75.0	7.0	20.0	0.0	34.0	68.0	14.0	102.0	65.0	0.0	18.0	111.0	91.0	0.0	0.0	59.0	0.0	13.0	0.0	80.0	15.0	26.0	D_0__Bacteria; D_1__Firmicutes; D_2__Bacilli; D_3__Lactobacillales; D_4__Streptococcaceae; D_5__Streptococcus
010c8607b6ef7014dce64d4ad9cb5307	0.0	40.0	0.0	0.0	0.0	0.0	39.0	0.0	0.0	44.0	0.0	0.0	0.0	0.0	0.0	0.0	0.0	0.0	0.0	0.0	0.0	0.0	0.0	51.0	0.0	0.0	0.0	0.0	44.0	0.0	0.0	0.0	D_0__Bacteria; D_1__Firmicutes; D_2__Bacilli; D_3__Lactobacillales; D_4__Lactobacillaceae; D_5__Lactobacillus
3e3a005081c5c42ca0ac4da3b247f489	0.0	0.0	0.0	0.0	0.0	0.0	0.0	63.0	0.0	0.0	0.0	0.0	0.0	0.0	0.0	0.0	0.0	47.0	44.0	0.0	0.0	0.0	0.0	0.0	0.0	0.0	0.0	0.0	0.0	0.0	0.0	26.0	D_0__Bacteria; D_1__Firmicutes; D_2__Bacilli; D_3__Bacillales; D_4__Bacillaceae; D_5__uncultured; D_6__uncultured bacterium
ce78b00ffa960d827f601fde4e97e720	19.0	0.0	27.0	0.0	0.0	0.0	0.0	0.0	0.0	0.0	0.0	0.0	0.0	0.0	0.0	0.0	0.0	0.0	0.0	0.0	0.0	0.0	0.0	0.0	0.0	0.0	0.0	0.0	0.0	0.0	0.0	0.0	D_0__Bacteria; D_1__Proteobacteria; D_2__Gammaproteobacteria; D_3__Enterobacteriales; D_4__Enterobacteriaceae
4d2c5be24fd55c999cb2bcd79ccbc27c	0.0	0.0	0.0	0.0	0.0	0.0	0.0	0.0	0.0	8.0	0.0	0.0	5.0	0.0	0.0	0.0	0.0	0.0	0.0	0.0	0.0	0.0	0.0	0.0	0.0	0.0	0.0	0.0	0.0	0.0	2.0	0.0	D_0__Bacteria; D_1__Proteobacteria; D_2__Alphaproteobacteria; D_3__Rhizobiales; D_4__Xanthobacteraceae; D_5__Bradyrhizobium
659f4aad449a0d857e134cd1729dc6df	6.0	3.0	0.0	0.0	0.0	0.0	0.0	0.0	5.0	0.0	19.0	0.0	0.0	0.0	3.0	0.0	0.0	0.0	0.0	0.0	0.0	0.0	4.0	0.0	0.0	0.0	0.0	0.0	0.0	0.0	8.0	0.0	D_0__Bacteria; D_1__Proteobacteria; D_2__Gammaproteobacteria; D_3__Betaproteobacteriales; D_4__Burkholderiaceae; D_5__Burkholderia-Caballeronia-Paraburkholderia; D_6__uncultured beta proteobacterium
05ac362a61b219623c55fbc42d9baac4	0.0	0.0	0.0	0.0	5.0	0.0	0.0	0.0	0.0	0.0	0.0	0.0	0.0	0.0	0.0	0.0	0.0	0.0	0.0	0.0	0.0	0.0	0.0	0.0	0.0	0.0	0.0	0.0	0.0	0.0	0.0	7.0	D_0__Bacteria; D_1__Firmicutes; D_2__Clostridia; D_3__Clostridiales; D_4__Clostridiaceae 1; D_5__Clostridium sensu stricto 7; D_6__uncultured bacterium
f10d1e5ccc5b7cffab3553d4abe693af	47.0	63.0	0.0	0.0	0.0	0.0	0.0	62.0	0.0	63.0	78.0	0.0	48.0	0.0	0.0	45.0	61.0	58.0	0.0	43.0	61.0	50.0	70.0	46.0	0.0	42.0	0.0	0.0	41.0	0.0	52.0	0.0	D_0__Bacteria; D_1__Firmicutes; D_2__Bacilli; D_3__Lactobacillales; D_4__Lactobacillaceae; D_5__Lactobacillus
63d5492b158446c6a2cfe0dbe17b93c0	344.0	703.0	414.0	253.0	144.0	229.0	118.0	460.0	170.0	335.0	378.0	97.0	352.0	89.0	255.0	325.0	305.0	427.0	343.0	217.0	222.0	422.0	331.0	281.0	132.0	262.0	113.0	135.0	87.0	254.0	366.0	294.0	D_0__Bacteria; D_1__Firmicutes; D_2__Bacilli; D_3__Lactobacillales; D_4__Streptococcaceae; D_5__Lactococcus; Ambiguous_taxa
659daa7ec622f56badbbb0c9185d0681	0.0	0.0	8.0	0.0	0.0	0.0	0.0	0.0	0.0	0.0	0.0	0.0	0.0	0.0	11.0	0.0	0.0	22.0	0.0	0.0	0.0	0.0	16.0	0.0	0.0	0.0	0.0	0.0	0.0	0.0	0.0	0.0	D_0__Bacteria; D_1__Firmicutes; D_2__Bacilli; D_3__Lactobacillales; D_4__Lactobacillaceae; D_5__Lactobacillus
28f3fd3c9a759399754400d35d220d96	0.0	0.0	0.0	0.0	0.0	0.0	0.0	0.0	3.0	0.0	0.0	0.0	0.0	0.0	0.0	0.0	3.0	0.0	0.0	0.0	0.0	0.0	0.0	0.0	0.0	0.0	0.0	0.0	0.0	0.0	0.0	0.0	D_0__Bacteria; D_1__Firmicutes; D_2__Bacilli; D_3__Bacillales; D_4__Bacillaceae; D_5__Bacillus; D_6__uncultured bacterium
5c097225392dfc5097b0a0a43c6648de	0.0	0.0	0.0	0.0	0.0	0.0	14.0	0.0	0.0	8.0	0.0	0.0	0.0	0.0	0.0	0.0	0.0	5.0	0.0	0.0	0.0	0.0	0.0	0.0	0.0	0.0	0.0	0.0	0.0	0.0	0.0	6.0	D_0__Bacteria; D_1__Firmicutes; D_2__Bacilli; D_3__Lactobacillales; D_4__Lactobacillaceae; D_5__Lactobacillus; Ambiguous_taxa
7f156e94bd1df8e20c869f1dc8fa78db	9.0	12.0	6.0	0.0	0.0	0.0	0.0	0.0	0.0	0.0	0.0	0.0	0.0	0.0	0.0	0.0	0.0	0.0	0.0	0.0	3.0	0.0	3.0	0.0	0.0	0.0	0.0	0.0	0.0	0.0	0.0	0.0	D_0__Bacteria; D_1__Actinobacteria; D_2__Actinobacteria; D_3__Propionibacteriales; D_4__Nocardioidaceae; D_5__Nocardioides; Ambiguous_taxa
c02e778c660c7cc7209b6387b17fb504	0.0	12.0	0.0	0.0	0.0	0.0	0.0	0.0	0.0	0.0	9.0	0.0	0.0	0.0	0.0	0.0	0.0	0.0	0.0	0.0	0.0	0.0	0.0	0.0	0.0	0.0	0.0	0.0	0.0	0.0	0.0	0.0	D_0__Bacteria; D_1__Bacteroidetes; D_2__Bacteroidia; D_3__Chitinophagales; D_4__Chitinophagaceae
f117e62ee45a60617205aba0a241a052	0.0	10.0	0.0	0.0	0.0	0.0	0.0	0.0	0.0	0.0	0.0	0.0	0.0	0.0	0.0	0.0	0.0	0.0	0.0	0.0	0.0	0.0	0.0	0.0	3.0	0.0	0.0	0.0	0.0	0.0	2.0	0.0	D_0__Bacteria; D_1__Actinobacteria; D_2__Actinobacteria; D_3__Frankiales; D_4__Cryptosporangiaceae; D_5__Fodinicola; Ambiguous_taxa
b566c8af01be305d5f05115a7d582b12	690.0	1096.0	695.0	484.0	357.0	499.0	620.0	686.0	726.0	1271.0	737.0	519.0	599.0	369.0	501.0	592.0	558.0	787.0	651.0	482.0	1026.0	733.0	967.0	1311.0	711.0	548.0	523.0	253.0	636.0	547.0	691.0	738.0	D_0__Bacteria; D_1__Firmicutes; D_2__Bacilli; D_3__Lactobacillales; D_4__Leuconostocaceae; D_5__Weissella; D_6__uncultured Lactobacillus sp.
8051f2b8317edd36c0eed2d561621493	3.0	0.0	0.0	0.0	0.0	0.0	0.0	0.0	0.0	0.0	0.0	0.0	0.0	0.0	6.0	0.0	0.0	0.0	0.0	0.0	0.0	0.0	0.0	0.0	0.0	0.0	0.0	0.0	0.0	0.0	0.0	0.0	D_0__Bacteria; D_1__Actinobacteria; D_2__Actinobacteria; D_3__Micrococcales; D_4__Dermabacteraceae; D_5__Brachybacterium; D_6__uncultured bacterium
6b029e25c985b6c7a2de5f745a19728d	43.0	55.0	21.0	20.0	0.0	0.0	0.0	39.0	20.0	31.0	18.0	16.0	0.0	0.0	0.0	0.0	0.0	30.0	22.0	14.0	0.0	0.0	33.0	16.0	0.0	22.0	0.0	3.0	5.0	17.0	11.0	0.0	D_0__Bacteria; D_1__Firmicutes; D_2__Bacilli; D_3__Lactobacillales; D_4__Lactobacillaceae; D_5__Lactobacillus
7cf899d00e82eb188aaa986b99c81b48	0.0	4.0	0.0	0.0	0.0	0.0	0.0	3.0	0.0	0.0	0.0	0.0	0.0	0.0	0.0	0.0	0.0	0.0	0.0	0.0	0.0	0.0	0.0	0.0	0.0	0.0	0.0	0.0	0.0	0.0	0.0	0.0	D_0__Bacteria; D_1__Bacteroidetes; D_2__Bacteroidia; D_3__Bacteroidales; D_4__Dysgonomonadaceae; D_5__Dysgonomonas; D_6__uncultured Dysgonomonas sp.
a3fe1a9d2afa1cf084a014bfbb7f6bf8	0.0	0.0	4.0	0.0	0.0	0.0	0.0	0.0	0.0	0.0	0.0	0.0	0.0	0.0	0.0	0.0	0.0	0.0	0.0	0.0	0.0	0.0	0.0	0.0	0.0	0.0	0.0	0.0	6.0	0.0	0.0	0.0	D_0__Bacteria; D_1__Proteobacteria; D_2__Gammaproteobacteria; D_3__Betaproteobacteriales; D_4__Methylophilaceae; D_5__OM43 clade; Ambiguous_taxa
6adaf419706d3d0a187af1c76a0f394d	6.0	0.0	0.0	13.0	0.0	20.0	37.0	0.0	34.0	72.0	41.0	22.0	5.0	12.0	27.0	0.0	0.0	0.0	29.0	0.0	25.0	30.0	46.0	43.0	24.0	0.0	26.0	0.0	37.0	0.0	14.0	22.0	D_0__Bacteria; D_1__Firmicutes; D_2__Bacilli; D_3__Lactobacillales; D_4__Lactobacillaceae; D_5__Lactobacillus; D_6__uncultured rumen bacterium 3C3d-12
8b13c3845350d7b1ece9440cb997939a	115.0	15.0	6.0	10.0	21.0	0.0	16.0	129.0	0.0	30.0	0.0	17.0	0.0	8.0	64.0	0.0	0.0	5.0	191.0	0.0	8.0	161.0	0.0	5.0	0.0	0.0	41.0	0.0	0.0	0.0	0.0	32.0	D_0__Bacteria; D_1__Actinobacteria; D_2__Actinobacteria; D_3__Corynebacteriales; D_4__Corynebacteriaceae; D_5__Corynebacterium 1; D_6__Corynebacterium aurimucosum ATCC 700975
3afe04588453ba69bac083400ecc5de7	0.0	9.0	6.0	0.0	0.0	0.0	0.0	0.0	0.0	0.0	0.0	0.0	0.0	0.0	0.0	0.0	0.0	0.0	0.0	0.0	0.0	0.0	0.0	0.0	0.0	0.0	0.0	0.0	0.0	0.0	0.0	0.0	D_0__Bacteria; D_1__Proteobacteria; D_2__Gammaproteobacteria; D_3__Betaproteobacteriales; D_4__Burkholderiaceae; D_5__Bordetella; Ambiguous_taxa
310b3f066c5ce3b59251a2a2f91b1e7c	0.0	0.0	0.0	0.0	0.0	0.0	0.0	0.0	0.0	0.0	0.0	0.0	0.0	0.0	0.0	0.0	0.0	0.0	0.0	0.0	4.0	0.0	0.0	0.0	0.0	3.0	0.0	0.0	5.0	0.0	0.0	0.0	D_0__Bacteria; D_1__Actinobacteria; D_2__Actinobacteria; D_3__Micrococcales; D_4__Microbacteriaceae; D_5__Pseudoclavibacter; Ambiguous_taxa
dde1a76716256a23c4d76790169cc966	0.0	0.0	108.0	0.0	0.0	0.0	91.0	33.0	0.0	0.0	0.0	0.0	0.0	0.0	0.0	286.0	0.0	0.0	70.0	0.0	37.0	0.0	0.0	0.0	0.0	0.0	0.0	0.0	0.0	0.0	0.0	0.0	D_0__Bacteria; D_1__Firmicutes; D_2__Bacilli; D_3__Bacillales; D_4__Planococcaceae; D_5__Savagea; Ambiguous_taxa
411f4b366f0213188162b7add6a8fe67	15.0	0.0	17.0	0.0	0.0	11.0	3.0	0.0	0.0	11.0	9.0	0.0	0.0	0.0	0.0	6.0	10.0	13.0	30.0	5.0	9.0	16.0	0.0	0.0	0.0	0.0	0.0	0.0	0.0	0.0	0.0	0.0	D_0__Bacteria; D_1__Firmicutes; D_2__Bacilli; D_3__Lactobacillales; D_4__Aerococcaceae; D_5__uncultured; D_6__uncultured Aerosphaera sp.
8bcceb5069f9da0b630e8e24f06fd502	823.0	1504.0	1161.0	637.0	429.0	755.0	283.0	1016.0	262.0	372.0	1060.0	204.0	746.0	74.0	691.0	816.0	821.0	1055.0	993.0	574.0	507.0	1030.0	606.0	437.0	195.0	842.0	223.0	323.0	128.0	760.0	707.0	668.0	D_0__Bacteria; D_1__Firmicutes; D_2__Bacilli; D_3__Lactobacillales; D_4__Lactobacillaceae; D_5__Lactobacillus
7a93d024f99dc1af5e518cc1002ddbeb	0.0	0.0	0.0	0.0	0.0	0.0	0.0	0.0	0.0	0.0	0.0	0.0	0.0	0.0	0.0	0.0	0.0	0.0	15.0	0.0	0.0	0.0	0.0	0.0	0.0	0.0	7.0	0.0	0.0	0.0	0.0	0.0	D_0__Bacteria; D_1__Firmicutes; D_2__Clostridia; D_3__Clostridiales; D_4__Clostridiaceae 1; D_5__Hathewaya; Ambiguous_taxa
7897e0d6f9013c2f88d577a2f155cdbd	0.0	0.0	0.0	0.0	0.0	0.0	0.0	0.0	0.0	0.0	0.0	0.0	0.0	0.0	0.0	0.0	0.0	0.0	0.0	0.0	0.0	10.0	0.0	0.0	0.0	0.0	0.0	0.0	32.0	0.0	0.0	0.0	D_0__Bacteria; D_1__Firmicutes; D_2__Bacilli; D_3__Bacillales; D_4__Bacillaceae; D_5__Geobacillus; D_6__Parageobacillus toebii
a7608f9749060ad180f1802037ad343a	0.0	0.0	0.0	0.0	0.0	0.0	0.0	9.0	0.0	0.0	0.0	0.0	0.0	0.0	0.0	0.0	0.0	0.0	7.0	0.0	0.0	0.0	0.0	0.0	0.0	0.0	0.0	0.0	0.0	0.0	0.0	0.0	D_0__Bacteria; D_1__Bacteroidetes; D_2__Bacteroidia; D_3__Sphingobacteriales; D_4__env.OPS 17; D_5__uncultured Bacteroidetes bacterium; D_6__uncultured Bacteroidetes bacterium
5563e6ff11d1cdf70f005705d3022cdb	0.0	0.0	0.0	0.0	0.0	0.0	7.0	0.0	0.0	5.0	0.0	0.0	0.0	0.0	0.0	0.0	0.0	0.0	0.0	0.0	0.0	0.0	0.0	0.0	0.0	0.0	0.0	0.0	12.0	0.0	0.0	0.0	D_0__Bacteria; D_1__Firmicutes; D_2__Bacilli; D_3__Lactobacillales; D_4__Lactobacillaceae; D_5__Pediococcus; D_6__uncultured bacterium
ceb7bd5e21f50169af5041b4195aec6c	4.0	0.0	0.0	0.0	0.0	0.0	0.0	0.0	0.0	0.0	0.0	0.0	0.0	0.0	0.0	0.0	0.0	0.0	15.0	0.0	0.0	0.0	0.0	3.0	0.0	0.0	19.0	0.0	0.0	0.0	0.0	0.0	D_0__Bacteria; D_1__Firmicutes; D_2__Clostridia; D_3__Clostridiales; D_4__Family XI; D_5__Anaerococcus; Ambiguous_taxa
e8528644d13534c178d1cedc021c53a0	284.0	378.0	261.0	156.0	99.0	161.0	264.0	289.0	332.0	503.0	322.0	156.0	185.0	152.0	178.0	223.0	220.0	277.0	229.0	153.0	359.0	304.0	315.0	559.0	292.0	189.0	173.0	98.0	262.0	165.0	211.0	259.0	D_0__Bacteria; D_1__Firmicutes; D_2__Bacilli; D_3__Lactobacillales; D_4__Leuconostocaceae; D_5__Weissella; D_6__uncultured Lactobacillus sp.
328af39bb1e746071317fc3e3638b0e3	0.0	0.0	0.0	0.0	0.0	0.0	0.0	0.0	0.0	16.0	0.0	0.0	0.0	0.0	0.0	0.0	0.0	0.0	0.0	0.0	0.0	0.0	0.0	9.0	0.0	0.0	0.0	0.0	0.0	0.0	0.0	0.0	D_0__Bacteria; D_1__Proteobacteria; D_2__Gammaproteobacteria; D_3__Betaproteobacteriales; D_4__Burkholderiaceae; D_5__Duganella; D_6__uncultured bacterium
755a9247f94167dbc09fea10a33610b5	0.0	52.0	0.0	0.0	0.0	0.0	0.0	0.0	0.0	0.0	0.0	0.0	0.0	0.0	0.0	0.0	0.0	36.0	0.0	0.0	0.0	0.0	0.0	0.0	0.0	0.0	0.0	0.0	0.0	0.0	0.0	0.0	D_0__Bacteria; D_1__Firmicutes; D_2__Bacilli; D_3__Lactobacillales; D_4__Lactobacillaceae; D_5__Lactobacillus; D_6__Lactobacillus vaccinostercus
a44090ab73b9ecc49f3badc35d60ccb5	28.0	69.0	45.0	0.0	0.0	0.0	0.0	42.0	0.0	0.0	75.0	0.0	33.0	0.0	35.0	36.0	28.0	0.0	46.0	0.0	29.0	41.0	0.0	0.0	23.0	39.0	0.0	0.0	0.0	0.0	0.0	0.0	D_0__Bacteria; D_1__Firmicutes; D_2__Bacilli; D_3__Lactobacillales; D_4__Lactobacillaceae; D_5__Lactobacillus; D_6__Lactobacillus brevis
5ffb73bae18a1abc8ddbdb3c661ed48e	0.0	0.0	0.0	0.0	0.0	0.0	0.0	0.0	0.0	0.0	21.0	0.0	0.0	0.0	0.0	0.0	0.0	0.0	0.0	0.0	0.0	0.0	0.0	0.0	0.0	0.0	0.0	0.0	0.0	0.0	0.0	15.0	D_0__Bacteria; D_1__Firmicutes; D_2__Bacilli; D_3__Lactobacillales; D_4__Leuconostocaceae; D_5__Leuconostoc; Ambiguous_taxa
828d11b936c3758cda0cc15427052964	47.0	118.0	261.0	52.0	15.0	53.0	64.0	69.0	46.0	0.0	76.0	0.0	45.0	0.0	0.0	579.0	31.0	96.0	292.0	13.0	97.0	30.0	38.0	35.0	0.0	36.0	29.0	21.0	0.0	33.0	0.0	42.0	D_0__Bacteria; D_1__Firmicutes; D_2__Clostridia; D_3__Clostridiales; D_4__Family XI; D_5__Gallicola; D_6__uncultured bacterium
dffbe3d8af0057fe92356997521352da	0.0	0.0	0.0	0.0	0.0	0.0	0.0	0.0	0.0	0.0	0.0	0.0	0.0	0.0	0.0	16.0	0.0	0.0	0.0	0.0	16.0	0.0	0.0	0.0	0.0	0.0	0.0	0.0	0.0	0.0	0.0	0.0	D_0__Bacteria; D_1__Firmicutes; D_2__Bacilli; D_3__Bacillales; D_4__Staphylococcaceae; D_5__Staphylococcus
57893ac82b4aee01160dcc1605feaffc	0.0	0.0	11.0	0.0	0.0	0.0	0.0	0.0	0.0	0.0	0.0	0.0	0.0	0.0	0.0	0.0	0.0	0.0	0.0	0.0	0.0	0.0	0.0	13.0	0.0	0.0	0.0	0.0	9.0	0.0	0.0	0.0	D_0__Bacteria; D_1__Proteobacteria; D_2__Gammaproteobacteria; D_3__SAR86 clade
a1fc3aa57c19f1dc18c2e848db8ac4fd	0.0	0.0	0.0	0.0	0.0	0.0	0.0	0.0	0.0	0.0	0.0	0.0	0.0	0.0	0.0	0.0	0.0	7.0	0.0	0.0	0.0	0.0	0.0	0.0	0.0	0.0	0.0	0.0	8.0	0.0	15.0	0.0	D_0__Bacteria; D_1__Firmicutes; D_2__Clostridia; D_3__Clostridiales; D_4__Family XI; D_5__Peptoniphilus; D_6__swine manure bacterium 37-5
b9abcb050cd4d4da5d84451c9ea221cf	0.0	0.0	0.0	0.0	0.0	0.0	0.0	2.0	0.0	0.0	4.0	0.0	0.0	0.0	0.0	0.0	0.0	0.0	0.0	0.0	0.0	0.0	0.0	0.0	0.0	0.0	0.0	0.0	0.0	0.0	0.0	0.0	D_0__Bacteria; D_1__Firmicutes; D_2__Bacilli; D_3__Lactobacillales; D_4__Carnobacteriaceae; D_5__Jeotgalibaca; D_6__uncultured bacterium
d5b678b72574d68e6939f166e6af11fa	0.0	0.0	0.0	0.0	0.0	0.0	0.0	0.0	4.0	14.0	0.0	0.0	0.0	0.0	0.0	0.0	0.0	0.0	0.0	0.0	3.0	0.0	0.0	0.0	0.0	0.0	0.0	0.0	0.0	0.0	0.0	0.0	D_0__Bacteria; D_1__Proteobacteria; D_2__Gammaproteobacteria; D_3__Xanthomonadales; D_4__Xanthomonadaceae; D_5__Pseudoxanthomonas; Ambiguous_taxa
5c50dc75a3f6668b99cfa6d9a32378c7	6.0	11.0	6.0	0.0	0.0	0.0	0.0	0.0	0.0	0.0	0.0	0.0	0.0	0.0	0.0	0.0	0.0	0.0	8.0	0.0	0.0	0.0	0.0	0.0	0.0	0.0	0.0	0.0	0.0	0.0	0.0	0.0	D_0__Bacteria; D_1__Actinobacteria; D_2__Actinobacteria; D_3__Micrococcales; D_4__Sanguibacteraceae; D_5__Sanguibacter; D_6__uncultured bacterium
0ef4ca3904ab27db87fea19347663d40	0.0	0.0	0.0	0.0	0.0	0.0	0.0	0.0	0.0	0.0	0.0	0.0	0.0	0.0	0.0	0.0	0.0	9.0	0.0	0.0	0.0	0.0	0.0	0.0	0.0	0.0	0.0	0.0	0.0	0.0	6.0	0.0	D_0__Bacteria; D_1__Firmicutes; D_2__Bacilli; D_3__Bacillales; D_4__Bacillaceae
11e7bf07de8ec2a13d1e2a3986b81668	0.0	0.0	0.0	0.0	0.0	0.0	0.0	0.0	0.0	0.0	0.0	0.0	0.0	0.0	0.0	0.0	0.0	5.0	0.0	0.0	0.0	0.0	0.0	0.0	0.0	0.0	0.0	0.0	0.0	0.0	7.0	0.0	D_0__Bacteria; D_1__Proteobacteria; D_2__Gammaproteobacteria; D_3__Betaproteobacteriales; D_4__Burkholderiaceae; D_5__Achromobacter
3ebc62f7343d3c4bb7e39cd9055fe503	0.0	0.0	3.0	0.0	0.0	0.0	0.0	9.0	0.0	0.0	0.0	0.0	0.0	0.0	0.0	0.0	0.0	0.0	0.0	0.0	0.0	0.0	0.0	0.0	0.0	0.0	0.0	0.0	0.0	0.0	0.0	0.0	D_0__Bacteria; D_1__Actinobacteria; D_2__Actinobacteria; D_3__Micrococcales; D_4__Microbacteriaceae; D_5__Microbacterium; Ambiguous_taxa
80522704d59cd214493d481cf1236310	0.0	31.0	14.0	40.0	0.0	0.0	0.0	0.0	0.0	38.0	53.0	44.0	40.0	0.0	0.0	0.0	23.0	0.0	48.0	0.0	24.0	0.0	31.0	35.0	22.0	0.0	0.0	14.0	23.0	0.0	45.0	27.0	D_0__Bacteria; D_1__Cyanobacteria; D_2__Oxyphotobacteria; D_3__Synechococcales; D_4__Cyanobiaceae
378c1f76a743cf2d26dcb171709b2b59	0.0	7.0	0.0	0.0	0.0	0.0	10.0	0.0	0.0	0.0	0.0	0.0	0.0	0.0	0.0	0.0	0.0	4.0	0.0	0.0	0.0	6.0	0.0	0.0	0.0	0.0	0.0	0.0	0.0	0.0	0.0	0.0	D_0__Bacteria; D_1__Proteobacteria; D_2__Gammaproteobacteria; D_3__Betaproteobacteriales; D_4__Burkholderiaceae; D_5__Acidovorax
ec5ea5d203275c470317d9222a6f6bbf	0.0	25.0	0.0	0.0	0.0	0.0	14.0	0.0	0.0	0.0	0.0	0.0	0.0	0.0	10.0	0.0	0.0	0.0	0.0	0.0	0.0	0.0	0.0	0.0	0.0	0.0	13.0	0.0	0.0	0.0	0.0	0.0	D_0__Bacteria; D_1__Firmicutes; D_2__Bacilli; D_3__Lactobacillales; D_4__Lactobacillaceae; D_5__Lactobacillus
f6f8ff5bbc247ea41f671d45a01052bd	0.0	0.0	0.0	0.0	0.0	0.0	0.0	0.0	0.0	10.0	0.0	0.0	0.0	0.0	0.0	0.0	0.0	0.0	0.0	0.0	0.0	0.0	0.0	0.0	0.0	0.0	0.0	0.0	0.0	0.0	2.0	0.0	D_0__Bacteria; D_1__Chloroflexi; D_2__Anaerolineae; D_3__RBG-13-54-9; D_4__uncultured bacterium; D_5__uncultured bacterium; D_6__uncultured bacterium
e59d7bf2bba8be8cde3e3a4e183556cd	0.0	0.0	0.0	0.0	0.0	0.0	0.0	0.0	0.0	0.0	42.0	0.0	47.0	0.0	0.0	0.0	0.0	0.0	0.0	0.0	0.0	0.0	0.0	123.0	0.0	0.0	0.0	0.0	0.0	0.0	0.0	59.0	D_0__Bacteria; D_1__Proteobacteria; D_2__Gammaproteobacteria; D_3__Vibrionales; D_4__Vibrionaceae; D_5__Photobacterium
8c848363e5610dcf4a39bc54f1d95e67	28.0	59.0	0.0	39.0	0.0	73.0	45.0	0.0	34.0	110.0	0.0	14.0	45.0	0.0	56.0	0.0	55.0	64.0	39.0	0.0	0.0	28.0	47.0	0.0	0.0	45.0	24.0	0.0	0.0	0.0	30.0	0.0	D_0__Bacteria; D_1__Firmicutes; D_2__Bacilli; D_3__Lactobacillales; D_4__Leuconostocaceae; D_5__Weissella; Ambiguous_taxa
bd654816a49e230a589364107e9e2cc4	0.0	0.0	0.0	0.0	8.0	13.0	0.0	6.0	0.0	0.0	0.0	0.0	0.0	0.0	0.0	3.0	0.0	5.0	0.0	0.0	0.0	0.0	0.0	0.0	0.0	0.0	0.0	0.0	0.0	0.0	0.0	0.0	D_0__Bacteria; D_1__Patescibacteria; D_2__Saccharimonadia; D_3__Saccharimonadales; D_4__Saccharimonadaceae; Ambiguous_taxa; Ambiguous_taxa
264e6087ccd5bd1bddaf8155c8ea94fe	24.0	0.0	0.0	0.0	0.0	0.0	0.0	0.0	0.0	0.0	0.0	0.0	0.0	10.0	0.0	0.0	0.0	0.0	0.0	0.0	9.0	0.0	0.0	0.0	0.0	0.0	0.0	0.0	0.0	0.0	0.0	0.0	D_0__Bacteria; D_1__Proteobacteria; D_2__Gammaproteobacteria; D_3__Enterobacteriales; D_4__Enterobacteriaceae; D_5__Escherichia-Shigella
07493c0473e9da507b3d80089b4d0863	0.0	0.0	0.0	0.0	0.0	0.0	0.0	0.0	0.0	0.0	0.0	0.0	6.0	0.0	0.0	0.0	0.0	0.0	0.0	0.0	0.0	4.0	0.0	0.0	0.0	0.0	0.0	0.0	0.0	0.0	0.0	0.0	D_0__Bacteria; D_1__Firmicutes; D_2__Clostridia; D_3__Clostridiales; D_4__Ruminococcaceae; D_5__Caproiciproducens; Ambiguous_taxa
297d6f3de50632cb021f4ac391d46853	41.0	90.0	72.0	22.0	18.0	54.0	31.0	76.0	38.0	21.0	66.0	0.0	33.0	0.0	20.0	36.0	37.0	69.0	54.0	34.0	71.0	74.0	51.0	53.0	42.0	33.0	29.0	20.0	34.0	42.0	58.0	33.0	D_0__Bacteria; D_1__Firmicutes; D_2__Bacilli; D_3__Lactobacillales; D_4__Lactobacillaceae; D_5__Lactobacillus; D_6__Lactobacillus delbrueckii
f2b5c571534b67bf67fbb5436b0f75ad	0.0	0.0	0.0	0.0	0.0	0.0	4.0	0.0	0.0	0.0	0.0	0.0	0.0	0.0	0.0	0.0	5.0	0.0	0.0	0.0	0.0	0.0	0.0	0.0	0.0	0.0	8.0	0.0	0.0	0.0	0.0	11.0	D_0__Bacteria; D_1__Actinobacteria; D_2__Actinobacteria; D_3__Micrococcales; D_4__Microbacteriaceae; D_5__Microbacterium; D_6__Microbacterium sp. YRR08
3aa786b84540c0797b5d874182e2fa96	0.0	20.0	0.0	9.0	0.0	0.0	0.0	38.0	11.0	0.0	0.0	0.0	0.0	0.0	0.0	0.0	0.0	6.0	20.0	0.0	0.0	0.0	0.0	0.0	0.0	5.0	28.0	0.0	13.0	0.0	0.0	0.0	D_0__Bacteria; D_1__Actinobacteria; D_2__Actinobacteria; D_3__Micrococcales; D_4__Micrococcaceae; D_5__Kocuria
b396eee3f88eed479de7117490d6d6e6	0.0	0.0	0.0	0.0	0.0	0.0	0.0	0.0	0.0	0.0	0.0	0.0	5.0	0.0	0.0	0.0	0.0	0.0	0.0	7.0	0.0	0.0	0.0	0.0	0.0	0.0	0.0	4.0	0.0	0.0	0.0	0.0	D_0__Bacteria; D_1__Actinobacteria; D_2__Actinobacteria; D_3__Corynebacteriales; D_4__Corynebacteriaceae; D_5__Corynebacterium 1; D_6__Corynebacterium glutamicum
8bc500d0ef81baf377e995c5c54fa2d4	137.0	203.0	683.0	69.0	76.0	100.0	371.0	279.0	103.0	0.0	75.0	0.0	41.0	0.0	93.0	628.0	35.0	148.0	786.0	83.0	310.0	477.0	101.0	0.0	0.0	63.0	54.0	0.0	0.0	101.0	41.0	82.0	D_0__Bacteria; D_1__Firmicutes; D_2__Bacilli; D_3__Bacillales; D_4__Planococcaceae; D_5__Savagea; Ambiguous_taxa
8cb4519b0db3bbea0828fa774e625a71	0.0	16.0	0.0	21.0	0.0	10.0	16.0	0.0	23.0	0.0	30.0	29.0	0.0	0.0	0.0	0.0	0.0	24.0	0.0	8.0	13.0	0.0	13.0	35.0	17.0	0.0	22.0	0.0	0.0	0.0	0.0	22.0	D_0__Bacteria; D_1__Firmicutes; D_2__Clostridia; D_3__Clostridiales; D_4__Peptostreptococcaceae; D_5__Peptostreptococcus; D_6__uncultured bacterium
cf3623dfde8df94d9b1ee3b143eca329	0.0	10.0	0.0	0.0	0.0	0.0	0.0	0.0	0.0	0.0	3.0	0.0	12.0	0.0	0.0	0.0	0.0	0.0	0.0	4.0	0.0	0.0	2.0	0.0	0.0	0.0	0.0	0.0	0.0	0.0	0.0	0.0	D_0__Bacteria; D_1__Actinobacteria; D_2__Actinobacteria; D_3__Pseudonocardiales; D_4__Pseudonocardiaceae; D_5__Saccharopolyspora
78bf095a3d0b3d4954fa0915c2a2c149	334.0	644.0	441.0	241.0	171.0	262.0	198.0	471.0	276.0	366.0	475.0	150.0	364.0	89.0	271.0	368.0	331.0	467.0	395.0	235.0	372.0	404.0	346.0	355.0	232.0	319.0	140.0	182.0	136.0	295.0	318.0	371.0	D_0__Bacteria; D_1__Firmicutes; D_2__Bacilli; D_3__Lactobacillales
e1984846bbc755fe34eb55bcf8067aed	0.0	0.0	0.0	0.0	0.0	0.0	0.0	15.0	0.0	7.0	0.0	0.0	0.0	0.0	15.0	0.0	0.0	0.0	0.0	0.0	0.0	0.0	0.0	0.0	0.0	0.0	0.0	0.0	0.0	0.0	0.0	13.0	D_0__Bacteria; D_1__Firmicutes; D_2__Bacilli; D_3__Bacillales; D_4__Bacillaceae; D_5__Geobacillus; D_6__Parageobacillus toebii
4f5b8c2b0daeedb5bad8d1e80c6b54fb	0.0	0.0	0.0	0.0	0.0	6.0	0.0	0.0	0.0	0.0	0.0	0.0	0.0	8.0	0.0	0.0	0.0	0.0	0.0	0.0	0.0	0.0	0.0	0.0	0.0	0.0	0.0	0.0	0.0	0.0	0.0	0.0	D_0__Bacteria; D_1__Firmicutes; D_2__Clostridia; D_3__Clostridiales; D_4__Clostridiaceae 1
23fe8641a4268313583e947365fbfb38	4.0	0.0	0.0	0.0	0.0	0.0	5.0	0.0	11.0	0.0	0.0	3.0	0.0	0.0	0.0	0.0	0.0	0.0	0.0	0.0	0.0	0.0	0.0	0.0	0.0	0.0	0.0	0.0	0.0	0.0	0.0	0.0	D_0__Bacteria; D_1__Firmicutes; D_2__Clostridia; D_3__Clostridiales; D_4__Clostridiaceae 1; D_5__Hathewaya; Ambiguous_taxa
c3c18f807117f9840a7a3a40bf0a1a28	0.0	15.0	0.0	0.0	0.0	0.0	0.0	0.0	0.0	0.0	0.0	0.0	0.0	0.0	0.0	0.0	0.0	0.0	0.0	0.0	0.0	0.0	10.0	0.0	0.0	0.0	0.0	0.0	0.0	0.0	0.0	0.0	D_0__Bacteria; D_1__Firmicutes; D_2__Bacilli; D_3__Bacillales; D_4__Bacillaceae; D_5__Bacillus
d937c16946dee3593443d5b1d46d323a	0.0	0.0	25.0	0.0	0.0	0.0	0.0	0.0	17.0	0.0	0.0	0.0	0.0	0.0	0.0	0.0	0.0	0.0	0.0	0.0	0.0	4.0	0.0	3.0	0.0	0.0	0.0	0.0	0.0	0.0	0.0	0.0	D_0__Bacteria; D_1__Firmicutes; D_2__Clostridia; D_3__Clostridiales; D_4__Family XI; D_5__Tissierella; D_6__Clostridiales bacterium mt7
65380d8ba3cad54cedd170c92953054f	0.0	36.0	111.0	38.0	0.0	0.0	35.0	0.0	0.0	0.0	0.0	0.0	0.0	0.0	20.0	268.0	0.0	102.0	95.0	0.0	79.0	46.0	0.0	0.0	15.0	0.0	0.0	0.0	0.0	0.0	38.0	42.0	D_0__Bacteria; D_1__Firmicutes; D_2__Clostridia; D_3__Clostridiales; D_4__Family XI; D_5__Gallicola; D_6__uncultured bacterium
5d346c6497ff7335a12242dea1788bb5	0.0	0.0	9.0	0.0	0.0	0.0	0.0	0.0	0.0	0.0	28.0	0.0	0.0	0.0	0.0	0.0	0.0	0.0	0.0	0.0	0.0	0.0	0.0	15.0	0.0	0.0	0.0	11.0	0.0	0.0	0.0	0.0	D_0__Bacteria; D_1__Actinobacteria; D_2__Actinobacteria; D_3__Micrococcales; D_4__Microbacteriaceae; D_5__Curtobacterium; Ambiguous_taxa
d47fbc8bf4a19f82431bc9f1d1886734	0.0	12.0	0.0	0.0	0.0	0.0	0.0	13.0	0.0	0.0	14.0	0.0	0.0	0.0	0.0	0.0	0.0	0.0	0.0	0.0	0.0	0.0	0.0	0.0	0.0	0.0	0.0	0.0	11.0	0.0	0.0	0.0	D_0__Bacteria; D_1__Proteobacteria; D_2__Alphaproteobacteria; D_3__SAR11 clade; D_4__Clade I; D_5__Clade Ia
8f214b501f537e630977b01c91f2e11f	3196.0	5773.0	3801.0	2131.0	1571.0	2674.0	4382.0	4032.0	6040.0	10763.0	3875.0	2987.0	3137.0	3226.0	2471.0	3005.0	3200.0	4129.0	2876.0	2188.0	6151.0	3793.0	6368.0	9726.0	5807.0	2750.0	3428.0	1403.0	4560.0	2558.0	2886.0	4345.0	D_0__Bacteria; D_1__Firmicutes; D_2__Bacilli; D_3__Lactobacillales; D_4__Leuconostocaceae; D_5__Leuconostoc; D_6__Leuconostoc citreum
a72240cc81b995f448baa80f43fbc301	0.0	6.0	27.0	6.0	8.0	0.0	17.0	14.0	0.0	0.0	0.0	4.0	8.0	0.0	0.0	24.0	0.0	33.0	0.0	5.0	40.0	0.0	0.0	32.0	0.0	3.0	0.0	0.0	30.0	0.0	0.0	13.0	D_0__Bacteria; D_1__Proteobacteria; D_2__Alphaproteobacteria; D_3__Rhizobiales; D_4__Rhizobiaceae; D_5__Ochrobactrum
9650c6fa806537c32957ef520cef4ad5	0.0	0.0	0.0	0.0	0.0	0.0	0.0	0.0	0.0	0.0	0.0	0.0	0.0	0.0	0.0	0.0	0.0	0.0	0.0	0.0	0.0	0.0	8.0	0.0	0.0	6.0	0.0	0.0	4.0	0.0	0.0	0.0	D_0__Bacteria; D_1__Fusobacteria; D_2__Fusobacteriia; D_3__Fusobacteriales; D_4__Fusobacteriaceae; D_5__Fusobacterium
a5247f2fcbd1f576bd225c8c0d4b23da	0.0	0.0	0.0	0.0	0.0	0.0	0.0	0.0	0.0	0.0	50.0	0.0	0.0	0.0	0.0	31.0	0.0	0.0	0.0	0.0	0.0	0.0	41.0	0.0	0.0	0.0	0.0	0.0	0.0	0.0	0.0	0.0	D_0__Bacteria; D_1__Firmicutes; D_2__Bacilli; D_3__Lactobacillales; D_4__Lactobacillaceae; D_5__Lactobacillus; Ambiguous_taxa
d8d8173065b83eca93ef227962142305	0.0	0.0	0.0	0.0	0.0	0.0	0.0	0.0	0.0	0.0	0.0	0.0	0.0	0.0	0.0	0.0	0.0	0.0	0.0	7.0	0.0	0.0	0.0	0.0	0.0	0.0	0.0	0.0	0.0	6.0	0.0	0.0	D_0__Bacteria; D_1__Proteobacteria; D_2__Deltaproteobacteria; D_3__Myxococcales; D_4__Polyangiaceae; D_5__Pajaroellobacter
44c5d38aeae226ed25505c44020326b6	12.0	0.0	0.0	0.0	0.0	0.0	0.0	3.0	0.0	11.0	6.0	0.0	12.0	0.0	0.0	0.0	0.0	5.0	0.0	0.0	0.0	0.0	0.0	12.0	0.0	0.0	0.0	0.0	0.0	0.0	9.0	0.0	D_0__Bacteria; D_1__Actinobacteria; D_2__Actinobacteria; D_3__Micrococcales; D_4__Micrococcaceae; D_5__Glutamicibacter; D_6__uncultured bacterium
6eccfa06bddf68f16a4c502d525df411	0.0	0.0	0.0	17.0	0.0	0.0	0.0	0.0	0.0	0.0	0.0	0.0	0.0	0.0	0.0	0.0	0.0	0.0	0.0	0.0	0.0	0.0	0.0	0.0	6.0	0.0	0.0	0.0	0.0	0.0	0.0	0.0	D_0__Bacteria; D_1__Firmicutes; D_2__Negativicutes; D_3__Selenomonadales; D_4__Veillonellaceae; D_5__Megasphaera
da61627240af7b4694b0ad2d6d0dc4fd	36.0	35.0	29.0	0.0	31.0	0.0	0.0	49.0	0.0	0.0	45.0	0.0	0.0	0.0	0.0	44.0	0.0	39.0	36.0	0.0	30.0	57.0	0.0	0.0	0.0	0.0	0.0	0.0	0.0	28.0	0.0	32.0	D_0__Bacteria; D_1__Firmicutes; D_2__Bacilli; D_3__Lactobacillales; D_4__Leuconostocaceae; D_5__Leuconostoc
c02fe1885fa38fcda023c808317727ff	62.0	88.0	240.0	86.0	0.0	28.0	93.0	104.0	29.0	0.0	41.0	0.0	0.0	0.0	31.0	218.0	22.0	73.0	150.0	24.0	124.0	42.0	63.0	40.0	0.0	0.0	15.0	21.0	0.0	33.0	18.0	68.0	D_0__Bacteria; D_1__Firmicutes; D_2__Bacilli; D_3__Bacillales; D_4__Planococcaceae; D_5__Kurthia; D_6__Kurthia sp. PAOGL173
d81953d362dec7498d6d823c1639b3d6	10.0	0.0	0.0	12.0	8.0	0.0	41.0	24.0	19.0	50.0	0.0	18.0	0.0	18.0	0.0	18.0	6.0	0.0	0.0	0.0	35.0	0.0	25.0	84.0	26.0	29.0	50.0	0.0	31.0	21.0	0.0	27.0	D_0__Bacteria; D_1__Actinobacteria; D_2__Actinobacteria; D_3__Micrococcales; D_4__Microbacteriaceae; D_5__Curtobacterium; Ambiguous_taxa
f09bd5dbf97dad6bb69b956e4a1235cb	0.0	6.0	31.0	0.0	0.0	0.0	13.0	0.0	0.0	0.0	0.0	0.0	0.0	0.0	0.0	0.0	0.0	17.0	0.0	0.0	8.0	0.0	0.0	0.0	0.0	0.0	0.0	0.0	0.0	0.0	0.0	9.0	D_0__Bacteria; D_1__Proteobacteria; D_2__Alphaproteobacteria; D_3__Rhizobiales; D_4__Rhizobiaceae; D_5__Paenochrobactrum
b62fd67a341d08cd711cc0a8af7f3105	0.0	0.0	0.0	0.0	0.0	0.0	0.0	0.0	0.0	0.0	0.0	0.0	6.0	0.0	0.0	0.0	0.0	0.0	0.0	0.0	0.0	0.0	0.0	0.0	0.0	0.0	0.0	0.0	0.0	0.0	8.0	0.0	D_0__Bacteria; D_1__Firmicutes; D_2__Bacilli; D_3__Lactobacillales; D_4__Carnobacteriaceae; D_5__Carnobacterium; Ambiguous_taxa
2f71a4a78be82d4ba650b8d2072b31f5	0.0	0.0	0.0	0.0	0.0	0.0	0.0	0.0	32.0	0.0	0.0	0.0	0.0	0.0	0.0	0.0	0.0	54.0	0.0	0.0	0.0	10.0	0.0	0.0	0.0	0.0	0.0	0.0	0.0	0.0	0.0	0.0	D_0__Bacteria; D_1__Firmicutes; D_2__Bacilli; D_3__Lactobacillales; D_4__Lactobacillaceae; D_5__Lactobacillus; D_6__Lactobacillus brevis
1021cf1993292ae6f4e2255d10b2c029	0.0	0.0	0.0	0.0	0.0	0.0	6.0	0.0	0.0	33.0	0.0	0.0	0.0	0.0	0.0	0.0	0.0	0.0	0.0	0.0	0.0	0.0	0.0	23.0	7.0	0.0	0.0	0.0	11.0	0.0	0.0	11.0	D_0__Bacteria; D_1__Firmicutes; D_2__Bacilli; D_3__Lactobacillales; D_4__Streptococcaceae; D_5__Streptococcus; D_6__Streptococcus sobrinus
b30885cedbcc62aa4a8b9419261cc49b	0.0	0.0	0.0	0.0	0.0	0.0	0.0	0.0	0.0	0.0	0.0	0.0	0.0	0.0	0.0	0.0	0.0	0.0	0.0	3.0	0.0	0.0	5.0	0.0	0.0	0.0	0.0	0.0	0.0	0.0	0.0	0.0	D_0__Bacteria; D_1__Bacteroidetes; D_2__Bacteroidia; D_3__Chitinophagales; D_4__Saprospiraceae; D_5__uncultured
d8ec99cea72e91599c673b2f86f69851	0.0	0.0	0.0	0.0	0.0	0.0	0.0	0.0	0.0	0.0	2.0	0.0	0.0	0.0	0.0	0.0	0.0	0.0	0.0	0.0	0.0	0.0	0.0	7.0	0.0	0.0	0.0	0.0	0.0	0.0	0.0	0.0	D_0__Bacteria; D_1__Firmicutes; D_2__Bacilli; D_3__Bacillales; D_4__Bacillaceae; D_5__Ureibacillus; Ambiguous_taxa
6cdf9b51985e36f47be412c03e457e72	0.0	23.0	0.0	0.0	0.0	11.0	15.0	0.0	8.0	12.0	0.0	9.0	0.0	0.0	0.0	8.0	0.0	0.0	0.0	3.0	0.0	10.0	0.0	0.0	10.0	0.0	9.0	0.0	0.0	3.0	0.0	0.0	D_0__Bacteria; D_1__Bacteroidetes; D_2__Bacteroidia; D_3__Cytophagales; D_4__Spirosomaceae; D_5__Pseudarcicella; Ambiguous_taxa
05d832d3f162282b09a89673555cef23	28.0	0.0	0.0	11.0	0.0	0.0	0.0	0.0	0.0	22.0	0.0	0.0	0.0	0.0	0.0	0.0	0.0	0.0	0.0	0.0	0.0	0.0	0.0	0.0	0.0	0.0	0.0	0.0	5.0	0.0	0.0	0.0	D_0__Bacteria; D_1__Proteobacteria; D_2__Gammaproteobacteria; D_3__Betaproteobacteriales; D_4__Burkholderiaceae; D_5__Limnohabitans; Ambiguous_taxa
db91fd9b1d437c28dde8bbf7474b86b0	109.0	80.0	296.0	99.0	20.0	66.0	145.0	118.0	26.0	0.0	77.0	15.0	51.0	0.0	0.0	242.0	33.0	392.0	716.0	64.0	145.0	89.0	46.0	34.0	0.0	45.0	52.0	15.0	6.0	45.0	27.0	55.0	D_0__Bacteria; D_1__Firmicutes; D_2__Bacilli; D_3__Bacillales; D_4__Staphylococcaceae; D_5__Macrococcus; Ambiguous_taxa
0dd1e597bd3c74f5a17c97a54f09ed51	0.0	0.0	0.0	0.0	0.0	0.0	0.0	0.0	5.0	7.0	15.0	3.0	8.0	0.0	0.0	5.0	0.0	0.0	0.0	0.0	0.0	0.0	0.0	0.0	0.0	4.0	0.0	0.0	13.0	0.0	0.0	0.0	D_0__Bacteria; D_1__Firmicutes; D_2__Clostridia; D_3__Clostridiales; D_4__Peptostreptococcaceae; D_5__Paraclostridium
c4a24e3cd57a21bcbda76997c23b2888	0.0	0.0	0.0	0.0	0.0	0.0	0.0	0.0	0.0	0.0	0.0	0.0	0.0	0.0	0.0	5.0	0.0	0.0	0.0	0.0	0.0	0.0	7.0	0.0	0.0	0.0	4.0	0.0	0.0	0.0	0.0	0.0	D_0__Bacteria; D_1__Patescibacteria; D_2__Saccharimonadia; D_3__Saccharimonadales; D_4__uncultured bacterium; D_5__uncultured bacterium; D_6__uncultured bacterium
9ccb9e5b51e086a99d4a7c43e9de1eac	0.0	0.0	0.0	0.0	0.0	0.0	0.0	0.0	0.0	0.0	6.0	0.0	0.0	0.0	0.0	0.0	0.0	0.0	0.0	0.0	0.0	0.0	0.0	0.0	0.0	0.0	0.0	0.0	0.0	7.0	0.0	0.0	D_0__Bacteria; D_1__Firmicutes; D_2__Clostridia; D_3__Clostridiales; D_4__Family XI; D_5__Tissierella; D_6__uncultured bacterium
449d6bfa1fa4362a9c934a4a86fd5ad2	0.0	41.0	36.0	0.0	0.0	0.0	0.0	0.0	0.0	0.0	32.0	0.0	0.0	0.0	0.0	0.0	0.0	33.0	0.0	0.0	0.0	0.0	0.0	0.0	0.0	26.0	0.0	0.0	0.0	0.0	29.0	0.0	D_0__Bacteria; D_1__Firmicutes; D_2__Bacilli; D_3__Lactobacillales; D_4__Lactobacillaceae; D_5__Lactobacillus
f864404408c7390299bf61f260b0d978	0.0	0.0	0.0	0.0	0.0	4.0	3.0	0.0	8.0	0.0	0.0	8.0	0.0	0.0	0.0	0.0	0.0	5.0	0.0	0.0	0.0	0.0	12.0	0.0	0.0	0.0	0.0	0.0	6.0	4.0	0.0	0.0	D_0__Bacteria; D_1__Firmicutes; D_2__Clostridia; D_3__Clostridiales; D_4__Family XI; D_5__Tepidimicrobium; D_6__Tepidimicrobium sp. GRC1
1440c1f643b7cb5fda8b4d92c6e86e24	31.0	0.0	36.0	0.0	0.0	0.0	0.0	0.0	24.0	30.0	96.0	46.0	124.0	0.0	0.0	24.0	74.0	0.0	102.0	0.0	33.0	28.0	35.0	36.0	45.0	0.0	0.0	0.0	69.0	0.0	64.0	42.0	D_0__Bacteria; D_1__Cyanobacteria; D_2__Oxyphotobacteria; D_3__Synechococcales; D_4__Cyanobiaceae; D_5__Synechococcus CC9902
a50e9c0b5d6216a4fcf51922e623348d	9.0	0.0	0.0	0.0	0.0	0.0	0.0	9.0	0.0	0.0	0.0	0.0	0.0	0.0	0.0	0.0	0.0	0.0	0.0	0.0	0.0	11.0	0.0	0.0	0.0	0.0	0.0	0.0	0.0	0.0	0.0	0.0	D_0__Bacteria; D_1__Proteobacteria; D_2__Gammaproteobacteria; D_3__Betaproteobacteriales; D_4__Burkholderiaceae; D_5__Delftia
ca29bba3b497928feda6759d8aca3a91	0.0	0.0	0.0	0.0	0.0	0.0	0.0	0.0	12.0	0.0	0.0	0.0	0.0	0.0	0.0	0.0	0.0	0.0	0.0	0.0	0.0	0.0	9.0	0.0	0.0	0.0	0.0	0.0	0.0	0.0	0.0	0.0	D_0__Bacteria; D_1__Firmicutes; D_2__Bacilli; D_3__Lactobacillales; D_4__Lactobacillaceae; D_5__Lactobacillus; D_6__uncultured rumen bacterium 3C3d-12
e7e4d531a34fc2cc69d7155e5cd50778	4.0	4.0	0.0	0.0	0.0	0.0	0.0	0.0	0.0	15.0	0.0	0.0	10.0	0.0	0.0	0.0	0.0	0.0	0.0	0.0	0.0	0.0	0.0	3.0	0.0	3.0	0.0	0.0	0.0	0.0	0.0	0.0	D_0__Bacteria; D_1__Firmicutes; D_2__Negativicutes; D_3__Selenomonadales; D_4__Veillonellaceae; D_5__Megasphaera
38b58ccf1c3e2d224473727b293b4824	0.0	6.0	26.0	0.0	0.0	0.0	16.0	13.0	0.0	0.0	0.0	0.0	0.0	0.0	0.0	12.0	0.0	0.0	25.0	0.0	0.0	11.0	0.0	13.0	0.0	0.0	0.0	0.0	0.0	0.0	0.0	0.0	D_0__Bacteria; D_1__Proteobacteria; D_2__Gammaproteobacteria; D_3__Betaproteobacteriales; D_4__Burkholderiaceae; D_5__Alcaligenes
696ff2bf8d227bbac9d1a45849bc266a	0.0	92.0	37.0	0.0	0.0	47.0	0.0	55.0	41.0	57.0	62.0	0.0	73.0	0.0	0.0	0.0	63.0	59.0	38.0	55.0	51.0	68.0	66.0	38.0	51.0	0.0	0.0	37.0	0.0	35.0	42.0	39.0	D_0__Bacteria; D_1__Firmicutes; D_2__Bacilli; D_3__Lactobacillales; D_4__Lactobacillaceae; D_5__Lactobacillus
9b29abb3e37c66cf3f6525175524a1cf	29.0	0.0	0.0	0.0	0.0	0.0	5.0	0.0	0.0	0.0	0.0	0.0	0.0	0.0	14.0	0.0	0.0	0.0	17.0	0.0	0.0	47.0	0.0	11.0	0.0	0.0	0.0	0.0	0.0	0.0	0.0	0.0	D_0__Bacteria; D_1__Actinobacteria; D_2__Actinobacteria; D_3__Corynebacteriales; D_4__Corynebacteriaceae; D_5__Corynebacterium 1
41ec45f29388c123b0537fb873f550cd	130.0	237.0	187.0	110.0	57.0	110.0	52.0	164.0	121.0	150.0	203.0	54.0	109.0	0.0	141.0	126.0	132.0	160.0	97.0	73.0	120.0	164.0	160.0	127.0	111.0	95.0	37.0	41.0	67.0	107.0	150.0	162.0	D_0__Bacteria; D_1__Firmicutes; D_2__Bacilli; D_3__Lactobacillales; D_4__Streptococcaceae; D_5__Lactococcus; Ambiguous_taxa
36db1d69e1c35ba265870b7d7078f032	0.0	0.0	2.0	0.0	0.0	0.0	5.0	0.0	3.0	0.0	0.0	0.0	0.0	0.0	0.0	0.0	3.0	3.0	0.0	0.0	0.0	0.0	0.0	4.0	0.0	0.0	0.0	0.0	0.0	0.0	0.0	0.0	D_0__Bacteria; D_1__Actinobacteria; D_2__Actinobacteria; D_3__Micrococcales; D_4__Microbacteriaceae; D_5__Clavibacter
abedfea89fb42f15f49a8882ae599247	285.0	550.0	407.0	210.0	151.0	301.0	248.0	427.0	234.0	411.0	427.0	123.0	328.0	144.0	219.0	270.0	352.0	303.0	302.0	207.0	311.0	356.0	368.0	387.0	242.0	256.0	193.0	142.0	184.0	284.0	267.0	282.0	D_0__Bacteria; D_1__Firmicutes; D_2__Bacilli; D_3__Lactobacillales; D_4__Lactobacillaceae; D_5__Lactobacillus
4e8c86ee7a928e87a23af08de451abc8	11.0	10.0	15.0	13.0	0.0	10.0	9.0	0.0	0.0	9.0	0.0	0.0	0.0	5.0	4.0	18.0	28.0	13.0	11.0	11.0	7.0	17.0	0.0	24.0	4.0	0.0	0.0	5.0	9.0	5.0	12.0	17.0	D_0__Bacteria; D_1__Firmicutes; D_2__Bacilli; D_3__Lactobacillales; D_4__Streptococcaceae; D_5__Streptococcus
771411cb54e8f1fc7f7407ed20e40356	43.0	32.0	10.0	0.0	5.0	0.0	0.0	20.0	0.0	9.0	0.0	0.0	37.0	0.0	21.0	0.0	0.0	0.0	7.0	9.0	0.0	18.0	0.0	0.0	0.0	0.0	0.0	0.0	0.0	0.0	0.0	0.0	D_0__Bacteria; D_1__Firmicutes; D_2__Bacilli; D_3__Bacillales; D_4__Family XII; D_5__Exiguobacterium
575ace4e5d2121aee7342af842538309	68.0	117.0	64.0	50.0	32.0	86.0	0.0	77.0	0.0	54.0	89.0	0.0	102.0	0.0	70.0	63.0	67.0	96.0	104.0	49.0	50.0	78.0	64.0	34.0	0.0	68.0	29.0	49.0	0.0	55.0	70.0	66.0	D_0__Bacteria; D_1__Firmicutes; D_2__Bacilli; D_3__Lactobacillales; D_4__Lactobacillaceae; D_5__Lactobacillus; D_6__Lactobacillus fermentum
1144599cda34a3d5aedbba63fc06f732	0.0	0.0	0.0	0.0	0.0	0.0	12.0	0.0	0.0	0.0	11.0	0.0	0.0	0.0	0.0	0.0	0.0	0.0	0.0	0.0	0.0	0.0	0.0	34.0	0.0	0.0	24.0	0.0	0.0	0.0	0.0	0.0	D_0__Bacteria; D_1__Firmicutes; D_2__Clostridia; D_3__Clostridiales; D_4__Clostridiaceae 1; D_5__Clostridium sensu stricto 7
ee170152ecf9e3d341d5e06232444beb	0.0	0.0	0.0	36.0	0.0	0.0	36.0	46.0	0.0	60.0	0.0	0.0	18.0	0.0	0.0	0.0	0.0	0.0	134.0	0.0	0.0	30.0	0.0	0.0	0.0	0.0	0.0	0.0	0.0	0.0	0.0	0.0	D_0__Bacteria; D_1__Firmicutes; D_2__Bacilli; D_3__Bacillales; D_4__Staphylococcaceae; D_5__Staphylococcus; D_6__Staphylococcus condimenti
c67bb1881ba2797836b08a5d9fd137a2	0.0	0.0	0.0	0.0	0.0	0.0	0.0	0.0	0.0	0.0	0.0	0.0	0.0	0.0	0.0	0.0	0.0	7.0	0.0	0.0	0.0	0.0	0.0	0.0	0.0	0.0	0.0	0.0	0.0	0.0	4.0	0.0	D_0__Bacteria; D_1__Proteobacteria; D_2__Gammaproteobacteria; D_3__SAR86 clade
8fed70821c0b5e973f03be4c9a33da22	0.0	0.0	0.0	0.0	0.0	0.0	8.0	0.0	0.0	0.0	0.0	0.0	0.0	0.0	0.0	0.0	0.0	0.0	0.0	0.0	0.0	0.0	0.0	7.0	0.0	0.0	0.0	0.0	0.0	0.0	0.0	0.0	D_0__Bacteria; D_1__Bacteroidetes; D_2__Bacteroidia; D_3__Sphingobacteriales; D_4__Sphingobacteriaceae; D_5__Sphingobacterium; Ambiguous_taxa
2da3300fef3240fdad85a5143264b019	37.0	83.0	43.0	0.0	0.0	0.0	0.0	76.0	0.0	0.0	76.0	0.0	56.0	0.0	0.0	39.0	63.0	0.0	64.0	0.0	52.0	0.0	0.0	0.0	0.0	58.0	23.0	0.0	0.0	0.0	69.0	52.0	D_0__Bacteria; D_1__Firmicutes; D_2__Bacilli; D_3__Lactobacillales; D_4__Lactobacillaceae; D_5__Lactobacillus; D_6__Lactobacillus brevis
3308d40684ae8069f52f6c200e5d21d8	0.0	51.0	37.0	0.0	0.0	41.0	86.0	0.0	103.0	112.0	75.0	53.0	0.0	0.0	0.0	39.0	0.0	31.0	31.0	0.0	90.0	36.0	114.0	209.0	77.0	0.0	58.0	31.0	86.0	0.0	0.0	43.0	D_0__Bacteria; D_1__Firmicutes; D_2__Bacilli; D_3__Lactobacillales; D_4__Lactobacillaceae; D_5__Lactobacillus; D_6__Lactobacillus helveticus
9f14b56147857e77ed679a49ac743249	5.0	0.0	0.0	0.0	0.0	0.0	0.0	0.0	0.0	0.0	0.0	0.0	3.0	0.0	0.0	0.0	3.0	0.0	0.0	3.0	0.0	0.0	0.0	0.0	0.0	0.0	0.0	0.0	0.0	0.0	0.0	0.0	D_0__Bacteria; D_1__Actinobacteria; D_2__Actinobacteria; D_3__Propionibacteriales; D_4__Propionibacteriaceae; D_5__Luteococcus; Ambiguous_taxa
4f68e3a1b322d2a1bec24f6d3aff6f0d	0.0	0.0	0.0	0.0	0.0	0.0	0.0	8.0	5.0	0.0	13.0	0.0	0.0	0.0	0.0	0.0	0.0	0.0	0.0	0.0	0.0	0.0	0.0	0.0	0.0	0.0	0.0	0.0	0.0	0.0	0.0	0.0	D_0__Bacteria; D_1__Proteobacteria; D_2__Alphaproteobacteria; D_3__SAR11 clade; D_4__Clade IV; Ambiguous_taxa; Ambiguous_taxa
a67113204c1b6de0166205fbadfa9240	0.0	0.0	0.0	0.0	0.0	0.0	0.0	0.0	0.0	0.0	0.0	0.0	0.0	0.0	3.0	0.0	0.0	7.0	0.0	0.0	0.0	0.0	9.0	0.0	0.0	0.0	0.0	0.0	0.0	0.0	0.0	0.0	D_0__Bacteria; D_1__Bacteroidetes; D_2__Bacteroidia; D_3__Cytophagales; D_4__Spirosomaceae; D_5__Pseudarcicella; Ambiguous_taxa
7b40a66ee2a40fd498daf585df9bf47f	0.0	7.0	0.0	0.0	0.0	0.0	0.0	0.0	0.0	0.0	0.0	3.0	0.0	0.0	4.0	0.0	0.0	0.0	10.0	0.0	0.0	8.0	0.0	0.0	0.0	0.0	0.0	0.0	0.0	0.0	0.0	0.0	D_0__Bacteria; D_1__Proteobacteria; D_2__Gammaproteobacteria; D_3__Betaproteobacteriales; D_4__Burkholderiaceae; D_5__Comamonas; D_6__Comamonas terrigena
584895d196dd80e3eab0325466e19d1c	0.0	0.0	0.0	0.0	0.0	0.0	0.0	5.0	0.0	0.0	0.0	0.0	0.0	0.0	0.0	0.0	0.0	8.0	6.0	0.0	0.0	0.0	0.0	0.0	0.0	0.0	0.0	0.0	0.0	0.0	0.0	0.0	D_0__Bacteria; D_1__Firmicutes; D_2__Clostridia; D_3__Clostridiales; D_4__Family XI; D_5__Anaerococcus; Ambiguous_taxa
891cbbfab76abcee0df5a00e5710cce2	0.0	0.0	0.0	0.0	0.0	0.0	9.0	0.0	8.0	0.0	0.0	0.0	0.0	4.0	3.0	0.0	0.0	0.0	0.0	0.0	5.0	0.0	3.0	16.0	0.0	0.0	11.0	0.0	0.0	0.0	0.0	0.0	D_0__Bacteria; D_1__Firmicutes; D_2__Bacilli; D_3__Lactobacillales; D_4__Streptococcaceae; D_5__Anthococcus; Ambiguous_taxa
98538d578a1eae93bb33c943e4ffd3a3	0.0	0.0	0.0	7.0	0.0	0.0	0.0	0.0	0.0	0.0	13.0	0.0	0.0	0.0	0.0	0.0	0.0	0.0	0.0	0.0	0.0	0.0	0.0	0.0	0.0	0.0	0.0	0.0	0.0	0.0	0.0	0.0	D_0__Bacteria; D_1__Proteobacteria; D_2__Alphaproteobacteria; D_3__Rhizobiales; D_4__Rhizobiaceae
8faafad27c088c6a2aa442b6a30084fe	26.0	36.0	37.0	27.0	4.0	21.0	27.0	31.0	60.0	163.0	0.0	16.0	33.0	0.0	12.0	30.0	11.0	83.0	10.0	12.0	80.0	75.0	46.0	64.0	32.0	20.0	10.0	11.0	6.0	48.0	32.0	50.0	D_0__Bacteria; D_1__Patescibacteria; D_2__Saccharimonadia; D_3__Saccharimonadales; D_4__uncultured bacterium; D_5__uncultured bacterium; D_6__uncultured bacterium
8b3425a88681859fbc1bfbf17e0d9296	0.0	0.0	0.0	0.0	0.0	0.0	0.0	0.0	0.0	40.0	0.0	0.0	19.0	9.0	0.0	15.0	0.0	0.0	0.0	0.0	24.0	0.0	0.0	0.0	15.0	0.0	0.0	0.0	0.0	0.0	0.0	0.0	D_0__Bacteria; D_1__Firmicutes; D_2__Clostridia; D_3__Clostridiales; D_4__Clostridiaceae 1; D_5__Clostridium sensu stricto 7; D_6__uncultured Clostridium sp.
d425602e2be84d71c2b438281e0a3872	0.0	0.0	35.0	0.0	0.0	0.0	0.0	54.0	8.0	15.0	0.0	0.0	139.0	0.0	0.0	0.0	0.0	17.0	0.0	0.0	0.0	0.0	0.0	41.0	0.0	0.0	0.0	62.0	0.0	53.0	0.0	110.0	D_0__Bacteria; D_1__Proteobacteria; D_2__Gammaproteobacteria; D_3__Vibrionales; D_4__Vibrionaceae; D_5__Photobacterium
7bcf0fb49e20e6a38c8887a2e05f4eb0	6.0	10.0	6.0	0.0	2.0	0.0	8.0	9.0	8.0	15.0	2.0	0.0	0.0	0.0	0.0	0.0	0.0	9.0	3.0	4.0	6.0	10.0	0.0	14.0	4.0	13.0	3.0	0.0	0.0	0.0	4.0	5.0	D_0__Bacteria; D_1__Firmicutes; D_2__Bacilli; D_3__Lactobacillales; D_4__Streptococcaceae; D_5__Lactovum; D_6__uncultured bacterium
6e28a903a71761046045918415f9880c	0.0	0.0	0.0	0.0	0.0	0.0	0.0	0.0	0.0	0.0	0.0	0.0	0.0	3.0	0.0	0.0	0.0	0.0	0.0	0.0	0.0	0.0	6.0	0.0	0.0	0.0	0.0	0.0	0.0	0.0	0.0	0.0	D_0__Bacteria; D_1__Firmicutes; D_2__Bacilli; D_3__Lactobacillales; D_4__Enterococcaceae; D_5__Vagococcus; D_6__uncultured bacterium
1f6bf2c6023b1ccadfd06644df3a4c6e	0.0	0.0	0.0	0.0	0.0	0.0	0.0	0.0	0.0	0.0	6.0	0.0	0.0	0.0	0.0	0.0	0.0	0.0	0.0	6.0	0.0	0.0	0.0	0.0	0.0	0.0	0.0	0.0	4.0	0.0	0.0	0.0	D_0__Bacteria; D_1__Firmicutes; D_2__Bacilli; D_3__Lactobacillales; D_4__Streptococcaceae; D_5__Lactococcus; Ambiguous_taxa
4445eb3c12e988e9047cf3e5910b6824	0.0	0.0	0.0	0.0	0.0	0.0	0.0	0.0	0.0	0.0	0.0	0.0	0.0	0.0	0.0	0.0	0.0	0.0	0.0	0.0	2.0	0.0	0.0	10.0	0.0	0.0	0.0	0.0	0.0	0.0	0.0	0.0	D_0__Bacteria; D_1__Bacteroidetes; D_2__Bacteroidia; D_3__Bacteroidales; D_4__Bacteroidaceae; D_5__Bacteroides; Ambiguous_taxa
38e20330cee340b13dcbeccba0deac21	0.0	0.0	0.0	0.0	0.0	0.0	0.0	0.0	0.0	5.0	0.0	0.0	0.0	0.0	0.0	5.0	0.0	0.0	0.0	0.0	0.0	0.0	0.0	0.0	0.0	0.0	0.0	0.0	0.0	0.0	0.0	0.0	D_0__Bacteria; D_1__Firmicutes; D_2__Clostridia; D_3__Clostridiales; D_4__Family XI; D_5__Tissierella
2bb3ab9c498901dcb14dcdd7ded978ac	0.0	0.0	0.0	0.0	0.0	0.0	0.0	0.0	0.0	0.0	0.0	0.0	0.0	0.0	0.0	0.0	0.0	6.0	0.0	0.0	0.0	2.0	0.0	0.0	0.0	0.0	0.0	0.0	0.0	0.0	0.0	0.0	D_0__Bacteria; D_1__Firmicutes; D_2__Negativicutes; D_3__Selenomonadales; D_4__Veillonellaceae; D_5__Megasphaera; Ambiguous_taxa
0ec30afc91cbb5f0add774a7e1c117cd	10.0	0.0	0.0	0.0	0.0	0.0	0.0	21.0	0.0	0.0	0.0	11.0	0.0	0.0	0.0	0.0	0.0	0.0	24.0	0.0	0.0	22.0	0.0	0.0	0.0	0.0	38.0	0.0	0.0	0.0	0.0	0.0	D_0__Bacteria; D_1__Proteobacteria; D_2__Gammaproteobacteria; D_3__Pseudomonadales; D_4__Moraxellaceae; D_5__Acinetobacter
f82733bbff6332752ccda8eada721f88	0.0	0.0	0.0	0.0	0.0	0.0	0.0	0.0	0.0	0.0	0.0	0.0	0.0	0.0	0.0	0.0	0.0	0.0	0.0	0.0	10.0	0.0	0.0	8.0	0.0	0.0	0.0	0.0	0.0	0.0	0.0	3.0	D_0__Bacteria; D_1__Chloroflexi; D_2__Chloroflexia; D_3__Thermomicrobiales; D_4__JG30-KF-CM45; D_5__uncultured bacterium; D_6__uncultured bacterium
d2eaefa9c32ef27b667c72c8a3f3a697	0.0	0.0	0.0	0.0	0.0	0.0	0.0	0.0	0.0	0.0	0.0	4.0	0.0	0.0	0.0	0.0	0.0	0.0	0.0	0.0	0.0	9.0	0.0	0.0	0.0	0.0	0.0	0.0	8.0	0.0	0.0	0.0	D_0__Bacteria; D_1__Firmicutes; D_2__Bacilli; D_3__Lactobacillales; D_4__Lactobacillaceae; D_5__Lactobacillus; D_6__Lactobacillus thailandensis
3a436410901cad304b093c760392f487	0.0	9.0	0.0	0.0	0.0	0.0	6.0	0.0	0.0	0.0	0.0	0.0	0.0	0.0	0.0	0.0	0.0	0.0	0.0	0.0	0.0	0.0	0.0	0.0	0.0	0.0	0.0	0.0	0.0	0.0	0.0	0.0	D_0__Bacteria; D_1__Proteobacteria; D_2__Gammaproteobacteria; D_3__Betaproteobacteriales; D_4__Aquaspirillaceae; D_5__Microvirgula; Ambiguous_taxa
ee359c215bce00f0a2011b56018d3271	0.0	0.0	0.0	0.0	0.0	0.0	2.0	0.0	0.0	0.0	0.0	0.0	0.0	0.0	0.0	0.0	0.0	0.0	5.0	0.0	0.0	7.0	0.0	0.0	0.0	0.0	0.0	0.0	0.0	0.0	0.0	0.0	D_0__Bacteria; D_1__Firmicutes; D_2__Clostridia; D_3__Clostridiales; D_4__Clostridiaceae 1; D_5__Haloimpatiens; Ambiguous_taxa
b80d5faaea714eafe52b529741b1f7e4	0.0	0.0	0.0	0.0	0.0	0.0	0.0	3.0	0.0	0.0	0.0	0.0	0.0	0.0	0.0	0.0	0.0	4.0	0.0	0.0	0.0	0.0	3.0	0.0	0.0	0.0	2.0	0.0	0.0	0.0	0.0	0.0	D_0__Bacteria; D_1__Firmicutes; D_2__Bacilli; D_3__Lactobacillales; D_4__Carnobacteriaceae; D_5__Granulicatella; D_6__Granulicatella balaenopterae
2e0a9ec55173a9102649459dd7905ee3	0.0	0.0	3.0	0.0	0.0	0.0	0.0	0.0	0.0	4.0	0.0	0.0	0.0	0.0	0.0	0.0	0.0	0.0	0.0	0.0	0.0	0.0	0.0	0.0	0.0	0.0	0.0	0.0	10.0	0.0	0.0	0.0	D_0__Bacteria; D_1__Proteobacteria; D_2__Alphaproteobacteria; D_3__SAR11 clade; D_4__Clade III; D_5__uncultured marine bacterium; D_6__uncultured marine bacterium
60ef9b0ced7f50edf95e960eaf58933d	2078.0	4534.0	2794.0	1701.0	1005.0	2080.0	1702.0	2770.0	1644.0	2472.0	3245.0	1162.0	2389.0	643.0	1459.0	1928.0	2248.0	3094.0	2357.0	1421.0	2497.0	2686.0	2524.0	2415.0	1428.0	2447.0	1175.0	991.0	1606.0	2004.0	2286.0	2328.0	D_0__Bacteria; D_1__Firmicutes; D_2__Bacilli; D_3__Lactobacillales; D_4__Lactobacillaceae; D_5__Lactobacillus
b2cbc36a3f46798489b7ea0ead541ce2	0.0	0.0	0.0	0.0	0.0	0.0	0.0	0.0	0.0	0.0	0.0	0.0	0.0	0.0	0.0	0.0	0.0	0.0	0.0	0.0	10.0	0.0	0.0	0.0	0.0	8.0	0.0	0.0	0.0	0.0	0.0	0.0	D_0__Bacteria; D_1__Actinobacteria; D_2__Actinobacteria; D_3__Corynebacteriales; D_4__Nocardiaceae; D_5__Rhodococcus
5cea86704220bad9b5702832c5fbcfd9	0.0	0.0	408.0	0.0	793.0	24.0	0.0	0.0	0.0	25.0	908.0	250.0	184.0	0.0	0.0	0.0	0.0	39.0	0.0	0.0	16.0	13.0	0.0	95.0	0.0	25.0	88.0	45.0	212.0	106.0	0.0	0.0	D_0__Bacteria; D_1__Tenericutes; D_2__Mollicutes; D_3__Mycoplasmatales; D_4__Mycoplasmataceae; D_5__Mycoplasma; D_6__uncultured bacterium
562002978aa38e29640f643bfece5971	0.0	8.0	5.0	0.0	0.0	6.0	0.0	0.0	0.0	0.0	0.0	0.0	0.0	0.0	0.0	0.0	0.0	0.0	0.0	0.0	0.0	0.0	0.0	0.0	8.0	0.0	0.0	0.0	0.0	0.0	0.0	0.0	D_0__Bacteria; D_1__Bacteroidetes; D_2__Bacteroidia; D_3__Chitinophagales; D_4__Chitinophagaceae; D_5__Sediminibacterium
4a63eafb48bfe71363503fb5b4fc4a12	0.0	0.0	0.0	0.0	0.0	0.0	0.0	5.0	0.0	0.0	0.0	0.0	0.0	0.0	0.0	0.0	0.0	0.0	0.0	0.0	0.0	0.0	0.0	0.0	6.0	0.0	0.0	0.0	0.0	0.0	0.0	0.0	D_0__Bacteria; D_1__Actinobacteria; D_2__Actinobacteria; D_3__Micrococcales; D_4__Microbacteriaceae; D_5__Microbacterium
f2ddf7406b9340c1c87a2526abe1b0ca	18.0	56.0	0.0	0.0	0.0	0.0	0.0	0.0	10.0	0.0	0.0	0.0	0.0	0.0	15.0	0.0	0.0	0.0	0.0	0.0	0.0	0.0	0.0	0.0	0.0	0.0	0.0	0.0	0.0	0.0	0.0	29.0	D_0__Bacteria; D_1__Firmicutes; D_2__Clostridia; D_3__Clostridiales; D_4__Clostridiaceae 1; D_5__Clostridium sensu stricto 7
638e8f2f6e2c70d7852babe6518ffc82	0.0	85.0	38.0	0.0	0.0	0.0	0.0	55.0	0.0	45.0	99.0	0.0	0.0	0.0	0.0	0.0	0.0	53.0	40.0	0.0	37.0	0.0	46.0	0.0	0.0	0.0	0.0	0.0	0.0	0.0	0.0	0.0	D_0__Bacteria; D_1__Firmicutes; D_2__Bacilli; D_3__Lactobacillales; D_4__Lactobacillaceae; D_5__Lactobacillus; D_6__Lactobacillus delbrueckii
f51c103020576d23d2f607407b992789	0.0	0.0	0.0	0.0	0.0	0.0	0.0	19.0	0.0	16.0	0.0	0.0	0.0	0.0	0.0	0.0	0.0	0.0	0.0	0.0	0.0	0.0	0.0	0.0	0.0	0.0	0.0	0.0	0.0	0.0	0.0	0.0	D_0__Bacteria; D_1__Firmicutes; D_2__Bacilli; D_3__Lactobacillales; D_4__Streptococcaceae; D_5__Streptococcus
f3ffb3a609b280d84637693f1e68d26d	12.0	14.0	22.0	0.0	0.0	0.0	0.0	0.0	2.0	0.0	0.0	0.0	14.0	0.0	0.0	0.0	5.0	0.0	0.0	10.0	15.0	9.0	0.0	0.0	0.0	6.0	0.0	3.0	0.0	0.0	14.0	0.0	D_0__Bacteria; D_1__Firmicutes; D_2__Bacilli; D_3__Lactobacillales; D_4__Streptococcaceae; D_5__Streptococcus; Ambiguous_taxa
2b8430b7bde567460de4cf5e59c084b6	0.0	0.0	0.0	0.0	0.0	0.0	0.0	0.0	0.0	0.0	0.0	0.0	0.0	0.0	0.0	4.0	0.0	0.0	0.0	0.0	0.0	0.0	0.0	0.0	0.0	0.0	0.0	0.0	0.0	22.0	0.0	0.0	D_0__Bacteria; D_1__Firmicutes; D_2__Bacilli; D_3__Bacillales; D_4__Paenibacillaceae; D_5__Paenibacillus
616931439153a63516595223a7dae7c4	0.0	0.0	17.0	0.0	0.0	0.0	0.0	0.0	0.0	0.0	0.0	0.0	0.0	0.0	0.0	0.0	0.0	0.0	0.0	0.0	0.0	0.0	0.0	0.0	0.0	0.0	0.0	0.0	0.0	0.0	13.0	0.0	D_0__Bacteria; D_1__Proteobacteria; D_2__Gammaproteobacteria; D_3__Pseudomonadales; D_4__Pseudomonadaceae; D_5__Pseudomonas
0538224b8303db20d2548561d3aef8be	1888.0	3626.0	2365.0	1297.0	1085.0	1987.0	2569.0	2374.0	2795.0	4345.0	2581.0	1638.0	2093.0	1653.0	1488.0	1843.0	2036.0	2250.0	2240.0	1443.0	3364.0	2340.0	3383.0	4343.0	2646.0	1854.0	2202.0	872.0	2562.0	1623.0	1812.0	2499.0	D_0__Bacteria; D_1__Firmicutes; D_2__Bacilli; D_3__Lactobacillales; D_4__Lactobacillaceae; D_5__Lactobacillus
c4b06460100f0c615d942b2848ae2a6d	0.0	0.0	15.0	0.0	0.0	0.0	0.0	0.0	0.0	0.0	10.0	0.0	10.0	0.0	0.0	19.0	0.0	15.0	36.0	0.0	0.0	0.0	0.0	0.0	10.0	0.0	0.0	0.0	0.0	0.0	0.0	0.0	D_0__Bacteria; D_1__Firmicutes; D_2__Bacilli; D_3__Lactobacillales; D_4__Leuconostocaceae; D_5__Weissella; D_6__Weissella paramesenteroides
cf7c840bfca359f167af9b6e1263910e	0.0	0.0	0.0	0.0	0.0	0.0	0.0	0.0	5.0	22.0	0.0	0.0	0.0	0.0	0.0	0.0	0.0	0.0	0.0	0.0	0.0	0.0	12.0	13.0	0.0	0.0	0.0	0.0	0.0	0.0	0.0	0.0	D_0__Bacteria; D_1__Bacteroidetes; D_2__Bacteroidia; D_3__Flavobacteriales; D_4__Flavobacteriaceae; D_5__Flavobacterium; D_6__uncultured Bacteroidetes bacterium
afdac8421a55c35bf2b031cdccf3bbd6	0.0	51.0	0.0	0.0	0.0	0.0	0.0	0.0	0.0	29.0	25.0	0.0	31.0	0.0	35.0	0.0	0.0	0.0	0.0	0.0	0.0	0.0	0.0	0.0	0.0	50.0	0.0	0.0	0.0	0.0	0.0	26.0	D_0__Bacteria; D_1__Firmicutes; D_2__Bacilli; D_3__Bacillales; D_4__Bacillaceae; D_5__Geobacillus; D_6__Parageobacillus toebii
a7bebba69074aea1e2efc84e12bd94d8	0.0	0.0	0.0	0.0	0.0	0.0	164.0	0.0	0.0	0.0	0.0	171.0	0.0	0.0	0.0	0.0	0.0	0.0	0.0	0.0	238.0	0.0	0.0	0.0	0.0	0.0	50.0	0.0	46.0	0.0	0.0	0.0	D_0__Bacteria; D_1__Firmicutes; D_2__Bacilli; D_3__Lactobacillales; D_4__Lactobacillaceae; D_5__Lactobacillus; D_6__Lactobacillus fermentum
a771c771961fe7d525c55fffe720164e	8.0	11.0	0.0	6.0	6.0	4.0	19.0	5.0	15.0	22.0	12.0	10.0	25.0	12.0	10.0	0.0	11.0	0.0	13.0	0.0	29.0	10.0	19.0	22.0	16.0	13.0	22.0	0.0	14.0	9.0	9.0	23.0	D_0__Bacteria; D_1__Firmicutes; D_2__Bacilli; D_3__Lactobacillales; D_4__Lactobacillaceae; D_5__Lactobacillus; Ambiguous_taxa
72071c1a481466f2658042fa2fef7f4a	38.0	0.0	0.0	0.0	0.0	0.0	0.0	33.0	0.0	0.0	0.0	0.0	0.0	0.0	17.0	0.0	0.0	0.0	17.0	0.0	0.0	24.0	0.0	0.0	0.0	0.0	2.0	0.0	0.0	0.0	0.0	0.0	D_0__Bacteria; D_1__Firmicutes; D_2__Bacilli; D_3__Bacillales; D_4__Bacillaceae; D_5__Pseudogracilibacillus
e3600675c1e09f95d7f0a687e70e0f24	0.0	0.0	40.0	0.0	0.0	0.0	0.0	0.0	37.0	44.0	62.0	0.0	0.0	0.0	0.0	37.0	62.0	0.0	0.0	0.0	36.0	53.0	0.0	0.0	0.0	45.0	0.0	0.0	0.0	0.0	0.0	0.0	D_0__Bacteria; D_1__Firmicutes; D_2__Bacilli; D_3__Lactobacillales; D_4__Lactobacillaceae; D_5__Lactobacillus; D_6__Lactobacillus fermentum
6567d457e0d996fe522b9e1f488fdd88	0.0	0.0	0.0	0.0	0.0	0.0	0.0	0.0	0.0	0.0	0.0	0.0	10.0	0.0	0.0	0.0	0.0	0.0	0.0	0.0	5.0	0.0	0.0	6.0	0.0	0.0	0.0	0.0	0.0	0.0	0.0	0.0	D_0__Bacteria; D_1__Firmicutes; D_2__Bacilli; D_3__Lactobacillales; D_4__Carnobacteriaceae; D_5__Granulicatella; D_6__Granulicatella balaenopterae
46a2f5cf363e9decea50fcd5bb251ebb	0.0	0.0	0.0	0.0	0.0	0.0	3.0	0.0	0.0	0.0	0.0	0.0	0.0	0.0	0.0	0.0	0.0	0.0	17.0	0.0	0.0	0.0	0.0	0.0	0.0	0.0	0.0	0.0	0.0	0.0	0.0	49.0	D_0__Bacteria; D_1__Firmicutes; D_2__Clostridia; D_3__Clostridiales; D_4__Family XI; D_5__Peptoniphilus; D_6__unidentified
33b7d70b8836004517336ae5731ad225	0.0	0.0	5.0	0.0	0.0	0.0	0.0	0.0	3.0	0.0	0.0	0.0	0.0	0.0	0.0	0.0	0.0	0.0	0.0	0.0	0.0	0.0	0.0	0.0	0.0	0.0	0.0	0.0	0.0	0.0	0.0	0.0	D_0__Bacteria; D_1__Proteobacteria; D_2__Gammaproteobacteria; D_3__Cellvibrionales; D_4__Porticoccaceae; D_5__SAR92 clade; Ambiguous_taxa
bf573538887854bd3300e16abd01db9e	0.0	0.0	0.0	0.0	0.0	0.0	14.0	0.0	94.0	0.0	0.0	22.0	0.0	7.0	0.0	0.0	0.0	0.0	0.0	0.0	44.0	0.0	0.0	106.0	0.0	0.0	42.0	0.0	41.0	0.0	0.0	0.0	D_0__Bacteria; D_1__Firmicutes; D_2__Clostridia; D_3__Clostridiales; D_4__Peptostreptococcaceae; D_5__Peptostreptococcus; D_6__uncultured bacterium
91ddaf5fcbfe3f9efff7b83f2f45f47e	0.0	0.0	9.0	0.0	0.0	12.0	0.0	0.0	0.0	0.0	0.0	0.0	0.0	0.0	9.0	0.0	0.0	0.0	17.0	0.0	0.0	0.0	0.0	0.0	0.0	0.0	0.0	0.0	0.0	0.0	0.0	0.0	D_0__Bacteria; D_1__Firmicutes; D_2__Bacilli; D_3__Lactobacillales; D_4__Lactobacillaceae; D_5__Lactobacillus; D_6__Lactobacillus sp. 123B
aeca28e891d2adc2a58242a8e91ef13c	0.0	0.0	0.0	0.0	0.0	0.0	0.0	0.0	0.0	0.0	0.0	7.0	0.0	0.0	0.0	0.0	0.0	0.0	0.0	0.0	6.0	0.0	0.0	0.0	0.0	0.0	0.0	0.0	0.0	0.0	0.0	0.0	D_0__Bacteria; D_1__Firmicutes; D_2__Bacilli; D_3__Lactobacillales; D_4__Lactobacillaceae; D_5__Lactobacillus; D_6__Lactobacillus reuteri
2087ca802bcd50a87b4b528b4b8af30c	83.0	197.0	357.0	66.0	42.0	75.0	102.0	401.0	28.0	17.0	29.0	60.0	29.0	0.0	46.0	66.0	0.0	95.0	453.0	17.0	75.0	285.0	10.0	28.0	0.0	52.0	50.0	13.0	0.0	34.0	7.0	102.0	D_0__Bacteria; D_1__Proteobacteria; D_2__Gammaproteobacteria; D_3__Methylococcales; D_4__Methylococcaceae; D_5__Methylococcus; Ambiguous_taxa
894d7266281b34dcc2e07407b3a5ea2e	0.0	0.0	0.0	0.0	0.0	0.0	0.0	0.0	0.0	0.0	8.0	0.0	0.0	0.0	0.0	0.0	0.0	0.0	0.0	0.0	0.0	0.0	0.0	0.0	0.0	0.0	0.0	0.0	0.0	0.0	0.0	6.0	D_0__Bacteria; D_1__Proteobacteria; D_2__Gammaproteobacteria; D_3__Betaproteobacteriales; D_4__Burkholderiaceae
49f4c178818a870c4c9568639e6f1e2c	465.0	945.0	519.0	284.0	225.0	504.0	430.0	596.0	423.0	549.0	562.0	200.0	462.0	174.0	359.0	432.0	472.0	538.0	513.0	375.0	590.0	575.0	609.0	639.0	359.0	391.0	331.0	193.0	350.0	385.0	451.0	452.0	D_0__Bacteria; D_1__Firmicutes; D_2__Bacilli; D_3__Lactobacillales; D_4__Lactobacillaceae; D_5__Lactobacillus; D_6__Lactobacillus manihotivorans
86d8abca1dcdd7455e04c4824a9ef4ad	4.0	0.0	2.0	0.0	0.0	0.0	0.0	0.0	0.0	0.0	0.0	0.0	0.0	0.0	0.0	0.0	0.0	0.0	0.0	0.0	0.0	0.0	0.0	16.0	0.0	0.0	0.0	0.0	0.0	0.0	0.0	0.0	D_0__Bacteria; D_1__Cyanobacteria; D_2__Melainabacteria; D_3__Obscuribacterales; Ambiguous_taxa; Ambiguous_taxa; Ambiguous_taxa
27d478a6057457ade18196d542eec9b9	0.0	0.0	0.0	0.0	0.0	0.0	0.0	0.0	0.0	0.0	0.0	6.0	0.0	0.0	2.0	0.0	0.0	0.0	0.0	0.0	0.0	0.0	0.0	0.0	0.0	0.0	0.0	0.0	0.0	0.0	0.0	2.0	D_0__Bacteria; D_1__Firmicutes; D_2__Clostridia; D_3__Clostridiales; D_4__Family XI; D_5__Tepidimicrobium; D_6__uncultured Tepidimicrobium sp.
7dfcf78fa0ff093c9c93c0519fc915dc	370.0	213.0	993.0	188.0	168.0	175.0	537.0	564.0	159.0	73.0	112.0	74.0	62.0	8.0	318.0	1297.0	71.0	322.0	1674.0	103.0	445.0	396.0	146.0	140.0	21.0	130.0	301.0	73.0	27.0	129.0	150.0	167.0	D_0__Bacteria; D_1__Firmicutes; D_2__Bacilli; D_3__Lactobacillales; D_4__Enterococcaceae; D_5__Vagococcus; Ambiguous_taxa
3dd8aaf8d96849de9b2cfedcd26c61ff	0.0	0.0	0.0	0.0	0.0	0.0	5.0	0.0	23.0	12.0	0.0	10.0	10.0	5.0	4.0	5.0	0.0	0.0	0.0	0.0	21.0	3.0	5.0	17.0	12.0	0.0	11.0	0.0	8.0	0.0	0.0	10.0	D_0__Bacteria; D_1__Firmicutes; D_2__Bacilli; D_3__Lactobacillales; D_4__Leuconostocaceae; D_5__Weissella; Ambiguous_taxa
c165356d0c89cfa5c89e7d9c6f9487f4	0.0	0.0	0.0	7.0	0.0	0.0	0.0	0.0	0.0	0.0	0.0	0.0	0.0	0.0	0.0	0.0	0.0	0.0	0.0	0.0	6.0	0.0	0.0	0.0	0.0	0.0	11.0	0.0	0.0	0.0	0.0	0.0	D_0__Bacteria; D_1__Firmicutes; D_2__Clostridia; D_3__Clostridiales; D_4__Peptostreptococcaceae; D_5__Asaccharospora; Ambiguous_taxa
bb48fbe895650558cc611c8393f31f4f	0.0	0.0	0.0	22.0	0.0	0.0	0.0	0.0	0.0	15.0	0.0	0.0	0.0	0.0	0.0	0.0	0.0	0.0	29.0	0.0	0.0	0.0	0.0	0.0	0.0	0.0	0.0	0.0	0.0	0.0	0.0	0.0	D_0__Bacteria; D_1__Firmicutes; D_2__Bacilli; D_3__Lactobacillales; D_4__Leuconostocaceae; D_5__Weissella; D_6__Weissella paramesenteroides
78769c5c9aa1cccd81b925a6faf6e72c	0.0	0.0	0.0	0.0	0.0	0.0	0.0	0.0	3.0	0.0	0.0	12.0	0.0	0.0	0.0	0.0	0.0	0.0	0.0	0.0	13.0	0.0	10.0	0.0	0.0	0.0	0.0	0.0	0.0	0.0	0.0	0.0	D_0__Bacteria; D_1__Firmicutes; D_2__Clostridia; D_3__Clostridiales; D_4__Peptostreptococcaceae; D_5__Terrisporobacter; Ambiguous_taxa
31c6f5eff536a7c456989e0fae9f0ffb	10.0	13.0	0.0	0.0	0.0	16.0	11.0	13.0	0.0	0.0	0.0	0.0	0.0	0.0	0.0	14.0	9.0	0.0	0.0	0.0	0.0	17.0	13.0	17.0	0.0	14.0	0.0	0.0	0.0	0.0	0.0	0.0	D_0__Bacteria; D_1__Firmicutes; D_2__Bacilli; D_3__Lactobacillales; D_4__Lactobacillaceae; D_5__Lactobacillus; D_6__Lactobacillus siliginis
0035af67c1a1ccc1e8472b7610b71e37	0.0	0.0	0.0	0.0	0.0	5.0	2.0	0.0	0.0	0.0	0.0	0.0	0.0	0.0	0.0	0.0	0.0	0.0	0.0	0.0	0.0	0.0	0.0	0.0	0.0	0.0	0.0	0.0	0.0	0.0	0.0	0.0	D_0__Bacteria; D_1__Actinobacteria; D_2__Actinobacteria
412f3a887ef02bc423e4bc79b687e448	0.0	0.0	0.0	0.0	0.0	0.0	17.0	0.0	17.0	0.0	0.0	4.0	0.0	2.0	0.0	0.0	0.0	0.0	0.0	0.0	18.0	0.0	0.0	73.0	0.0	0.0	24.0	0.0	7.0	0.0	0.0	0.0	D_0__Bacteria; D_1__Firmicutes; D_2__Clostridia; D_3__Clostridiales
4f4b20034ef6d423fa796da2572fd929	0.0	0.0	0.0	0.0	0.0	6.0	0.0	0.0	0.0	0.0	0.0	0.0	0.0	0.0	0.0	0.0	0.0	0.0	0.0	0.0	0.0	0.0	0.0	0.0	0.0	5.0	0.0	0.0	0.0	0.0	0.0	0.0	D_0__Bacteria; D_1__Actinobacteria; D_2__Actinobacteria; D_3__Micrococcales; D_4__Microbacteriaceae; D_5__Microbacterium; Ambiguous_taxa
e82cd6d8ce2f5639af5a8a56244c423c	0.0	20.0	4.0	4.0	0.0	0.0	0.0	0.0	0.0	0.0	21.0	0.0	9.0	0.0	0.0	0.0	0.0	0.0	0.0	0.0	0.0	0.0	12.0	3.0	0.0	6.0	0.0	0.0	0.0	0.0	0.0	4.0	D_0__Bacteria; D_1__Actinobacteria; D_2__Actinobacteria; D_3__Micrococcales; D_4__Microbacteriaceae; D_5__ML602J-51; D_6__uncultured marine bacterium
fcd548b3cfdf60c1b037374ff150c083	0.0	0.0	0.0	0.0	0.0	0.0	0.0	0.0	0.0	4.0	0.0	0.0	0.0	0.0	0.0	0.0	0.0	0.0	0.0	0.0	0.0	0.0	0.0	0.0	0.0	0.0	4.0	0.0	0.0	0.0	0.0	0.0	D_0__Bacteria; D_1__Actinobacteria; D_2__Actinobacteria; D_3__Propionibacteriales; D_4__Nocardioidaceae; D_5__Aeromicrobium; Ambiguous_taxa
589524649c1caa171a94b3b74a952d73	93.0	0.0	33.0	0.0	34.0	7.0	0.0	124.0	0.0	0.0	0.0	15.0	0.0	0.0	114.0	14.0	0.0	9.0	68.0	0.0	0.0	158.0	0.0	0.0	0.0	0.0	2.0	0.0	0.0	0.0	0.0	0.0	D_0__Bacteria; D_1__Actinobacteria; D_2__Actinobacteria; D_3__Micrococcales; D_4__Micrococcaceae; D_5__Glutamicibacter; Ambiguous_taxa
8420b469936c2b2c288ca25e0d9dce0d	0.0	0.0	0.0	0.0	0.0	0.0	4.0	0.0	0.0	0.0	0.0	0.0	0.0	0.0	0.0	0.0	0.0	0.0	0.0	0.0	0.0	0.0	0.0	39.0	0.0	0.0	6.0	0.0	0.0	0.0	0.0	0.0	D_0__Bacteria; D_1__Actinobacteria; D_2__Actinobacteria; D_3__Micrococcales; D_4__Microbacteriaceae; Ambiguous_taxa; Ambiguous_taxa
a892f63d980a9a26115d11eed8de920d	0.0	0.0	0.0	0.0	0.0	0.0	3.0	0.0	0.0	7.0	0.0	0.0	0.0	0.0	0.0	0.0	0.0	0.0	5.0	4.0	0.0	0.0	0.0	0.0	0.0	0.0	0.0	0.0	2.0	0.0	0.0	0.0	D_0__Bacteria; D_1__Firmicutes; D_2__Bacilli; D_3__Lactobacillales; D_4__Lactobacillaceae; D_5__Lactobacillus; Ambiguous_taxa
10ca64743a8dbd6378c9f66607fe2cea	3585.0	5944.0	3839.0	2136.0	1417.0	2337.0	1427.0	4466.0	1568.0	3015.0	4197.0	745.0	3022.0	646.0	2540.0	2766.0	3384.0	4186.0	1712.0	2400.0	2454.0	3564.0	3172.0	2321.0	1674.0	2674.0	973.0	1035.0	756.0	2961.0	3374.0	2983.0	D_0__Bacteria; D_1__Firmicutes; D_2__Bacilli; D_3__Lactobacillales; D_4__Lactobacillaceae; D_5__Pediococcus; D_6__Pediococcus argentinicus
1bccc8aaccb20c9f2a9e4bec27619d56	7.0	7.0	0.0	0.0	6.0	15.0	0.0	3.0	0.0	0.0	0.0	0.0	0.0	0.0	0.0	0.0	0.0	0.0	4.0	0.0	0.0	0.0	0.0	0.0	0.0	6.0	2.0	0.0	0.0	0.0	0.0	0.0	D_0__Bacteria; D_1__Firmicutes; D_2__Bacilli; D_3__Lactobacillales; D_4__Carnobacteriaceae; D_5__Jeotgalibaca; Ambiguous_taxa
42490cedf18aa880f4a931fe7753bf5b	0.0	0.0	0.0	0.0	0.0	0.0	0.0	0.0	0.0	0.0	0.0	0.0	0.0	0.0	5.0	0.0	0.0	0.0	0.0	0.0	0.0	0.0	0.0	0.0	0.0	0.0	0.0	3.0	0.0	0.0	0.0	0.0	D_0__Bacteria; D_1__Firmicutes; D_2__Clostridia; D_3__Clostridiales; D_4__Family XI; D_5__Tepidimicrobium; D_6__Tepidimicrobium sp. GRC1
e142e095dbb9f0fcb8ba8416bd6206bb	0.0	0.0	0.0	0.0	0.0	0.0	4.0	0.0	0.0	0.0	0.0	0.0	0.0	0.0	0.0	0.0	0.0	0.0	0.0	0.0	0.0	4.0	0.0	0.0	0.0	0.0	0.0	0.0	0.0	0.0	0.0	0.0	D_0__Bacteria; D_1__Firmicutes; D_2__Bacilli; D_3__Lactobacillales; D_4__Lactobacillaceae; D_5__Lactobacillus; Ambiguous_taxa
0cf82e46c3856101743a2a5f575c589b	0.0	0.0	0.0	0.0	0.0	0.0	10.0	0.0	0.0	0.0	0.0	11.0	0.0	0.0	0.0	0.0	0.0	0.0	0.0	0.0	0.0	0.0	0.0	0.0	0.0	0.0	0.0	0.0	0.0	0.0	0.0	0.0	D_0__Bacteria; D_1__Firmicutes; D_2__Clostridia; D_3__Clostridiales; D_4__Family XI; D_5__Peptoniphilus; D_6__swine manure bacterium 37-5
13900174e225f8111d6e04ff119c9286	0.0	0.0	0.0	0.0	0.0	0.0	0.0	0.0	0.0	8.0	0.0	0.0	0.0	0.0	0.0	0.0	0.0	8.0	0.0	0.0	0.0	0.0	0.0	8.0	0.0	0.0	0.0	0.0	0.0	0.0	0.0	0.0	D_0__Bacteria; D_1__Firmicutes; D_2__Bacilli; D_3__Lactobacillales; D_4__Enterococcaceae; D_5__Vagococcus; D_6__uncultured bacterium
ae992f6a1f30a60dd6c54cc32feb27d6	4.0	0.0	0.0	0.0	0.0	0.0	5.0	2.0	0.0	8.0	0.0	0.0	0.0	0.0	0.0	0.0	0.0	5.0	0.0	0.0	0.0	0.0	0.0	0.0	3.0	0.0	0.0	0.0	4.0	5.0	0.0	0.0	D_0__Bacteria; D_1__Firmicutes; D_2__Bacilli; D_3__Lactobacillales; D_4__Lactobacillaceae; D_5__Lactobacillus; D_6__Lactobacillus sharpeae JCM 1186 = DSM 20505
14ed9e9a440298f1552af0d274dce170	0.0	6.0	0.0	0.0	0.0	5.0	0.0	0.0	0.0	0.0	0.0	0.0	0.0	0.0	10.0	12.0	0.0	0.0	14.0	0.0	4.0	0.0	0.0	0.0	0.0	0.0	0.0	0.0	0.0	0.0	0.0	10.0	D_0__Bacteria; D_1__Actinobacteria; D_2__Actinobacteria; D_3__Micrococcales; D_4__Dermabacteraceae; D_5__Brachybacterium; Ambiguous_taxa
d1af8d2e719061af7307ac225a897e80	0.0	0.0	0.0	0.0	0.0	0.0	0.0	0.0	0.0	0.0	0.0	5.0	0.0	0.0	4.0	0.0	0.0	0.0	3.0	0.0	0.0	8.0	0.0	0.0	0.0	0.0	0.0	0.0	0.0	0.0	297.0	0.0	D_0__Bacteria; D_1__Firmicutes; D_2__Bacilli; D_3__Bacillales; D_4__Paenibacillaceae; D_5__Thermobacillus; D_6__uncultured bacterium
ade752180ec83a8b8a6faf3b9d3abb5d	0.0	0.0	0.0	0.0	0.0	0.0	0.0	0.0	17.0	7.0	0.0	9.0	0.0	0.0	0.0	0.0	0.0	5.0	0.0	0.0	0.0	0.0	0.0	0.0	0.0	0.0	0.0	0.0	6.0	0.0	0.0	9.0	D_0__Bacteria; D_1__Actinobacteria; D_2__Coriobacteriia; D_3__Coriobacteriales; D_4__Eggerthellaceae; D_5__uncultured; D_6__metagenome
4bf2cce185fc4cf626cce3350071eec8	0.0	0.0	0.0	0.0	5.0	0.0	0.0	0.0	0.0	0.0	0.0	0.0	0.0	0.0	8.0	0.0	0.0	0.0	0.0	0.0	0.0	0.0	0.0	0.0	0.0	0.0	0.0	0.0	0.0	0.0	6.0	5.0	D_0__Bacteria; D_1__Firmicutes; D_2__Bacilli; D_3__Bacillales; D_4__Bacillaceae; D_5__Bacillus; D_6__Bacillus thermoamylovorans
0c5dc5be2fcbddc0e0b3a7541615105b	0.0	0.0	0.0	0.0	0.0	0.0	0.0	0.0	0.0	17.0	3.0	0.0	0.0	0.0	0.0	0.0	0.0	0.0	0.0	0.0	0.0	0.0	0.0	0.0	0.0	0.0	0.0	0.0	0.0	0.0	0.0	0.0	D_0__Bacteria; D_1__Bacteroidetes; D_2__Bacteroidia; D_3__Chitinophagales; D_4__Chitinophagaceae; D_5__Sediminibacterium
8be077a9feacf2fb6d294df880892d35	0.0	26.0	49.0	0.0	0.0	19.0	0.0	27.0	0.0	0.0	28.0	0.0	0.0	0.0	0.0	20.0	0.0	20.0	0.0	0.0	18.0	0.0	0.0	0.0	0.0	0.0	0.0	0.0	0.0	0.0	0.0	38.0	D_0__Bacteria; D_1__Firmicutes; D_2__Clostridia; D_3__Clostridiales; D_4__Clostridiaceae 1; D_5__Clostridium sensu stricto 15; Ambiguous_taxa
ddaac875958c0b0411690234bd5c90ff	0.0	6.0	0.0	0.0	0.0	0.0	0.0	0.0	0.0	0.0	0.0	0.0	0.0	0.0	0.0	0.0	0.0	0.0	0.0	0.0	0.0	0.0	0.0	0.0	5.0	0.0	0.0	0.0	0.0	0.0	0.0	0.0	D_0__Bacteria; D_1__Firmicutes; D_2__Bacilli; D_3__Lactobacillales; D_4__Carnobacteriaceae; D_5__Granulicatella; D_6__Granulicatella balaenopterae
4c783ac26203a6996bd49b8de1f9d3c5	0.0	0.0	0.0	0.0	0.0	0.0	6.0	0.0	0.0	0.0	0.0	10.0	0.0	0.0	0.0	0.0	0.0	0.0	7.0	0.0	0.0	0.0	0.0	24.0	0.0	0.0	12.0	0.0	0.0	0.0	0.0	16.0	D_0__Bacteria; D_1__Proteobacteria; D_2__Gammaproteobacteria; D_3__Alteromonadales; D_4__Shewanellaceae; D_5__Shewanella; D_6__uncultured bacterium
6562fa9b8e57481d1dfebc47037a553e	0.0	0.0	0.0	0.0	0.0	0.0	0.0	0.0	0.0	2.0	0.0	0.0	0.0	0.0	0.0	0.0	0.0	0.0	0.0	0.0	4.0	0.0	0.0	0.0	0.0	0.0	0.0	0.0	0.0	0.0	0.0	0.0	D_0__Bacteria; D_1__Actinobacteria; D_2__Actinobacteria; D_3__Propionibacteriales; D_4__Propionibacteriaceae; D_5__Propioniciclava; D_6__uncultured bacterium
415703d9eaf0b4df5e4353e19383e69d	6.0	19.0	0.0	6.0	0.0	0.0	3.0	0.0	2.0	21.0	15.0	0.0	0.0	0.0	0.0	0.0	0.0	7.0	0.0	0.0	17.0	11.0	13.0	0.0	0.0	9.0	0.0	0.0	0.0	0.0	0.0	9.0	D_0__Bacteria; D_1__Patescibacteria; D_2__Saccharimonadia; D_3__Saccharimonadales; D_4__Saccharimonadaceae; D_5__uncultured bacterium; D_6__uncultured bacterium
2e76b96b90a59f6f153cd89e67e87f66	0.0	0.0	0.0	0.0	0.0	0.0	0.0	0.0	0.0	0.0	0.0	0.0	0.0	0.0	0.0	0.0	13.0	0.0	0.0	0.0	0.0	0.0	0.0	0.0	16.0	0.0	0.0	0.0	0.0	0.0	0.0	0.0	D_0__Bacteria; D_1__Firmicutes; D_2__Bacilli; D_3__Bacillales; D_4__Bacillaceae; D_5__Geobacillus; D_6__Parageobacillus toebii
d1bc21bed9e854a0b9cb8b609ae79bc5	0.0	0.0	0.0	0.0	0.0	0.0	0.0	0.0	0.0	0.0	0.0	0.0	0.0	0.0	0.0	4.0	0.0	0.0	0.0	0.0	0.0	9.0	0.0	0.0	0.0	0.0	0.0	0.0	0.0	0.0	0.0	0.0	D_0__Bacteria; D_1__Actinobacteria; D_2__Actinobacteria; D_3__Micrococcales; D_4__Micrococcaceae; D_5__Glutamicibacter
605d08ad500cfd4fad944e6f47ab1eb5	0.0	0.0	0.0	0.0	0.0	0.0	0.0	25.0	0.0	0.0	0.0	0.0	0.0	0.0	0.0	0.0	0.0	0.0	28.0	0.0	0.0	0.0	0.0	0.0	0.0	0.0	0.0	0.0	0.0	0.0	0.0	0.0	D_0__Bacteria; D_1__Firmicutes; D_2__Bacilli; D_3__Lactobacillales; D_4__Streptococcaceae; D_5__Lactococcus
5d7509a88b89aa8655ad855745bc7814	102.0	202.0	170.0	147.0	65.0	155.0	285.0	157.0	150.0	191.0	207.0	257.0	103.0	93.0	133.0	144.0	111.0	207.0	152.0	87.0	374.0	119.0	197.0	214.0	96.0	131.0	153.0	55.0	170.0	110.0	121.0	139.0	D_0__Bacteria; D_1__Firmicutes; D_2__Bacilli; D_3__Lactobacillales; D_4__Lactobacillaceae; D_5__Lactobacillus; D_6__Lactobacillus fermentum
56f361fb21c42ba34f1c5a1417106777	0.0	0.0	0.0	0.0	0.0	0.0	0.0	0.0	0.0	0.0	0.0	3.0	0.0	0.0	0.0	0.0	0.0	0.0	13.0	0.0	0.0	0.0	0.0	0.0	0.0	0.0	0.0	0.0	0.0	0.0	5.0	0.0	D_0__Bacteria; D_1__Firmicutes; D_2__Clostridia; D_3__Clostridiales; D_4__Family XI; D_5__Tissierella; Ambiguous_taxa
e29932c1a42597132400b55d9c674625	26.0	61.0	58.0	0.0	0.0	50.0	40.0	39.0	49.0	179.0	40.0	58.0	56.0	31.0	28.0	31.0	48.0	68.0	58.0	32.0	100.0	47.0	76.0	109.0	63.0	43.0	42.0	0.0	73.0	24.0	43.0	56.0	D_0__Bacteria; D_1__Firmicutes; D_2__Bacilli; D_3__Lactobacillales; D_4__Lactobacillaceae; D_5__Lactobacillus; Ambiguous_taxa
f5e00936919043a95bb3fd91b42cf21b	55.0	43.0	45.0	70.0	52.0	0.0	31.0	132.0	0.0	0.0	68.0	24.0	0.0	0.0	307.0	83.0	0.0	72.0	285.0	0.0	29.0	102.0	48.0	0.0	0.0	66.0	0.0	0.0	0.0	58.0	115.0	70.0	D_0__Bacteria; D_1__Actinobacteria; D_2__Actinobacteria; D_3__Corynebacteriales; D_4__Corynebacteriaceae; D_5__Corynebacterium 1
b634079e526a501d44e3efe121bf905a	0.0	0.0	0.0	0.0	0.0	0.0	0.0	0.0	0.0	32.0	0.0	0.0	0.0	0.0	0.0	0.0	0.0	12.0	14.0	0.0	0.0	0.0	0.0	0.0	0.0	0.0	0.0	0.0	0.0	0.0	0.0	0.0	D_0__Bacteria; D_1__Firmicutes; D_2__Bacilli; D_3__Lactobacillales; D_4__Lactobacillaceae; D_5__Lactobacillus; D_6__Lactobacillus helveticus
34a14bb4770e82b8c30b5d4e3e94320f	0.0	0.0	0.0	0.0	0.0	0.0	0.0	0.0	0.0	3.0	0.0	0.0	0.0	0.0	0.0	0.0	0.0	0.0	0.0	3.0	0.0	0.0	0.0	0.0	0.0	0.0	0.0	0.0	0.0	0.0	0.0	0.0	D_0__Bacteria; D_1__Firmicutes; D_2__Clostridia; D_3__Clostridiales; D_4__Family XI; D_5__Tissierella; Ambiguous_taxa
3ec4532f78074579762446eed3a40a44	0.0	0.0	27.0	7.0	0.0	0.0	18.0	15.0	0.0	0.0	16.0	0.0	0.0	0.0	0.0	0.0	0.0	12.0	0.0	9.0	0.0	12.0	0.0	12.0	0.0	0.0	0.0	0.0	0.0	14.0	0.0	0.0	D_0__Bacteria; D_1__Firmicutes; D_2__Bacilli; D_3__Lactobacillales; D_4__Enterococcaceae; Ambiguous_taxa; Ambiguous_taxa
fe639942f86faeeb99505ec9b9077b68	0.0	9.0	0.0	3.0	0.0	0.0	0.0	0.0	11.0	3.0	0.0	0.0	0.0	5.0	0.0	4.0	0.0	0.0	9.0	0.0	0.0	0.0	9.0	20.0	0.0	0.0	0.0	0.0	0.0	4.0	0.0	0.0	D_0__Bacteria; D_1__Firmicutes; D_2__Bacilli; D_3__Lactobacillales; D_4__Lactobacillaceae; D_5__Lactobacillus; D_6__Lactobacillus thailandensis
190008c25ca409e3822705a7445d83ff	10.0	0.0	0.0	0.0	7.0	0.0	0.0	0.0	0.0	0.0	0.0	0.0	0.0	0.0	0.0	0.0	0.0	0.0	0.0	0.0	0.0	9.0	0.0	0.0	0.0	0.0	0.0	0.0	0.0	0.0	10.0	0.0	D_0__Bacteria; D_1__Actinobacteria; D_2__Actinobacteria; D_3__Micrococcales; D_4__Microbacteriaceae; D_5__Microbacterium; D_6__uncultured bacterium
731484fb5e1c7c447942171118390c72	141.0	152.0	97.0	151.0	91.0	117.0	82.0	342.0	72.0	25.0	138.0	27.0	65.0	0.0	634.0	152.0	64.0	156.0	536.0	45.0	35.0	263.0	52.0	0.0	0.0	118.0	95.0	35.0	0.0	101.0	186.0	106.0	D_0__Bacteria; D_1__Actinobacteria; D_2__Actinobacteria; D_3__Corynebacteriales; D_4__Corynebacteriaceae; D_5__Corynebacterium 1
c86704164832676ec73fd619a2e87f41	0.0	0.0	0.0	0.0	0.0	0.0	0.0	0.0	7.0	0.0	0.0	6.0	0.0	0.0	0.0	0.0	0.0	0.0	0.0	0.0	0.0	0.0	0.0	0.0	0.0	0.0	0.0	0.0	0.0	0.0	0.0	0.0	D_0__Bacteria; D_1__Proteobacteria; D_2__Alphaproteobacteria; D_3__Sphingomonadales; D_4__Sphingomonadaceae; D_5__Sphingomonas
a36aba3c7d157db21733630a7c599940	0.0	0.0	0.0	0.0	0.0	0.0	0.0	0.0	0.0	14.0	0.0	0.0	8.0	0.0	0.0	0.0	0.0	0.0	0.0	0.0	0.0	0.0	0.0	0.0	0.0	0.0	0.0	0.0	0.0	0.0	0.0	0.0	D_0__Bacteria; D_1__Fusobacteria; D_2__Fusobacteriia; D_3__Fusobacteriales; D_4__Fusobacteriaceae; D_5__Fusobacterium
aee9844ff25b91d380620c28f7d90c44	0.0	0.0	0.0	0.0	0.0	0.0	0.0	0.0	0.0	0.0	0.0	0.0	0.0	0.0	0.0	0.0	0.0	3.0	0.0	0.0	0.0	0.0	0.0	0.0	0.0	0.0	0.0	2.0	0.0	0.0	0.0	0.0	D_0__Bacteria; D_1__Actinobacteria; D_2__Actinobacteria; D_3__Propionibacteriales; D_4__Nocardioidaceae; D_5__Aeromicrobium; Ambiguous_taxa
85acba4ce7859915a0827a0ba84e793d	0.0	0.0	0.0	0.0	0.0	0.0	0.0	10.0	0.0	0.0	0.0	0.0	0.0	0.0	0.0	0.0	0.0	0.0	0.0	0.0	0.0	0.0	5.0	0.0	0.0	0.0	0.0	0.0	0.0	0.0	0.0	0.0	D_0__Bacteria; D_1__Actinobacteria; D_2__Actinobacteria; D_3__Corynebacteriales; D_4__Dietziaceae; D_5__Dietzia; Ambiguous_taxa
f94afd9134bf7a0e5f49449438e90231	0.0	0.0	0.0	0.0	0.0	0.0	0.0	0.0	0.0	0.0	0.0	0.0	0.0	0.0	0.0	0.0	0.0	0.0	0.0	0.0	8.0	0.0	0.0	0.0	0.0	0.0	8.0	0.0	0.0	0.0	0.0	0.0	D_0__Bacteria; D_1__Firmicutes; D_2__Bacilli; D_3__Bacillales; D_4__Staphylococcaceae; D_5__Staphylococcus; Ambiguous_taxa
5734244e06a47a3b4998afc1432ab61e	0.0	3.0	6.0	0.0	0.0	0.0	11.0	20.0	0.0	0.0	0.0	0.0	7.0	0.0	14.0	0.0	0.0	0.0	0.0	0.0	0.0	0.0	2.0	15.0	0.0	15.0	6.0	6.0	7.0	0.0	2.0	0.0	D_0__Bacteria; D_1__Firmicutes; D_2__Bacilli; D_3__Bacillales; D_4__Bacillaceae; D_5__Bacillus; D_6__uncultured compost bacterium
e9e5e56952cea1538b6d2f56c88fe28d	50.0	73.0	67.0	186.0	24.0	80.0	51.0	67.0	62.0	188.0	371.0	139.0	187.0	36.0	40.0	64.0	100.0	88.0	254.0	75.0	222.0	100.0	143.0	85.0	119.0	57.0	86.0	55.0	127.0	45.0	203.0	50.0	D_0__Bacteria; D_1__Cyanobacteria; D_2__Oxyphotobacteria; D_3__Synechococcales; D_4__Cyanobiaceae
460db65f9eb8a2ea17a13d5c9d44fda0	29.0	21.0	59.0	0.0	0.0	0.0	15.0	81.0	0.0	0.0	21.0	0.0	24.0	0.0	27.0	42.0	0.0	38.0	76.0	0.0	31.0	29.0	0.0	0.0	0.0	0.0	39.0	13.0	20.0	23.0	0.0	52.0	D_0__Bacteria; D_1__Firmicutes; D_2__Bacilli; D_3__Lactobacillales; D_4__Enterococcaceae; D_5__Enterococcus; D_6__Enterococcus cecorum
d247c0e8873e1559f1760a5ebdd80dc9	0.0	0.0	2.0	0.0	0.0	0.0	0.0	0.0	0.0	0.0	0.0	0.0	0.0	0.0	0.0	0.0	0.0	0.0	2.0	0.0	0.0	0.0	0.0	0.0	0.0	0.0	0.0	0.0	0.0	0.0	0.0	0.0	D_0__Bacteria; D_1__Firmicutes; D_2__Erysipelotrichia; D_3__Erysipelotrichales; D_4__Erysipelotrichaceae; D_5__Erysipelothrix; D_6__uncultured bacterium
2eeee67c6f2c3ccac217833e9aff06c5	0.0	75.0	51.0	0.0	0.0	0.0	0.0	0.0	0.0	64.0	0.0	0.0	0.0	0.0	0.0	0.0	0.0	0.0	0.0	0.0	0.0	0.0	50.0	53.0	0.0	0.0	0.0	0.0	0.0	0.0	54.0	0.0	D_0__Bacteria; D_1__Firmicutes; D_2__Bacilli; D_3__Lactobacillales; D_4__Lactobacillaceae; D_5__Lactobacillus; D_6__Lactobacillus delbrueckii
a2db09970fe9527989b7adb51d47ec9a	0.0	0.0	16.0	0.0	0.0	12.0	17.0	30.0	0.0	0.0	0.0	0.0	0.0	0.0	0.0	12.0	0.0	12.0	48.0	0.0	0.0	12.0	0.0	0.0	0.0	0.0	0.0	0.0	0.0	0.0	0.0	0.0	D_0__Bacteria; D_1__Firmicutes; D_2__Bacilli; D_3__Lactobacillales; D_4__Enterococcaceae; D_5__Enterococcus; D_6__Enterococcus cecorum
83b71a0936aaf776a3979b868595a01d	9.0	61.0	7.0	10.0	6.0	2.0	40.0	64.0	19.0	6.0	59.0	12.0	65.0	4.0	30.0	0.0	27.0	9.0	0.0	14.0	27.0	5.0	0.0	7.0	17.0	8.0	13.0	9.0	0.0	0.0	0.0	20.0	D_0__Bacteria; D_1__Proteobacteria; D_2__Gammaproteobacteria; D_3__Betaproteobacteriales; D_4__Burkholderiaceae; D_5__Undibacterium
df966e5138488d8e999d6781f39dd6a5	200.0	183.0	176.0	271.0	54.0	87.0	61.0	253.0	81.0	38.0	128.0	46.0	86.0	0.0	60.0	178.0	79.0	168.0	432.0	0.0	82.0	137.0	62.0	0.0	0.0	149.0	86.0	0.0	0.0	201.0	134.0	87.0	D_0__Bacteria; D_1__Firmicutes; D_2__Bacilli; D_3__Bacillales; D_4__Staphylococcaceae; D_5__Staphylococcus
4a212623745c1912918ff838c82dc393	0.0	0.0	12.0	0.0	0.0	0.0	0.0	0.0	8.0	0.0	0.0	0.0	0.0	0.0	0.0	0.0	0.0	0.0	0.0	0.0	0.0	0.0	0.0	0.0	0.0	0.0	0.0	0.0	0.0	9.0	0.0	0.0	D_0__Bacteria; D_1__Actinobacteria; D_2__Actinobacteria; D_3__Propionibacteriales; D_4__Propionibacteriaceae; D_5__Propioniciclava; D_6__bacterium SIT5
aaf0a62d8fc4d958147b94450579f3fc	0.0	0.0	0.0	0.0	0.0	9.0	0.0	4.0	0.0	0.0	0.0	0.0	0.0	0.0	0.0	0.0	0.0	0.0	0.0	0.0	0.0	0.0	0.0	0.0	0.0	26.0	0.0	0.0	0.0	0.0	0.0	0.0	D_0__Bacteria; D_1__Firmicutes; D_2__Bacilli; D_3__Lactobacillales; D_4__Leuconostocaceae; D_5__Weissella; Ambiguous_taxa
6a5d87c17ebf292d42fdc23650871d2c	0.0	0.0	8.0	0.0	0.0	0.0	0.0	0.0	0.0	0.0	0.0	0.0	0.0	0.0	0.0	0.0	0.0	0.0	34.0	0.0	0.0	0.0	0.0	0.0	0.0	0.0	0.0	0.0	0.0	0.0	0.0	0.0	D_0__Bacteria; D_1__Firmicutes; D_2__Bacilli; D_3__Lactobacillales; D_4__Lactobacillaceae; D_5__Lactobacillus
b64d4c1c098cc8d70894a0a4a3aced9a	645.0	1164.0	754.0	469.0	328.0	578.0	690.0	784.0	950.0	1657.0	767.0	537.0	652.0	469.0	498.0	618.0	652.0	731.0	668.0	472.0	1074.0	716.0	1007.0	1651.0	830.0	533.0	562.0	324.0	704.0	580.0	571.0	851.0	D_0__Bacteria; D_1__Firmicutes; D_2__Bacilli; D_3__Lactobacillales; D_4__Leuconostocaceae; D_5__Leuconostoc; Ambiguous_taxa
a2f9fe27cf8fb1cdf5680514cbbb9263	0.0	3.0	0.0	0.0	0.0	0.0	7.0	0.0	0.0	0.0	0.0	0.0	0.0	0.0	0.0	2.0	0.0	0.0	0.0	7.0	0.0	0.0	5.0	5.0	0.0	0.0	0.0	0.0	0.0	0.0	0.0	0.0	D_0__Bacteria; D_1__Actinobacteria; D_2__Actinobacteria; D_3__Corynebacteriales; D_4__Mycobacteriaceae; D_5__Mycobacterium
305dd454a1fa3900354ef837720f06cf	0.0	0.0	0.0	0.0	0.0	4.0	0.0	0.0	0.0	0.0	13.0	0.0	0.0	0.0	0.0	0.0	0.0	17.0	0.0	0.0	0.0	0.0	0.0	0.0	0.0	0.0	0.0	0.0	0.0	4.0	0.0	0.0	D_0__Bacteria; D_1__Firmicutes; D_2__Bacilli; D_3__Lactobacillales; D_4__Lactobacillaceae; D_5__Lactobacillus; Ambiguous_taxa
8d82ac865987c72f6ad409a7608c560c	0.0	0.0	0.0	0.0	0.0	0.0	0.0	0.0	0.0	3.0	0.0	0.0	0.0	0.0	0.0	0.0	0.0	6.0	0.0	0.0	0.0	0.0	0.0	0.0	0.0	0.0	0.0	0.0	0.0	0.0	0.0	0.0	D_0__Bacteria; D_1__Patescibacteria; D_2__Parcubacteria; D_3__Candidatus Nomurabacteria; D_4__uncultured bacterium; D_5__uncultured bacterium; D_6__uncultured bacterium
8afcbd72c266fc4d63d1fa8f79042caa	12.0	21.0	3.0	0.0	0.0	0.0	13.0	15.0	18.0	5.0	13.0	5.0	0.0	0.0	0.0	4.0	4.0	0.0	15.0	0.0	0.0	8.0	0.0	13.0	0.0	11.0	14.0	0.0	0.0	4.0	0.0	15.0	D_0__Bacteria; D_1__Firmicutes; D_2__Negativicutes; D_3__Selenomonadales; D_4__Veillonellaceae; D_5__Dialister
41fe7fde7c8ea255d4a0c2bf3bb91d22	50.0	18.0	10.0	0.0	16.0	8.0	0.0	9.0	0.0	0.0	5.0	0.0	9.0	0.0	16.0	0.0	0.0	12.0	0.0	0.0	0.0	18.0	0.0	3.0	0.0	0.0	0.0	0.0	0.0	0.0	0.0	0.0	D_0__Bacteria; D_1__Actinobacteria; D_2__Actinobacteria; D_3__Micrococcales; D_4__Micrococcaceae; D_5__Kocuria
fbfd751827fc917f2e85d9b3e37396e5	699.0	1148.0	797.0	487.0	326.0	619.0	523.0	819.0	486.0	743.0	801.0	272.0	765.0	217.0	481.0	667.0	698.0	801.0	781.0	528.0	730.0	792.0	825.0	738.0	411.0	636.0	449.0	243.0	435.0	550.0	613.0	681.0	D_0__Bacteria; D_1__Firmicutes; D_2__Bacilli; D_3__Lactobacillales; D_4__Lactobacillaceae; D_5__Lactobacillus; D_6__Lactobacillus sp. LB12
63a6965725d3dc292695a3404cd12484	0.0	0.0	0.0	0.0	0.0	0.0	0.0	28.0	0.0	0.0	0.0	0.0	0.0	0.0	38.0	0.0	0.0	0.0	0.0	0.0	0.0	0.0	0.0	0.0	0.0	0.0	0.0	0.0	0.0	0.0	0.0	0.0	D_0__Bacteria; D_1__Actinobacteria; D_2__Actinobacteria; D_3__Corynebacteriales; D_4__Corynebacteriaceae; D_5__Corynebacterium 1; D_6__Corynebacterium glutamicum
ba0134a9ff06fa6569d0f4838469ec5f	0.0	12.0	0.0	0.0	0.0	0.0	0.0	8.0	5.0	10.0	0.0	0.0	8.0	0.0	0.0	3.0	7.0	0.0	0.0	0.0	6.0	0.0	13.0	0.0	0.0	0.0	0.0	5.0	0.0	7.0	0.0	0.0	D_0__Bacteria; D_1__Actinobacteria; D_2__Actinobacteria; D_3__Micrococcales; D_4__Microbacteriaceae; D_5__Rathayibacter; Ambiguous_taxa
9ba428d99bb1d81dc1e379c16431da09	129.0	0.0	84.0	45.0	67.0	0.0	53.0	174.0	20.0	0.0	36.0	31.0	0.0	0.0	149.0	31.0	0.0	0.0	370.0	9.0	0.0	114.0	0.0	0.0	0.0	32.0	72.0	0.0	0.0	0.0	0.0	18.0	D_0__Bacteria; D_1__Firmicutes; D_2__Bacilli; D_3__Lactobacillales; D_4__Leuconostocaceae; D_5__Weissella; Ambiguous_taxa
b80b61ad885a551a4d4187b456c84c8e	0.0	0.0	0.0	0.0	0.0	0.0	0.0	0.0	0.0	0.0	0.0	0.0	0.0	0.0	0.0	0.0	0.0	11.0	5.0	0.0	0.0	0.0	6.0	0.0	0.0	0.0	0.0	0.0	0.0	0.0	0.0	0.0	D_0__Bacteria; D_1__Bacteroidetes; D_2__Bacteroidia; D_3__Cytophagales
6096e1a579ba679fca7fb8d6c34c97fc	0.0	0.0	13.0	0.0	0.0	0.0	130.0	0.0	0.0	0.0	0.0	129.0	0.0	15.0	0.0	12.0	0.0	0.0	0.0	0.0	130.0	0.0	0.0	28.0	0.0	0.0	15.0	0.0	48.0	0.0	0.0	0.0	D_0__Bacteria; D_1__Firmicutes; D_2__Bacilli; D_3__Lactobacillales; D_4__Lactobacillaceae; D_5__Lactobacillus; D_6__Lactobacillus fermentum
20e1bc868ecafaec39208152dbd1a6cc	0.0	0.0	0.0	0.0	0.0	0.0	0.0	0.0	0.0	0.0	0.0	0.0	0.0	0.0	3.0	0.0	0.0	0.0	0.0	0.0	0.0	6.0	0.0	0.0	0.0	0.0	0.0	0.0	0.0	0.0	0.0	0.0	D_0__Bacteria; D_1__Firmicutes; D_2__Clostridia; D_3__Clostridiales; D_4__Clostridiaceae 1; D_5__Hathewaya; Ambiguous_taxa
d31a605c3cb1d5520986223136801e98	0.0	0.0	0.0	0.0	0.0	0.0	0.0	0.0	0.0	0.0	0.0	0.0	0.0	0.0	0.0	0.0	3.0	0.0	0.0	0.0	5.0	0.0	0.0	0.0	0.0	0.0	0.0	0.0	0.0	0.0	0.0	0.0	D_0__Bacteria; D_1__Firmicutes; D_2__Bacilli; D_3__Lactobacillales; D_4__Aerococcaceae; D_5__Facklamia; D_6__uncultured bacterium
57f4bd155584f0008b9eba2bf30b2199	933.0	1953.0	1285.0	776.0	399.0	889.0	694.0	1256.0	724.0	961.0	1418.0	432.0	1187.0	306.0	649.0	929.0	903.0	1286.0	1011.0	641.0	1089.0	1077.0	1188.0	979.0	551.0	1026.0	548.0	411.0	615.0	840.0	839.0	991.0	D_0__Bacteria; D_1__Firmicutes; D_2__Bacilli; D_3__Lactobacillales; D_4__Lactobacillaceae; D_5__Lactobacillus; D_6__Lactobacillus delbrueckii
1bfdaa567ac92f2e89705c00eccc1787	7.0	0.0	0.0	0.0	0.0	23.0	0.0	0.0	10.0	0.0	0.0	0.0	0.0	0.0	0.0	0.0	0.0	0.0	24.0	0.0	0.0	5.0	5.0	48.0	0.0	0.0	0.0	0.0	11.0	0.0	0.0	0.0	D_0__Bacteria; D_1__Proteobacteria; D_2__Gammaproteobacteria; D_3__Enterobacteriales; D_4__Enterobacteriaceae; D_5__Pantoea
f941d677076d5eb42316dbbe9038ee6f	0.0	0.0	0.0	0.0	0.0	0.0	33.0	0.0	20.0	0.0	0.0	0.0	0.0	0.0	0.0	0.0	0.0	0.0	0.0	0.0	17.0	0.0	0.0	39.0	0.0	0.0	18.0	0.0	0.0	0.0	0.0	0.0	D_0__Bacteria; D_1__Firmicutes; D_2__Bacilli; D_3__Lactobacillales; D_4__Streptococcaceae; D_5__Lactococcus; Ambiguous_taxa
4237c8e01374452c96880c43023478cd	0.0	0.0	16.0	0.0	0.0	8.0	0.0	16.0	0.0	0.0	0.0	3.0	0.0	0.0	0.0	0.0	0.0	0.0	28.0	0.0	0.0	0.0	0.0	0.0	0.0	0.0	0.0	0.0	0.0	0.0	0.0	0.0	D_0__Bacteria; D_1__Firmicutes; D_2__Bacilli; D_3__Lactobacillales; D_4__Lactobacillaceae; D_5__Lactobacillus; D_6__Lactobacillus sp. 123B
3100f05aa5069e2d55b0860c84e6a10b	239.0	494.0	335.0	159.0	100.0	304.0	138.0	326.0	212.0	430.0	362.0	111.0	304.0	81.0	148.0	202.0	215.0	294.0	266.0	182.0	240.0	278.0	285.0	252.0	144.0	225.0	120.0	117.0	141.0	234.0	225.0	252.0	D_0__Bacteria; D_1__Firmicutes; D_2__Bacilli; D_3__Lactobacillales; D_4__Lactobacillaceae; D_5__Lactobacillus; D_6__Lactobacillus fermentum
a296be5846627112643c756f16c7b4b6	0.0	0.0	0.0	0.0	0.0	12.0	52.0	48.0	0.0	0.0	0.0	38.0	0.0	11.0	11.0	0.0	0.0	0.0	72.0	0.0	97.0	0.0	0.0	25.0	0.0	0.0	18.0	0.0	29.0	0.0	0.0	0.0	D_0__Bacteria; D_1__Firmicutes; D_2__Bacilli; D_3__Lactobacillales; D_4__Lactobacillaceae; D_5__Lactobacillus; D_6__Lactobacillus rhamnosus
4680f47a90f95ce42d5234b2a4ef01b5	0.0	0.0	0.0	0.0	0.0	0.0	0.0	0.0	0.0	0.0	0.0	0.0	0.0	0.0	0.0	0.0	0.0	0.0	0.0	0.0	0.0	0.0	0.0	0.0	4.0	0.0	0.0	0.0	3.0	4.0	7.0	0.0	D_0__Bacteria; D_1__Firmicutes; D_2__Bacilli; D_3__Lactobacillales; D_4__Enterococcaceae; D_5__Vagococcus; D_6__uncultured bacterium
6311acb09f7382f5681910f10181cd97	0.0	0.0	0.0	0.0	0.0	0.0	0.0	0.0	9.0	0.0	0.0	0.0	0.0	0.0	0.0	0.0	0.0	0.0	0.0	0.0	6.0	0.0	0.0	0.0	0.0	0.0	0.0	0.0	9.0	0.0	0.0	0.0	D_0__Bacteria; D_1__Proteobacteria; D_2__Gammaproteobacteria; D_3__Betaproteobacteriales; D_4__Rhodocyclaceae; D_5__Azospira; Ambiguous_taxa
f22a63a69a1488c5751823e120c5a194	0.0	0.0	2.0	0.0	0.0	0.0	5.0	4.0	0.0	5.0	0.0	0.0	0.0	0.0	0.0	0.0	0.0	5.0	3.0	0.0	0.0	0.0	0.0	0.0	0.0	0.0	0.0	0.0	0.0	0.0	0.0	0.0	D_0__Bacteria; D_1__Firmicutes; D_2__Bacilli; D_3__Lactobacillales; D_4__Lactobacillaceae; D_5__Lactobacillus; Ambiguous_taxa
b2ef3c73fe3dd72f589541422c11c91d	118.0	211.0	151.0	107.0	54.0	74.0	62.0	102.0	83.0	157.0	187.0	48.0	131.0	0.0	76.0	158.0	152.0	99.0	122.0	71.0	127.0	113.0	119.0	154.0	55.0	105.0	38.0	38.0	55.0	135.0	153.0	107.0	D_0__Bacteria; D_1__Firmicutes; D_2__Bacilli; D_3__Lactobacillales; D_4__Lactobacillaceae; D_5__Lactobacillus; D_6__Lactobacillus fermentum
995bee4190b1bb57ff6e7ce1ce636258	30.0	0.0	0.0	0.0	0.0	0.0	0.0	0.0	0.0	0.0	0.0	0.0	0.0	6.0	0.0	0.0	0.0	0.0	0.0	0.0	0.0	0.0	0.0	0.0	0.0	0.0	9.0	0.0	0.0	0.0	0.0	0.0	D_0__Bacteria; D_1__Actinobacteria; D_2__Actinobacteria; D_3__Corynebacteriales; D_4__Corynebacteriaceae; D_5__Corynebacterium 1; Ambiguous_taxa
9fdfcbba41de35fb7771e73d01bc9312	0.0	0.0	0.0	0.0	0.0	4.0	16.0	0.0	10.0	0.0	0.0	0.0	0.0	0.0	0.0	0.0	0.0	0.0	0.0	0.0	6.0	0.0	0.0	12.0	0.0	0.0	0.0	0.0	0.0	0.0	0.0	4.0	D_0__Bacteria; D_1__Fusobacteria; D_2__Fusobacteriia; D_3__Fusobacteriales; D_4__Fusobacteriaceae; D_5__Fusobacterium
62cf0f4eb6ab6abe5a62f682636761c1	0.0	0.0	0.0	22.0	0.0	0.0	0.0	0.0	0.0	0.0	0.0	0.0	0.0	0.0	0.0	0.0	0.0	0.0	0.0	0.0	0.0	30.0	0.0	0.0	0.0	0.0	46.0	0.0	0.0	0.0	0.0	0.0	D_0__Bacteria; D_1__Firmicutes; D_2__Bacilli; D_3__Bacillales; D_4__Staphylococcaceae; D_5__Staphylococcus; D_6__Staphylococcus sciuri
8ea9d075b73ac572483fca495c5cf67f	5.0	0.0	7.0	0.0	0.0	0.0	0.0	0.0	0.0	10.0	0.0	0.0	0.0	0.0	0.0	0.0	0.0	7.0	20.0	0.0	0.0	0.0	0.0	0.0	0.0	0.0	0.0	0.0	4.0	0.0	0.0	10.0	D_0__Bacteria; D_1__Patescibacteria; D_2__Saccharimonadia; D_3__Saccharimonadales; D_4__uncultured bacterium; D_5__uncultured bacterium; D_6__uncultured bacterium
f3e1d59b95c74bf8386200df5225c4b9	318.0	261.0	607.0	204.0	126.0	69.0	343.0	460.0	97.0	0.0	233.0	77.0	60.0	0.0	143.0	1219.0	0.0	224.0	819.0	73.0	234.0	369.0	187.0	79.0	0.0	128.0	140.0	0.0	0.0	178.0	45.0	168.0	D_0__Bacteria; D_1__Firmicutes; D_2__Bacilli; D_3__Bacillales; D_4__Planococcaceae; D_5__Kurthia; D_6__Kurthia sp. PAOGL173
d82ae0d96bf56416766a39f815a2bc89	3371.0	34.0	0.0	0.0	6539.0	2287.0	0.0	0.0	0.0	0.0	15.0	0.0	0.0	240.0	3601.0	0.0	3367.0	0.0	0.0	1817.0	10.0	0.0	0.0	72.0	42.0	12.0	0.0	11.0	0.0	241.0	0.0	9.0	D_0__Bacteria; D_1__Proteobacteria; D_2__Gammaproteobacteria; D_3__Vibrionales; D_4__Vibrionaceae; D_5__Aliivibrio; Ambiguous_taxa
8730664a684f21270d2c37fd031c189c	0.0	6.0	13.0	0.0	0.0	0.0	0.0	0.0	0.0	0.0	0.0	0.0	0.0	0.0	0.0	0.0	0.0	0.0	0.0	0.0	0.0	0.0	0.0	0.0	0.0	0.0	0.0	0.0	0.0	0.0	0.0	0.0	D_0__Bacteria; D_1__Actinobacteria; D_2__Actinobacteria; D_3__Micrococcales; D_4__Micrococcaceae; D_5__Kocuria; Ambiguous_taxa
b4259933352f1915f43f5c102238cb28	20.0	0.0	0.0	0.0	0.0	0.0	0.0	0.0	0.0	0.0	0.0	0.0	0.0	0.0	0.0	0.0	0.0	19.0	0.0	0.0	0.0	0.0	0.0	0.0	0.0	0.0	0.0	0.0	0.0	0.0	0.0	0.0	D_0__Bacteria; D_1__Firmicutes; D_2__Bacilli; D_3__Bacillales; D_4__Bacillaceae; D_5__Geobacillus; D_6__Parageobacillus toebii
6c46cac9919470562c67bc09dd39d135	0.0	0.0	0.0	36.0	39.0	35.0	0.0	48.0	34.0	16.0	0.0	0.0	13.0	0.0	0.0	0.0	0.0	0.0	73.0	36.0	17.0	40.0	18.0	0.0	0.0	0.0	16.0	0.0	0.0	0.0	22.0	0.0	D_0__Bacteria; D_1__Firmicutes; D_2__Bacilli; D_3__Lactobacillales; D_4__Enterococcaceae; D_5__Enterococcus
8b6f4272e03864b2a7bc34bc6cc41bcb	0.0	0.0	0.0	0.0	0.0	0.0	0.0	0.0	0.0	0.0	0.0	4.0	5.0	0.0	0.0	0.0	0.0	0.0	0.0	0.0	0.0	0.0	0.0	0.0	0.0	0.0	0.0	0.0	0.0	0.0	0.0	0.0	D_0__Bacteria; D_1__Firmicutes; D_2__Clostridia; D_3__Clostridiales; D_4__Clostridiaceae 1; D_5__Clostridium sensu stricto 13; D_6__Clostridium thiosulfatireducens
6f8500e3ade7de9dcd6adb9781f5ef7c	298.0	69.0	261.0	66.0	49.0	35.0	99.0	135.0	56.0	0.0	22.0	8.0	25.0	51.0	61.0	190.0	11.0	70.0	350.0	23.0	126.0	61.0	51.0	53.0	0.0	35.0	93.0	16.0	34.0	48.0	28.0	50.0	D_0__Bacteria; D_1__Firmicutes; D_2__Bacilli; D_3__Lactobacillales; D_4__Enterococcaceae; D_5__Enterococcus; D_6__Enterococcus gallinarum
ed5df28e390ddafbb172d3284af8ac7e	0.0	0.0	0.0	0.0	0.0	8.0	0.0	0.0	0.0	0.0	0.0	0.0	0.0	0.0	0.0	0.0	0.0	0.0	0.0	0.0	0.0	8.0	0.0	0.0	0.0	0.0	0.0	0.0	0.0	4.0	0.0	0.0	D_0__Bacteria; D_1__Firmicutes; D_2__Clostridia; D_3__Clostridiales; D_4__Family XI; D_5__Anaerococcus
fcb5c015666af5afde618fcb58f959e6	0.0	94.0	0.0	12.0	0.0	23.0	165.0	0.0	191.0	380.0	44.0	205.0	61.0	54.0	0.0	0.0	40.0	51.0	0.0	25.0	335.0	4.0	233.0	357.0	241.0	33.0	285.0	15.0	206.0	31.0	53.0	100.0	D_0__Bacteria; D_1__Firmicutes; D_2__Clostridia; D_3__Clostridiales; D_4__Peptostreptococcaceae
2f5d1d31c1574e01e9bbf339bd652e59	0.0	0.0	0.0	0.0	0.0	0.0	0.0	0.0	0.0	0.0	4.0	0.0	4.0	0.0	0.0	0.0	0.0	0.0	0.0	0.0	4.0	0.0	0.0	0.0	0.0	0.0	0.0	0.0	0.0	0.0	0.0	0.0	D_0__Bacteria; D_1__Firmicutes; D_2__Clostridia; D_3__Clostridiales; D_4__Peptostreptococcaceae; D_5__Paraclostridium; D_6__uncultured Clostridium sp.
9b4f25a4d97406bfab04c3c48a1caf59	0.0	0.0	0.0	0.0	0.0	0.0	0.0	0.0	0.0	0.0	0.0	0.0	0.0	0.0	9.0	0.0	0.0	0.0	0.0	0.0	0.0	20.0	7.0	0.0	0.0	0.0	0.0	0.0	0.0	0.0	0.0	0.0	D_0__Bacteria; D_1__Firmicutes; D_2__Bacilli; D_3__Bacillales; D_4__Staphylococcaceae; D_5__Staphylococcus
2cac2a308a6d88941c8d471c5b6595e6	1904.0	3845.0	2529.0	1389.0	1099.0	2126.0	1876.0	2429.0	1797.0	2862.0	2811.0	1168.0	2325.0	978.0	1496.0	1997.0	2314.0	2516.0	2233.0	1474.0	2444.0	2332.0	2754.0	2776.0	1553.0	1929.0	1563.0	914.0	1645.0	1794.0	1822.0	2076.0	D_0__Bacteria; D_1__Firmicutes; D_2__Bacilli; D_3__Lactobacillales; D_4__Lactobacillaceae; D_5__Lactobacillus
cfa864a593a0e7391fa62d09a4cdb672	17.0	14.0	29.0	0.0	0.0	0.0	0.0	45.0	0.0	0.0	0.0	0.0	0.0	0.0	27.0	10.0	0.0	0.0	22.0	0.0	0.0	0.0	0.0	0.0	0.0	0.0	0.0	0.0	14.0	0.0	0.0	0.0	D_0__Bacteria; D_1__Firmicutes; D_2__Bacilli; D_3__Bacillales; D_4__Planococcaceae; D_5__Kurthia
e215f48be58e877dec33f19c021adfa6	0.0	0.0	0.0	0.0	0.0	0.0	0.0	0.0	0.0	21.0	0.0	0.0	0.0	0.0	0.0	0.0	0.0	0.0	0.0	0.0	0.0	0.0	0.0	16.0	0.0	0.0	0.0	0.0	0.0	0.0	0.0	0.0	D_0__Bacteria; D_1__Firmicutes; D_2__Bacilli; D_3__Lactobacillales; D_4__Streptococcaceae; D_5__Lactococcus; Ambiguous_taxa
e94f36725d25c27ab45a174de10e0b9e	0.0	0.0	0.0	0.0	0.0	0.0	22.0	0.0	0.0	48.0	0.0	0.0	0.0	0.0	0.0	0.0	0.0	0.0	0.0	0.0	0.0	0.0	0.0	0.0	0.0	49.0	41.0	17.0	0.0	0.0	0.0	0.0	D_0__Bacteria; D_1__Firmicutes; D_2__Bacilli; D_3__Lactobacillales; D_4__Lactobacillaceae; D_5__Lactobacillus; D_6__Lactobacillus buchneri
341c4b926a5e1fa24dc8027ef1e06430	0.0	0.0	0.0	0.0	0.0	0.0	2.0	0.0	0.0	0.0	0.0	2.0	0.0	0.0	0.0	0.0	0.0	0.0	0.0	0.0	0.0	0.0	0.0	0.0	0.0	0.0	10.0	0.0	0.0	0.0	0.0	0.0	D_0__Bacteria; D_1__Firmicutes; D_2__Bacilli; D_3__Lactobacillales; D_4__Carnobacteriaceae; D_5__Carnobacterium; D_6__uncultured bacterium
c35a5bd1a7e54585ce74c992682fcbc6	0.0	0.0	0.0	8.0	4.0	0.0	0.0	22.0	0.0	7.0	0.0	0.0	0.0	0.0	0.0	0.0	0.0	0.0	0.0	0.0	0.0	0.0	0.0	0.0	0.0	0.0	0.0	0.0	0.0	0.0	0.0	0.0	D_0__Bacteria; D_1__Firmicutes; D_2__Bacilli; D_3__Lactobacillales; D_4__Lactobacillaceae; D_5__Pediococcus; D_6__uncultured Pediococcus sp.
e6560855fb60e92a6c6d0143d67444ea	0.0	0.0	0.0	0.0	14.0	0.0	0.0	0.0	0.0	0.0	0.0	0.0	0.0	0.0	17.0	0.0	0.0	0.0	56.0	0.0	0.0	0.0	0.0	0.0	0.0	0.0	0.0	0.0	0.0	0.0	0.0	0.0	D_0__Bacteria; D_1__Firmicutes; D_2__Bacilli; D_3__Lactobacillales; D_4__Lactobacillaceae; D_5__Lactobacillus; Ambiguous_taxa
c5bda8896d906b8eae7fe356ff0e8bc2	0.0	0.0	0.0	0.0	0.0	0.0	0.0	0.0	0.0	0.0	13.0	0.0	0.0	0.0	0.0	0.0	5.0	0.0	0.0	0.0	0.0	0.0	0.0	0.0	0.0	7.0	0.0	0.0	0.0	6.0	0.0	0.0	D_0__Bacteria; D_1__Firmicutes; D_2__Bacilli; D_3__Bacillales; D_4__Planococcaceae
52242e5e65cc1c0667e4e9edb73b7a22	0.0	4.0	0.0	0.0	0.0	0.0	0.0	0.0	0.0	0.0	0.0	0.0	0.0	0.0	0.0	3.0	0.0	0.0	0.0	4.0	0.0	0.0	0.0	0.0	0.0	0.0	0.0	0.0	0.0	0.0	0.0	0.0	D_0__Bacteria; D_1__Actinobacteria; D_2__Actinobacteria; D_3__Micrococcales; D_4__Microbacteriaceae; D_5__Pseudoclavibacter; Ambiguous_taxa
e769288d0cf297cbc880412c1082bec1	0.0	4.0	0.0	0.0	0.0	0.0	0.0	0.0	0.0	0.0	0.0	0.0	0.0	0.0	0.0	0.0	0.0	0.0	0.0	0.0	0.0	0.0	0.0	0.0	0.0	5.0	0.0	0.0	0.0	0.0	0.0	0.0	D_0__Bacteria; D_1__Actinobacteria; D_2__Actinobacteria; D_3__Micrococcales; D_4__Dermatophilaceae; D_5__Piscicoccus; Ambiguous_taxa
6128afbe4e8f84763101f78ab7e84dd7	2.0	0.0	0.0	0.0	0.0	0.0	0.0	0.0	0.0	0.0	0.0	0.0	0.0	0.0	0.0	0.0	0.0	0.0	0.0	0.0	0.0	0.0	0.0	11.0	0.0	0.0	0.0	0.0	0.0	0.0	0.0	0.0	D_0__Bacteria; D_1__Firmicutes; D_2__Bacilli; D_3__Bacillales; D_4__Bacillaceae; D_5__Bacillus; D_6__Bacillus coagulans
760adfa0d7059aecc5be2bf55d227f73	3.0	0.0	0.0	0.0	0.0	0.0	9.0	0.0	0.0	0.0	0.0	0.0	12.0	0.0	0.0	0.0	0.0	0.0	7.0	0.0	0.0	0.0	0.0	0.0	0.0	0.0	0.0	0.0	0.0	0.0	0.0	0.0	D_0__Bacteria; D_1__Bacteroidetes; D_2__Bacteroidia; D_3__Flavobacteriales; D_4__Weeksellaceae; D_5__Empedobacter; Ambiguous_taxa
12fda9c0066683317eb968f35462d3a2	0.0	0.0	24.0	0.0	0.0	4.0	9.0	0.0	0.0	0.0	0.0	0.0	0.0	0.0	0.0	0.0	0.0	0.0	6.0	0.0	0.0	0.0	0.0	0.0	0.0	0.0	0.0	0.0	0.0	0.0	0.0	0.0	D_0__Bacteria; D_1__Firmicutes; D_2__Clostridia; D_3__Clostridiales; D_4__Peptostreptococcaceae; D_5__Asaccharospora; Ambiguous_taxa
93d61f6a4af61b15e9764b606d9f4046	0.0	0.0	0.0	0.0	0.0	0.0	0.0	0.0	0.0	10.0	0.0	0.0	0.0	0.0	0.0	0.0	0.0	0.0	0.0	0.0	0.0	0.0	0.0	0.0	0.0	0.0	0.0	0.0	5.0	0.0	0.0	0.0	D_0__Bacteria; D_1__Firmicutes; D_2__Bacilli; D_3__Lactobacillales; D_4__Streptococcaceae; D_5__Streptococcus; Ambiguous_taxa
02c07d37c8b8572f66cb5adf5cfe3af6	0.0	0.0	0.0	0.0	0.0	0.0	0.0	0.0	0.0	0.0	0.0	0.0	0.0	0.0	0.0	0.0	0.0	21.0	0.0	0.0	0.0	0.0	0.0	0.0	0.0	8.0	0.0	0.0	0.0	0.0	0.0	0.0	D_0__Bacteria; D_1__Firmicutes; D_2__Bacilli; D_3__Lactobacillales; D_4__Lactobacillaceae; D_5__Lactobacillus; D_6__uncultured rumen bacterium 3C3d-12
e62f2c34ca53b020b4c271790e691296	0.0	11.0	0.0	38.0	0.0	0.0	0.0	13.0	0.0	0.0	0.0	0.0	0.0	0.0	5.0	0.0	0.0	28.0	0.0	5.0	9.0	0.0	0.0	0.0	0.0	27.0	0.0	0.0	0.0	15.0	25.0	7.0	D_0__Bacteria; D_1__Firmicutes; D_2__Bacilli; D_3__Bacillales; D_4__Staphylococcaceae; D_5__Staphylococcus
a13dd7763c97ea96237432b6b5a35b8d	0.0	0.0	0.0	0.0	0.0	0.0	0.0	10.0	0.0	0.0	0.0	0.0	0.0	0.0	0.0	0.0	0.0	0.0	25.0	0.0	0.0	0.0	0.0	0.0	0.0	0.0	0.0	0.0	0.0	0.0	0.0	0.0	D_0__Bacteria; D_1__Firmicutes; D_2__Bacilli; D_3__Lactobacillales; D_4__Enterococcaceae; D_5__Enterococcus; D_6__Enterococcus diestrammenae
bf49329a6c0d8962450c1927d2849465	0.0	0.0	0.0	0.0	0.0	0.0	0.0	6.0	0.0	0.0	0.0	0.0	0.0	0.0	0.0	0.0	0.0	0.0	4.0	0.0	0.0	0.0	0.0	0.0	0.0	0.0	7.0	0.0	0.0	0.0	0.0	0.0	D_0__Bacteria; D_1__Actinobacteria; D_2__Actinobacteria; D_3__Micrococcales; D_4__Brevibacteriaceae; D_5__Brevibacterium
05530eb2fb74d27024baef9656db254b	0.0	21.0	0.0	15.0	0.0	0.0	0.0	0.0	0.0	0.0	0.0	0.0	0.0	0.0	0.0	0.0	0.0	0.0	187.0	0.0	0.0	16.0	0.0	0.0	0.0	0.0	18.0	0.0	0.0	9.0	14.0	0.0	D_0__Bacteria; D_1__Firmicutes; D_2__Bacilli; D_3__Lactobacillales; D_4__Lactobacillaceae; D_5__Lactobacillus; D_6__Lactobacillus sp. HM20
385f2a2b4ebdf3e5a3e68ad9acbbbe79	81.0	0.0	30.0	0.0	25.0	0.0	0.0	61.0	0.0	0.0	0.0	0.0	0.0	0.0	40.0	0.0	0.0	11.0	60.0	0.0	0.0	130.0	0.0	0.0	0.0	0.0	0.0	0.0	0.0	0.0	0.0	0.0	D_0__Bacteria; D_1__Actinobacteria; D_2__Actinobacteria; D_3__Micrococcales; D_4__Micrococcaceae; D_5__Glutamicibacter
93785e19e1456a04e36796b391cff2a8	0.0	0.0	10.0	0.0	0.0	0.0	0.0	0.0	0.0	0.0	0.0	0.0	0.0	0.0	0.0	0.0	0.0	0.0	0.0	0.0	0.0	0.0	6.0	12.0	0.0	0.0	0.0	0.0	0.0	0.0	0.0	0.0	D_0__Bacteria; D_1__Actinobacteria; D_2__Actinobacteria; D_3__Kineosporiales; D_4__Kineosporiaceae; D_5__Kineococcus; Ambiguous_taxa
f096d0cb8a79f3e913f87db93b39c990	53.0	38.0	41.0	30.0	14.0	6.0	14.0	33.0	0.0	16.0	12.0	0.0	3.0	9.0	12.0	19.0	0.0	60.0	89.0	8.0	16.0	12.0	7.0	23.0	0.0	13.0	7.0	4.0	12.0	8.0	46.0	76.0	D_0__Bacteria; D_1__Actinobacteria; D_2__Actinobacteria; D_3__Corynebacteriales; D_4__Corynebacteriaceae; D_5__Corynebacterium 1; Ambiguous_taxa
9c0deda57ed3fae5918e761415d88419	0.0	0.0	0.0	0.0	0.0	0.0	0.0	38.0	0.0	0.0	0.0	0.0	9.0	0.0	0.0	0.0	0.0	0.0	68.0	0.0	0.0	40.0	0.0	0.0	0.0	0.0	0.0	0.0	0.0	0.0	0.0	41.0	D_0__Bacteria; D_1__Firmicutes; D_2__Bacilli; D_3__Bacillales; D_4__Bacillaceae; D_5__uncultured; D_6__uncultured bacterium
563359ab88a198d67d4386c413c29147	0.0	42.0	0.0	0.0	0.0	0.0	0.0	17.0	12.0	0.0	23.0	0.0	0.0	0.0	0.0	0.0	0.0	0.0	0.0	0.0	0.0	0.0	13.0	0.0	0.0	0.0	0.0	0.0	0.0	0.0	0.0	21.0	D_0__Bacteria; D_1__Actinobacteria; D_2__Actinobacteria; D_3__Propionibacteriales; D_4__Propionibacteriaceae; D_5__Propionibacterium; Ambiguous_taxa
ace675f84206401658a41f6489b0453d	0.0	0.0	0.0	0.0	0.0	0.0	0.0	0.0	0.0	11.0	0.0	7.0	0.0	0.0	0.0	3.0	0.0	0.0	0.0	0.0	0.0	0.0	6.0	0.0	0.0	7.0	4.0	3.0	0.0	0.0	0.0	0.0	D_0__Bacteria; D_1__Firmicutes; D_2__Negativicutes; D_3__Selenomonadales; D_4__Veillonellaceae; D_5__Megasphaera; D_6__uncultured bacterium
25433d7185bb09c2a0a761568f573436	36.0	0.0	0.0	0.0	0.0	20.0	0.0	55.0	0.0	0.0	33.0	0.0	0.0	0.0	0.0	0.0	30.0	53.0	22.0	0.0	0.0	0.0	37.0	16.0	0.0	0.0	10.0	0.0	0.0	0.0	0.0	0.0	D_0__Bacteria; D_1__Firmicutes; D_2__Bacilli; D_3__Lactobacillales; D_4__Lactobacillaceae; D_5__Lactobacillus; D_6__Lactobacillus brevis
e6cb2c81ddcf2889142953ed8ee31815	0.0	0.0	0.0	0.0	0.0	0.0	0.0	0.0	0.0	0.0	0.0	0.0	0.0	0.0	0.0	0.0	0.0	0.0	4.0	0.0	9.0	0.0	0.0	0.0	0.0	0.0	0.0	0.0	0.0	0.0	0.0	0.0	D_0__Bacteria; D_1__Actinobacteria; D_2__Actinobacteria; D_3__Propionibacteriales; D_4__Propionibacteriaceae; D_5__Tessaracoccus; D_6__uncultured bacterium
1d5251364e0b977d3c5fc3fa30a040ec	64.0	6.0	10.0	13.0	16.0	0.0	0.0	100.0	0.0	9.0	4.0	9.0	0.0	4.0	37.0	10.0	0.0	0.0	39.0	0.0	0.0	62.0	10.0	11.0	0.0	0.0	27.0	0.0	0.0	6.0	0.0	0.0	D_0__Bacteria; D_1__Actinobacteria; D_2__Actinobacteria; D_3__Corynebacteriales; D_4__Corynebacteriaceae; D_5__Corynebacterium 1; Ambiguous_taxa
0d15db157007161fb74537c85a90353c	0.0	0.0	0.0	0.0	0.0	0.0	7.0	5.0	0.0	0.0	0.0	0.0	16.0	0.0	0.0	0.0	0.0	0.0	0.0	0.0	3.0	0.0	0.0	0.0	0.0	0.0	0.0	0.0	0.0	0.0	0.0	0.0	D_0__Bacteria; D_1__Proteobacteria; D_2__Alphaproteobacteria; D_3__Sphingomonadales; D_4__Sphingomonadaceae; D_5__Sphingomonas; D_6__Sphingomonas aurantiaca
0b3fff2743c284b1e3f916781fdf1b58	0.0	0.0	0.0	0.0	0.0	0.0	0.0	0.0	0.0	0.0	0.0	0.0	0.0	0.0	0.0	16.0	0.0	0.0	0.0	0.0	0.0	0.0	0.0	0.0	0.0	0.0	5.0	0.0	0.0	0.0	0.0	0.0	D_0__Bacteria; D_1__Actinobacteria; D_2__Actinobacteria; D_3__Corynebacteriales; D_4__Corynebacteriaceae; D_5__Corynebacterium 1; D_6__Corynebacterium glutamicum
55f7a97107d291755cd3680d6c0458f3	6.0	0.0	0.0	0.0	0.0	0.0	0.0	0.0	0.0	0.0	3.0	0.0	4.0	0.0	0.0	0.0	0.0	0.0	0.0	0.0	0.0	11.0	0.0	0.0	0.0	0.0	0.0	0.0	0.0	0.0	0.0	0.0	D_0__Bacteria; D_1__Firmicutes; D_2__Bacilli; D_3__Lactobacillales; D_4__Streptococcaceae; D_5__Streptococcus
44c0c20258cfe330ce54d3423593bddd	0.0	0.0	0.0	0.0	0.0	0.0	4.0	0.0	0.0	0.0	0.0	0.0	0.0	0.0	0.0	0.0	0.0	0.0	0.0	0.0	0.0	0.0	0.0	0.0	0.0	0.0	5.0	0.0	4.0	0.0	0.0	0.0	D_0__Bacteria; D_1__Bacteroidetes; D_2__Bacteroidia; D_3__Sphingobacteriales; D_4__Sphingobacteriaceae; D_5__Pedobacter; Ambiguous_taxa
fc8708fe1df55f5eb573d4c5572dab5c	0.0	4.0	0.0	0.0	0.0	0.0	0.0	0.0	0.0	4.0	0.0	0.0	0.0	0.0	0.0	0.0	0.0	0.0	0.0	0.0	0.0	0.0	0.0	0.0	0.0	0.0	0.0	0.0	0.0	0.0	0.0	0.0	D_0__Bacteria; D_1__Firmicutes; D_2__Clostridia; D_3__Clostridiales; D_4__Clostridiaceae 1
0fe7e848c2ad7e24bfdbd23471fb3658	14.0	0.0	9.0	0.0	0.0	0.0	0.0	23.0	0.0	0.0	0.0	0.0	0.0	0.0	0.0	0.0	6.0	0.0	52.0	0.0	0.0	9.0	0.0	0.0	0.0	0.0	0.0	0.0	0.0	0.0	0.0	0.0	D_0__Bacteria; D_1__Firmicutes; D_2__Bacilli; D_3__Lactobacillales; D_4__Leuconostocaceae; D_5__Weissella; Ambiguous_taxa
6cd88a55aa80bfd967db7e6ac215af1c	20.0	40.0	42.0	0.0	12.0	24.0	52.0	23.0	72.0	155.0	38.0	63.0	22.0	38.0	23.0	33.0	37.0	35.0	32.0	17.0	66.0	42.0	69.0	131.0	81.0	26.0	48.0	15.0	66.0	38.0	21.0	44.0	D_0__Bacteria; D_1__Firmicutes; D_2__Bacilli; D_3__Lactobacillales; D_4__Leuconostocaceae; D_5__Leuconostoc; Ambiguous_taxa
6958874718ac72030d838580b37a909b	4.0	0.0	0.0	0.0	0.0	0.0	0.0	0.0	0.0	0.0	0.0	0.0	0.0	0.0	0.0	0.0	0.0	0.0	31.0	0.0	0.0	0.0	0.0	0.0	0.0	0.0	0.0	0.0	0.0	2.0	0.0	0.0	D_0__Bacteria; D_1__Actinobacteria; D_2__Actinobacteria; D_3__Propionibacteriales; D_4__Propionibacteriaceae; D_5__Luteococcus; D_6__uncultured bacterium
d83d73d4c83287e93b0b2976ccd72c67	6.0	0.0	0.0	0.0	0.0	0.0	0.0	0.0	0.0	0.0	27.0	0.0	0.0	0.0	0.0	0.0	0.0	0.0	0.0	0.0	0.0	0.0	0.0	0.0	0.0	0.0	0.0	0.0	0.0	0.0	0.0	0.0	D_0__Bacteria; D_1__Patescibacteria; D_2__Parcubacteria; D_3__Candidatus Kaiserbacteria; D_4__groundwater metagenome; D_5__groundwater metagenome; D_6__groundwater metagenome
cb06b5ac3a40d7caed02f5e1143924a2	0.0	0.0	0.0	0.0	0.0	0.0	0.0	0.0	0.0	0.0	0.0	0.0	0.0	0.0	0.0	9.0	0.0	0.0	0.0	0.0	0.0	0.0	0.0	18.0	0.0	0.0	0.0	0.0	0.0	0.0	0.0	0.0	D_0__Bacteria; D_1__Firmicutes; D_2__Bacilli; D_3__Lactobacillales; D_4__Lactobacillaceae; D_5__Pediococcus; D_6__uncultured Pediococcus sp.
9bea51c8a462ee120669b890e06daac5	0.0	0.0	0.0	0.0	0.0	0.0	3.0	0.0	0.0	0.0	0.0	0.0	0.0	0.0	0.0	0.0	0.0	0.0	0.0	0.0	6.0	0.0	0.0	0.0	0.0	0.0	9.0	0.0	0.0	0.0	0.0	0.0	D_0__Bacteria; D_1__Bacteroidetes; D_2__Bacteroidia; D_3__Bacteroidales; D_4__Bacteroidaceae; D_5__Bacteroides; D_6__uncultured bacterium
18d47695db78f3c6fd94843cccfd2233	0.0	0.0	7.0	0.0	0.0	0.0	0.0	0.0	0.0	0.0	0.0	0.0	0.0	0.0	0.0	0.0	0.0	4.0	0.0	0.0	0.0	0.0	0.0	5.0	0.0	0.0	0.0	0.0	0.0	0.0	0.0	0.0	D_0__Bacteria; D_1__Actinobacteria; D_2__Actinobacteria; D_3__Actinomycetales; D_4__Actinomycetaceae; D_5__Actinomyces; D_6__Actinomyces sp. MD1
c47ad0647433466c18ed71af51f70850	0.0	0.0	0.0	0.0	0.0	0.0	0.0	0.0	17.0	0.0	12.0	0.0	0.0	15.0	0.0	0.0	0.0	0.0	0.0	0.0	0.0	0.0	0.0	39.0	0.0	0.0	0.0	0.0	0.0	0.0	0.0	0.0	D_0__Bacteria; D_1__Firmicutes; D_2__Clostridia; D_3__Clostridiales; D_4__Peptococcaceae; D_5__Peptococcus; D_6__uncultured bacterium
d891066fabefe6ca4853727217f60ed1	99.0	164.0	122.0	72.0	50.0	55.0	47.0	130.0	80.0	172.0	116.0	55.0	65.0	29.0	87.0	87.0	103.0	128.0	81.0	75.0	74.0	127.0	84.0	96.0	49.0	108.0	0.0	59.0	53.0	101.0	88.0	80.0	D_0__Bacteria; D_1__Firmicutes; D_2__Bacilli; D_3__Lactobacillales
4b1d9d654264a7bdcf57ba775dbcccdf	3.0	0.0	0.0	5.0	0.0	4.0	0.0	0.0	0.0	0.0	0.0	0.0	0.0	0.0	7.0	0.0	0.0	0.0	0.0	0.0	0.0	0.0	0.0	0.0	0.0	3.0	0.0	0.0	0.0	0.0	0.0	0.0	D_0__Bacteria; D_1__Firmicutes; D_2__Clostridia; D_3__Clostridiales; D_4__Eubacteriaceae; D_5__Garciella
299ea5434dcb0242abeed41a8610d93f	15.0	8.0	46.0	0.0	17.0	0.0	41.0	30.0	0.0	0.0	0.0	0.0	0.0	0.0	12.0	32.0	0.0	17.0	31.0	0.0	0.0	0.0	0.0	0.0	0.0	0.0	25.0	0.0	0.0	0.0	0.0	15.0	D_0__Bacteria; D_1__Firmicutes; D_2__Bacilli; D_3__Lactobacillales; D_4__Aerococcaceae; D_5__Globicatella; Ambiguous_taxa
cf1679967cc42e59f29f696bdfc0b3c6	12.0	0.0	0.0	8.0	0.0	9.0	0.0	25.0	0.0	0.0	0.0	0.0	14.0	0.0	11.0	18.0	0.0	19.0	0.0	0.0	0.0	0.0	7.0	0.0	0.0	0.0	0.0	0.0	0.0	0.0	13.0	5.0	D_0__Bacteria; D_1__Firmicutes; D_2__Bacilli; D_3__Lactobacillales; D_4__Streptococcaceae; D_5__Streptococcus; Ambiguous_taxa
9f8f635ca9d25f12ac4695ad7ca83932	0.0	0.0	0.0	0.0	0.0	0.0	0.0	0.0	0.0	10.0	0.0	0.0	0.0	0.0	0.0	0.0	0.0	0.0	0.0	0.0	0.0	0.0	0.0	0.0	0.0	0.0	0.0	0.0	0.0	0.0	6.0	0.0	D_0__Bacteria; D_1__Firmicutes; D_2__Clostridia; D_3__Clostridiales; D_4__Clostridiaceae 1; D_5__Clostridium sensu stricto 1; D_6__Clostridium beijerinckii
74c59dab6ca0130f4184f7f54a57c85a	0.0	0.0	0.0	15.0	0.0	0.0	0.0	5.0	0.0	0.0	0.0	0.0	0.0	0.0	0.0	0.0	0.0	0.0	0.0	0.0	0.0	0.0	0.0	0.0	0.0	0.0	0.0	0.0	0.0	0.0	20.0	8.0	D_0__Bacteria; D_1__Firmicutes; D_2__Clostridia; D_3__Clostridiales; D_4__Family XI; D_5__Anaerococcus
af152a2cfe3be202cf914db06af79197	0.0	36.0	0.0	0.0	0.0	0.0	0.0	34.0	0.0	44.0	57.0	9.0	35.0	0.0	0.0	0.0	0.0	0.0	0.0	45.0	30.0	0.0	0.0	0.0	0.0	0.0	0.0	0.0	0.0	0.0	35.0	0.0	D_0__Bacteria; D_1__Firmicutes; D_2__Bacilli; D_3__Lactobacillales; D_4__Lactobacillaceae; D_5__Lactobacillus; D_6__Lactobacillus brevis
a8fe75e9336396151255514cd66ea83f	6.0	0.0	0.0	0.0	0.0	0.0	0.0	0.0	0.0	5.0	8.0	0.0	0.0	0.0	0.0	0.0	0.0	0.0	0.0	2.0	0.0	0.0	0.0	0.0	0.0	0.0	0.0	0.0	0.0	0.0	0.0	0.0	D_0__Bacteria; D_1__Proteobacteria; D_2__Gammaproteobacteria; D_3__Betaproteobacteriales; D_4__Burkholderiaceae; D_5__Polynucleobacter
a9871277bde31bc7acac319397b47253	92.0	185.0	114.0	70.0	61.0	132.0	2382.0	121.0	3343.0	5748.0	177.0	1598.0	126.0	1526.0	68.0	112.0	125.0	109.0	133.0	94.0	3091.0	147.0	2494.0	5741.0	3131.0	96.0	2152.0	63.0	2768.0	76.0	148.0	1484.0	D_0__Bacteria; D_1__Firmicutes; D_2__Bacilli; D_3__Lactobacillales; D_4__Lactobacillaceae; D_5__Lactobacillus; D_6__Lactobacillus sakei
8f95fcbca4642570fe81fccd728f3927	0.0	0.0	0.0	0.0	0.0	0.0	0.0	0.0	0.0	0.0	0.0	0.0	0.0	0.0	0.0	0.0	0.0	0.0	0.0	7.0	0.0	0.0	0.0	0.0	5.0	0.0	0.0	0.0	0.0	0.0	0.0	0.0	D_0__Bacteria; D_1__Actinobacteria; D_2__Actinobacteria; D_3__Micrococcales; D_4__Intrasporangiaceae; D_5__Ornithinimicrobium; Ambiguous_taxa
a442acf5da18e0c1e0835e31eb1c2528	0.0	0.0	83.0	0.0	0.0	0.0	0.0	55.0	0.0	0.0	0.0	0.0	0.0	0.0	0.0	84.0	0.0	0.0	85.0	0.0	0.0	31.0	0.0	0.0	0.0	0.0	0.0	0.0	0.0	0.0	0.0	0.0	D_0__Bacteria; D_1__Firmicutes; D_2__Bacilli; D_3__Lactobacillales; D_4__Enterococcaceae; D_5__Vagococcus; Ambiguous_taxa
567d21ef81354330fb47ae8d9602cd66	0.0	0.0	0.0	0.0	0.0	0.0	0.0	0.0	0.0	0.0	0.0	0.0	0.0	13.0	0.0	0.0	0.0	0.0	0.0	0.0	4.0	0.0	0.0	0.0	0.0	0.0	0.0	0.0	0.0	0.0	0.0	0.0	D_0__Bacteria; D_1__Actinobacteria; D_2__Actinobacteria; D_3__Micrococcales; D_4__Promicromonosporaceae; D_5__Cellulosimicrobium; Ambiguous_taxa
80be4d4ad3022ae76ca8682ffd2a2d35	0.0	0.0	0.0	0.0	0.0	0.0	0.0	0.0	0.0	0.0	0.0	0.0	0.0	0.0	3.0	0.0	0.0	4.0	0.0	0.0	0.0	0.0	0.0	0.0	0.0	0.0	0.0	0.0	0.0	0.0	0.0	0.0	D_0__Bacteria; D_1__Firmicutes; D_2__Bacilli; D_3__Lactobacillales; D_4__Streptococcaceae; D_5__Streptococcus; D_6__Streptococcus sobrinus
e6f40332d9582a1e2afd8672310a20b5	0.0	0.0	0.0	0.0	0.0	0.0	0.0	0.0	0.0	0.0	0.0	12.0	0.0	0.0	0.0	0.0	0.0	0.0	0.0	0.0	0.0	0.0	0.0	0.0	0.0	0.0	17.0	0.0	0.0	0.0	0.0	0.0	D_0__Bacteria; D_1__Firmicutes; D_2__Bacilli; D_3__Bacillales; D_4__Bacillaceae; D_5__Bacillus; D_6__uncultured bacterium
7bb37a0a5f539f1b90cb8c44efd7d323	13.0	0.0	4.0	0.0	0.0	0.0	0.0	0.0	0.0	0.0	12.0	0.0	0.0	0.0	11.0	0.0	0.0	0.0	0.0	0.0	0.0	0.0	0.0	0.0	0.0	0.0	0.0	0.0	0.0	0.0	0.0	0.0	D_0__Bacteria; D_1__Actinobacteria; D_2__Actinobacteria; D_3__Corynebacteriales; D_4__Corynebacteriaceae; D_5__Corynebacterium 1; Ambiguous_taxa
d4e5f50d46b778b27e16c0ce1949daaa	0.0	0.0	7.0	0.0	7.0	0.0	4.0	0.0	9.0	0.0	0.0	0.0	0.0	10.0	0.0	0.0	0.0	0.0	0.0	0.0	26.0	3.0	10.0	11.0	0.0	0.0	8.0	0.0	12.0	0.0	0.0	0.0	D_0__Bacteria; D_1__Actinobacteria; D_2__Actinobacteria; D_3__Micrococcales; D_4__Microbacteriaceae; D_5__Microbacterium; Ambiguous_taxa
a448028f3dcae0ac07cac0e362f6de8f	18.0	0.0	0.0	0.0	0.0	0.0	0.0	11.0	0.0	0.0	0.0	0.0	16.0	0.0	0.0	0.0	0.0	4.0	0.0	0.0	0.0	23.0	16.0	0.0	9.0	0.0	0.0	0.0	0.0	0.0	0.0	0.0	D_0__Bacteria; D_1__Actinobacteria; D_2__Actinobacteria; D_3__Corynebacteriales; D_4__Corynebacteriaceae; D_5__Corynebacterium 1; Ambiguous_taxa
f8a31d333de4a9053bf6bc4996a7301c	0.0	0.0	80.0	0.0	0.0	0.0	0.0	0.0	0.0	0.0	0.0	0.0	0.0	0.0	37.0	180.0	0.0	0.0	76.0	0.0	0.0	0.0	0.0	0.0	0.0	0.0	0.0	0.0	0.0	0.0	0.0	0.0	D_0__Bacteria; D_1__Firmicutes; D_2__Bacilli; D_3__Lactobacillales; D_4__Enterococcaceae; D_5__Vagococcus; Ambiguous_taxa
ee3ecb26ef8dd05df43460200482dcdb	0.0	0.0	0.0	0.0	0.0	5.0	0.0	0.0	0.0	0.0	0.0	0.0	0.0	0.0	0.0	0.0	0.0	0.0	0.0	6.0	0.0	0.0	0.0	0.0	0.0	0.0	0.0	0.0	0.0	0.0	0.0	0.0	D_0__Bacteria; D_1__Firmicutes; D_2__Bacilli; D_3__Lactobacillales; D_4__Carnobacteriaceae; D_5__Atopostipes; Ambiguous_taxa
09d2f4d77ff83b57033a9cd6c708dcde	0.0	0.0	0.0	0.0	0.0	0.0	0.0	0.0	6.0	0.0	0.0	0.0	0.0	0.0	0.0	0.0	0.0	0.0	0.0	0.0	5.0	0.0	0.0	0.0	0.0	0.0	0.0	0.0	0.0	0.0	6.0	0.0	D_0__Bacteria; D_1__Firmicutes; D_2__Negativicutes; D_3__Selenomonadales; D_4__Veillonellaceae; D_5__Selenomonas; D_6__Selenomonas sp. enrichment culture clone hao17
c7926d446ca8ec747d7872a780233d7f	0.0	0.0	0.0	7.0	0.0	0.0	0.0	10.0	0.0	0.0	0.0	0.0	0.0	0.0	0.0	3.0	0.0	0.0	0.0	0.0	0.0	0.0	0.0	0.0	0.0	0.0	0.0	0.0	0.0	0.0	0.0	4.0	D_0__Bacteria; D_1__Firmicutes; D_2__Bacilli; D_3__Bacillales; D_4__Bacillaceae; D_5__Bacillus; D_6__uncultured bacterium
7987a1defbcb9bc14b91722f3662bbf3	0.0	0.0	0.0	0.0	0.0	0.0	6.0	9.0	0.0	0.0	0.0	0.0	0.0	0.0	0.0	0.0	0.0	0.0	0.0	0.0	6.0	13.0	0.0	0.0	0.0	0.0	0.0	0.0	0.0	0.0	0.0	0.0	D_0__Bacteria; D_1__Actinobacteria; D_2__Actinobacteria; D_3__Corynebacteriales; D_4__Corynebacteriaceae; D_5__Corynebacterium 1; Ambiguous_taxa
9a427d2e4eb1ef371c45d0b59c9f1eee	0.0	0.0	0.0	0.0	0.0	0.0	0.0	2.0	0.0	0.0	0.0	0.0	0.0	0.0	0.0	0.0	0.0	0.0	0.0	0.0	0.0	0.0	0.0	0.0	5.0	0.0	0.0	0.0	0.0	0.0	0.0	0.0	D_0__Bacteria; D_1__Bacteroidetes; D_2__Bacteroidia; D_3__Cytophagales; D_4__Spirosomaceae; D_5__Dyadobacter
cbf01c27b5a574e41e07b57f88dff973	0.0	0.0	0.0	0.0	0.0	0.0	0.0	0.0	0.0	0.0	0.0	0.0	5.0	0.0	0.0	0.0	0.0	0.0	6.0	0.0	0.0	0.0	0.0	0.0	0.0	0.0	0.0	0.0	0.0	0.0	0.0	0.0	D_0__Bacteria; D_1__Firmicutes; D_2__Bacilli; D_3__Bacillales; D_4__Bacillaceae; D_5__Bacillus; D_6__Bacillus farraginis
bf5c6c0381f4a89349980055f2743786	37.0	6.0	0.0	0.0	0.0	0.0	0.0	8.0	0.0	0.0	0.0	6.0	0.0	0.0	3.0	16.0	0.0	0.0	71.0	0.0	8.0	15.0	0.0	0.0	0.0	6.0	60.0	0.0	0.0	13.0	0.0	0.0	D_0__Bacteria; D_1__Firmicutes; D_2__Bacilli; D_3__Lactobacillales; D_4__Streptococcaceae; D_5__Lactococcus; D_6__Lactococcus garvieae subsp. garvieae
17a11af42f75f1f19dd0a2a620b14f4a	0.0	6.0	0.0	0.0	0.0	0.0	0.0	0.0	0.0	0.0	0.0	0.0	0.0	0.0	0.0	0.0	0.0	0.0	0.0	0.0	0.0	7.0	0.0	0.0	4.0	0.0	0.0	0.0	17.0	0.0	0.0	0.0	D_0__Bacteria; D_1__Firmicutes; D_2__Bacilli; D_3__Bacillales; D_4__Bacillaceae; D_5__Bacillus; D_6__uncultured soil bacterium
a3389f2928809a8e8de608ab4ec4ab49	353.0	790.0	504.0	269.0	168.0	304.0	354.0	562.0	480.0	797.0	483.0	248.0	428.0	236.0	257.0	448.0	440.0	512.0	370.0	330.0	503.0	537.0	543.0	784.0	432.0	321.0	331.0	183.0	340.0	356.0	406.0	434.0	D_0__Bacteria; D_1__Firmicutes; D_2__Bacilli; D_3__Lactobacillales; D_4__Leuconostocaceae; D_5__Leuconostoc
0ed2d687b012c30e2aa43ada59296dac	94.0	26.0	39.0	0.0	46.0	27.0	0.0	102.0	0.0	0.0	0.0	0.0	0.0	4.0	149.0	0.0	0.0	39.0	201.0	0.0	13.0	89.0	28.0	12.0	0.0	0.0	56.0	0.0	0.0	15.0	13.0	0.0	D_0__Bacteria; D_1__Firmicutes; D_2__Bacilli; D_3__Lactobacillales; D_4__Leuconostocaceae; D_5__Weissella; Ambiguous_taxa
73f6bd0e31e203d22d2e42ed3a3cd029	0.0	0.0	0.0	19.0	0.0	0.0	28.0	36.0	0.0	55.0	0.0	0.0	0.0	0.0	0.0	0.0	26.0	0.0	37.0	0.0	55.0	27.0	0.0	0.0	0.0	0.0	39.0	0.0	0.0	0.0	22.0	0.0	D_0__Bacteria; D_1__Firmicutes; D_2__Bacilli; D_3__Lactobacillales; D_4__Lactobacillaceae; D_5__Lactobacillus; D_6__Lactobacillus sp.
9455ad9c70152d71c93d914573e43182	13.0	96.0	229.0	6.0	53.0	15.0	25.0	115.0	100.0	415.0	83.0	101.0	1592.0	8.0	47.0	0.0	11.0	197.0	16.0	0.0	33.0	52.0	33.0	957.0	12.0	35.0	58.0	280.0	110.0	1285.0	0.0	679.0	D_0__Bacteria; D_1__Proteobacteria; D_2__Gammaproteobacteria; D_3__Vibrionales; D_4__Vibrionaceae; D_5__Photobacterium
eb93031d017c8565aab15512e389bc13	324.0	594.0	393.0	256.0	194.0	357.0	430.0	380.0	527.0	968.0	417.0	326.0	315.0	294.0	265.0	319.0	349.0	392.0	345.0	217.0	590.0	394.0	550.0	736.0	470.0	259.0	330.0	172.0	414.0	295.0	380.0	406.0	D_0__Bacteria; D_1__Firmicutes; D_2__Bacilli; D_3__Lactobacillales; D_4__Lactobacillaceae; D_5__Lactobacillus; D_6__bacterium Te52A
f65100ae23ec658006233013625d8e63	0.0	0.0	0.0	0.0	0.0	0.0	0.0	0.0	0.0	0.0	10.0	0.0	0.0	0.0	0.0	0.0	0.0	0.0	0.0	0.0	0.0	12.0	0.0	0.0	0.0	0.0	0.0	0.0	0.0	0.0	0.0	0.0	D_0__Bacteria; D_1__Firmicutes; D_2__Negativicutes; D_3__Selenomonadales; D_4__Veillonellaceae; D_5__Megasphaera; D_6__uncultured bacterium
3e136ddd6a4ca4a7b12647939b865504	121.0	369.0	215.0	124.0	78.0	172.0	72.0	271.0	78.0	143.0	135.0	55.0	182.0	29.0	116.0	203.0	155.0	163.0	244.0	122.0	107.0	238.0	158.0	105.0	63.0	137.0	0.0	105.0	52.0	153.0	183.0	130.0	D_0__Bacteria; D_1__Firmicutes; D_2__Bacilli; D_3__Lactobacillales; D_4__Lactobacillaceae; D_5__Lactobacillus; D_6__Lactobacillus fermentum
173e937b842bbb1325b8dc49e323e91a	6.0	0.0	0.0	0.0	0.0	2.0	0.0	4.0	0.0	0.0	0.0	0.0	0.0	0.0	0.0	15.0	0.0	0.0	0.0	0.0	0.0	0.0	0.0	6.0	0.0	0.0	2.0	2.0	0.0	0.0	0.0	0.0	D_0__Bacteria; D_1__Bacteroidetes; D_2__Bacteroidia; D_3__Bacteroidales; D_4__Prevotellaceae; D_5__Prevotella 7; Ambiguous_taxa
0c8ea9837dd289b228815a969d7d7eed	0.0	0.0	0.0	0.0	0.0	0.0	0.0	0.0	0.0	0.0	0.0	0.0	0.0	0.0	0.0	0.0	0.0	3.0	0.0	0.0	0.0	7.0	0.0	0.0	0.0	0.0	0.0	0.0	0.0	0.0	0.0	0.0	D_0__Bacteria; D_1__Actinobacteria; D_2__Actinobacteria; D_3__Micrococcales; D_4__Microbacteriaceae; D_5__Agrococcus; Ambiguous_taxa
80bd84686d90764cc2803d50442f4885	57.0	221.0	91.0	36.0	12.0	47.0	70.0	100.0	80.0	173.0	124.0	24.0	76.0	18.0	37.0	92.0	59.0	147.0	67.0	52.0	101.0	81.0	101.0	121.0	66.0	81.0	42.0	23.0	53.0	43.0	64.0	80.0	D_0__Bacteria; D_1__Firmicutes; D_2__Negativicutes; D_3__Selenomonadales; D_4__Veillonellaceae; D_5__Megasphaera; Ambiguous_taxa
fcd05d74ec0e61a9d155e96dea5f2ead	4.0	0.0	5.0	0.0	0.0	0.0	0.0	3.0	0.0	0.0	0.0	0.0	0.0	0.0	3.0	0.0	0.0	0.0	0.0	3.0	0.0	0.0	0.0	0.0	0.0	0.0	0.0	0.0	0.0	0.0	0.0	0.0	D_0__Bacteria; D_1__Actinobacteria; D_2__Actinobacteria; D_3__Micrococcales; D_4__AKAU3644; D_5__uncultured bacterium; D_6__uncultured bacterium
a6ab434fd5bccaec562bb158bb1dea0a	0.0	0.0	0.0	0.0	0.0	0.0	0.0	0.0	0.0	0.0	0.0	0.0	0.0	0.0	0.0	0.0	0.0	0.0	0.0	0.0	0.0	0.0	5.0	0.0	2.0	0.0	0.0	0.0	0.0	0.0	0.0	0.0	D_0__Bacteria; D_1__Actinobacteria; D_2__Actinobacteria; D_3__Micrococcales; D_4__Microbacteriaceae
02843018af840a885cb28ebd1f4d68b1	0.0	0.0	0.0	0.0	0.0	0.0	0.0	0.0	0.0	0.0	0.0	0.0	0.0	0.0	0.0	0.0	0.0	0.0	0.0	0.0	0.0	11.0	0.0	0.0	0.0	0.0	0.0	0.0	0.0	0.0	0.0	12.0	D_0__Bacteria; D_1__Firmicutes; D_2__Bacilli; D_3__Lactobacillales; D_4__Lactobacillaceae; D_5__Lactobacillus
8cac6dea7eabac0e3c839311192c859c	0.0	48.0	45.0	109.0	15.0	65.0	46.0	74.0	0.0	70.0	214.0	110.0	171.0	19.0	26.0	35.0	0.0	0.0	190.0	50.0	85.0	27.0	68.0	63.0	67.0	55.0	65.0	84.0	58.0	28.0	159.0	96.0	D_0__Bacteria; D_1__Cyanobacteria; D_2__Oxyphotobacteria; D_3__Synechococcales; D_4__Cyanobiaceae; D_5__Synechococcus CC9902
6d14609e9979e8a558b3ebf773247ca7	0.0	0.0	4.0	0.0	0.0	0.0	0.0	0.0	0.0	0.0	0.0	0.0	0.0	0.0	0.0	0.0	0.0	0.0	0.0	0.0	0.0	0.0	0.0	0.0	2.0	0.0	0.0	0.0	0.0	0.0	0.0	0.0	D_0__Bacteria; D_1__Actinobacteria; D_2__Actinobacteria
987c6ca880f63423ac4f705badb714e8	0.0	0.0	0.0	0.0	0.0	0.0	0.0	0.0	0.0	41.0	0.0	0.0	0.0	9.0	0.0	0.0	0.0	0.0	0.0	0.0	0.0	0.0	11.0	0.0	0.0	0.0	25.0	0.0	0.0	0.0	0.0	0.0	D_0__Bacteria; D_1__Firmicutes; D_2__Clostridia; D_3__Clostridiales; D_4__Family XI; D_5__Peptoniphilus; D_6__swine effluent bacterium CHNDP1
77ef33e17ac78334682446f5bbdde0f4	15.0	0.0	17.0	0.0	0.0	0.0	0.0	0.0	0.0	0.0	0.0	0.0	0.0	0.0	27.0	0.0	0.0	0.0	17.0	0.0	0.0	0.0	0.0	0.0	0.0	0.0	0.0	0.0	0.0	0.0	0.0	0.0	D_0__Bacteria; D_1__Actinobacteria; D_2__Actinobacteria; D_3__Corynebacteriales; D_4__Corynebacteriaceae; D_5__Corynebacterium 1; Ambiguous_taxa
59e96bd061f9eac7a4ccaca0e1892a3a	38.0	31.0	0.0	0.0	0.0	19.0	0.0	0.0	0.0	32.0	34.0	18.0	0.0	0.0	25.0	26.0	0.0	28.0	0.0	0.0	0.0	17.0	0.0	0.0	0.0	0.0	0.0	0.0	11.0	0.0	0.0	13.0	D_0__Bacteria; D_1__Firmicutes; D_2__Bacilli; D_3__Lactobacillales; D_4__Lactobacillaceae; D_5__Lactobacillus; D_6__Lactobacillus sp.
2be7daf539a1856aa833d10610f4980f	89.0	0.0	0.0	58.0	24.0	0.0	41.0	84.0	0.0	0.0	32.0	0.0	0.0	0.0	52.0	0.0	0.0	146.0	150.0	0.0	0.0	47.0	0.0	18.0	0.0	19.0	43.0	0.0	54.0	0.0	0.0	0.0	D_0__Bacteria; D_1__Firmicutes; D_2__Bacilli; D_3__Bacillales; D_4__Staphylococcaceae; D_5__Staphylococcus
4e9e8cbff21645832b5b37efe18fd362	0.0	0.0	70.0	0.0	0.0	0.0	0.0	0.0	0.0	0.0	0.0	0.0	0.0	0.0	0.0	121.0	0.0	0.0	0.0	0.0	0.0	0.0	0.0	0.0	0.0	0.0	0.0	0.0	0.0	0.0	0.0	0.0	D_0__Bacteria; D_1__Firmicutes; D_2__Bacilli; D_3__Bacillales; D_4__Planococcaceae; D_5__Savagea; Ambiguous_taxa
70667ba461a8dc9e49f31062190dc47c	0.0	0.0	0.0	2.0	0.0	0.0	0.0	0.0	0.0	0.0	0.0	0.0	0.0	0.0	0.0	0.0	0.0	0.0	0.0	7.0	0.0	0.0	0.0	0.0	0.0	0.0	0.0	0.0	0.0	0.0	0.0	0.0	D_0__Bacteria; D_1__Firmicutes; D_2__Bacilli; D_3__Lactobacillales; D_4__Lactobacillaceae; D_5__Lactobacillus; Ambiguous_taxa
8f96c33239c9c863ac1a4bc07b5ab3e2	63.0	145.0	112.0	53.0	45.0	103.0	45.0	120.0	57.0	105.0	93.0	27.0	108.0	0.0	72.0	67.0	96.0	109.0	94.0	58.0	90.0	100.0	89.0	81.0	0.0	74.0	35.0	33.0	45.0	75.0	95.0	92.0	D_0__Bacteria; D_1__Firmicutes; D_2__Bacilli; D_3__Lactobacillales; D_4__Lactobacillaceae; D_5__Lactobacillus; D_6__Lactobacillus fermentum
8c8e91b4ed7a89271ea6eab78e3d3c30	0.0	0.0	15.0	0.0	0.0	0.0	0.0	15.0	0.0	0.0	0.0	0.0	0.0	0.0	0.0	27.0	0.0	0.0	0.0	0.0	0.0	0.0	0.0	0.0	0.0	0.0	0.0	0.0	0.0	0.0	0.0	0.0	D_0__Bacteria; D_1__Actinobacteria; D_2__Actinobacteria; D_3__Corynebacteriales; D_4__Corynebacteriaceae; D_5__Corynebacterium 1; Ambiguous_taxa
69aa06f3c2060fccb07dbae8a4d10170	0.0	0.0	0.0	0.0	0.0	0.0	0.0	0.0	10.0	0.0	0.0	0.0	0.0	0.0	0.0	11.0	0.0	0.0	0.0	0.0	0.0	0.0	0.0	6.0	0.0	0.0	0.0	0.0	0.0	0.0	0.0	0.0	D_0__Bacteria; D_1__Actinobacteria; D_2__Actinobacteria; D_3__Micrococcales; D_4__Microbacteriaceae; D_5__Microbacterium; D_6__uncultured bacterium
95f2e01a1784232e54f3160b4fdaa430	0.0	0.0	0.0	0.0	0.0	0.0	0.0	5.0	0.0	0.0	0.0	0.0	0.0	0.0	0.0	10.0	0.0	0.0	0.0	0.0	0.0	0.0	0.0	0.0	0.0	4.0	0.0	0.0	0.0	0.0	0.0	0.0	D_0__Bacteria; D_1__Firmicutes; D_2__Bacilli; D_3__Lactobacillales; D_4__Lactobacillaceae; D_5__Lactobacillus; D_6__Lactobacillus reuteri
4b591d3a7e809eee6576b38873a37acd	96.0	187.0	157.0	80.0	31.0	50.0	129.0	133.0	131.0	338.0	165.0	78.0	77.0	47.0	56.0	150.0	99.0	166.0	143.0	62.0	205.0	123.0	202.0	243.0	145.0	85.0	96.0	55.0	100.0	84.0	107.0	130.0	D_0__Bacteria; D_1__Actinobacteria; D_2__Actinobacteria; D_3__Propionibacteriales; D_4__Propionibacteriaceae; D_5__Propionibacterium
42f7ed2f7498804271f2bfcc7427e7a8	354.0	0.0	0.0	0.0	2029.0	0.0	0.0	0.0	0.0	0.0	0.0	0.0	0.0	43.0	1337.0	0.0	1389.0	0.0	0.0	0.0	0.0	0.0	0.0	0.0	0.0	0.0	0.0	0.0	0.0	125.0	0.0	0.0	D_0__Bacteria; D_1__Proteobacteria; D_2__Gammaproteobacteria; D_3__Vibrionales; D_4__Vibrionaceae; D_5__Aliivibrio; Ambiguous_taxa
9c692e302675ffd1d66e0039675fd533	228.0	459.0	291.0	159.0	146.0	194.0	220.0	373.0	280.0	439.0	349.0	168.0	294.0	154.0	169.0	297.0	224.0	363.0	207.0	154.0	343.0	304.0	367.0	508.0	305.0	254.0	245.0	91.0	233.0	234.0	188.0	276.0	D_0__Bacteria; D_1__Firmicutes; D_2__Bacilli; D_3__Lactobacillales; D_4__Leuconostocaceae; D_5__Leuconostoc; D_6__Leuconostoc pseudomesenteroides
6cebc3bc4f6ec4b942878880e8d7820d	0.0	0.0	0.0	0.0	0.0	0.0	9.0	0.0	0.0	26.0	0.0	9.0	0.0	6.0	0.0	0.0	0.0	0.0	0.0	0.0	0.0	0.0	0.0	0.0	10.0	0.0	0.0	0.0	0.0	0.0	0.0	0.0	D_0__Bacteria; D_1__Firmicutes; D_2__Bacilli; D_3__Lactobacillales; D_4__Streptococcaceae; D_5__Lactococcus; Ambiguous_taxa
0fa68d31f43c056ec47658e2dec92406	0.0	0.0	0.0	0.0	0.0	0.0	6.0	0.0	0.0	0.0	0.0	0.0	0.0	0.0	0.0	0.0	0.0	0.0	0.0	0.0	0.0	0.0	0.0	0.0	0.0	0.0	0.0	0.0	0.0	0.0	0.0	4.0	D_0__Bacteria; D_1__Firmicutes; D_2__Bacilli; D_3__Lactobacillales; D_4__Carnobacteriaceae; D_5__Trichococcus
a7b0e63401b2fb3ccd6d36254a988867	0.0	46.0	26.0	0.0	0.0	29.0	24.0	27.0	44.0	46.0	0.0	0.0	25.0	0.0	0.0	27.0	37.0	18.0	28.0	38.0	37.0	34.0	0.0	48.0	27.0	0.0	0.0	0.0	0.0	0.0	0.0	0.0	D_0__Bacteria; D_1__Firmicutes; D_2__Bacilli; D_3__Lactobacillales; D_4__Lactobacillaceae; D_5__Lactobacillus; D_6__Lactobacillus fermentum
ae53186d428c01305ce963e8da75e8cd	0.0	0.0	6.0	0.0	5.0	0.0	0.0	0.0	0.0	0.0	0.0	0.0	0.0	0.0	0.0	4.0	0.0	0.0	2.0	0.0	0.0	0.0	7.0	0.0	0.0	9.0	5.0	0.0	0.0	0.0	0.0	8.0	D_0__Bacteria; D_1__Firmicutes; D_2__Bacilli; D_3__Lactobacillales; D_4__Lactobacillaceae; D_5__Lactobacillus; Ambiguous_taxa
5840cc2bda27b6c38f20e86ba9b6df9d	0.0	0.0	0.0	0.0	0.0	0.0	0.0	0.0	0.0	0.0	0.0	0.0	0.0	0.0	0.0	0.0	0.0	0.0	0.0	0.0	0.0	0.0	0.0	0.0	0.0	0.0	0.0	0.0	0.0	11.0	13.0	0.0	D_0__Bacteria; D_1__Firmicutes; D_2__Bacilli; D_3__Lactobacillales; D_4__Lactobacillaceae; D_5__Lactobacillus; D_6__Heliconius cydno chioneus
f67baf8104ce212c3206ccedad997572	84.0	66.0	12.0	48.0	26.0	76.0	65.0	88.0	25.0	36.0	23.0	105.0	0.0	0.0	31.0	0.0	0.0	75.0	111.0	41.0	41.0	55.0	47.0	43.0	0.0	25.0	137.0	0.0	18.0	26.0	48.0	32.0	D_0__Bacteria; D_1__Firmicutes; D_2__Bacilli; D_3__Lactobacillales; D_4__Lactobacillaceae; D_5__Pediococcus; D_6__Pediococcus acidilactici
0a0a7643d40c5bfeb57d6857f3a9219b	0.0	7.0	0.0	0.0	0.0	0.0	0.0	0.0	0.0	0.0	0.0	0.0	0.0	0.0	0.0	0.0	0.0	0.0	0.0	0.0	0.0	0.0	0.0	0.0	0.0	0.0	0.0	0.0	0.0	0.0	0.0	8.0	D_0__Bacteria; D_1__Firmicutes; D_2__Clostridia; D_3__Clostridiales; D_4__Lachnospiraceae
e24ed787837d8e33ab243a091c582131	68.0	167.0	97.0	47.0	0.0	71.0	140.0	81.0	133.0	254.0	69.0	62.0	61.0	77.0	46.0	63.0	84.0	90.0	91.0	78.0	142.0	130.0	172.0	244.0	113.0	67.0	65.0	47.0	98.0	88.0	93.0	99.0	D_0__Bacteria; D_1__Firmicutes; D_2__Bacilli; D_3__Lactobacillales; D_4__Streptococcaceae; D_5__Lactococcus; D_6__Lactococcus lactis
15b5296d382683e5ae8342b7d360f98c	0.0	13.0	0.0	0.0	0.0	0.0	0.0	0.0	0.0	0.0	0.0	0.0	0.0	0.0	0.0	0.0	0.0	0.0	19.0	0.0	0.0	0.0	0.0	0.0	0.0	0.0	0.0	0.0	0.0	0.0	0.0	0.0	D_0__Bacteria; D_1__Firmicutes; D_2__Bacilli; D_3__Lactobacillales; D_4__Leuconostocaceae; D_5__Weissella; D_6__Weissella paramesenteroides
4501dda1f25cc5acf433252d17f8cf40	13.0	0.0	6.0	11.0	0.0	0.0	0.0	0.0	0.0	3.0	0.0	0.0	0.0	0.0	0.0	0.0	0.0	13.0	0.0	0.0	0.0	0.0	6.0	0.0	0.0	0.0	0.0	0.0	0.0	0.0	6.0	0.0	D_0__Bacteria; D_1__Firmicutes; D_2__Bacilli; D_3__Lactobacillales; D_4__Lactobacillaceae; D_5__Lactobacillus; Ambiguous_taxa
5316fd179e44cc8ae7539b85ef265d94	47.0	0.0	75.0	0.0	0.0	0.0	53.0	0.0	0.0	12.0	0.0	0.0	0.0	0.0	0.0	132.0	0.0	0.0	35.0	0.0	43.0	0.0	0.0	0.0	0.0	0.0	0.0	0.0	0.0	0.0	0.0	0.0	D_0__Bacteria; D_1__Firmicutes; D_2__Bacilli; D_3__Bacillales; D_4__Staphylococcaceae; D_5__Macrococcus; D_6__Macrococcus caseolyticus
2204dde4af399ee1e4db545e36315571	0.0	0.0	0.0	0.0	0.0	0.0	0.0	0.0	31.0	0.0	0.0	15.0	0.0	0.0	0.0	0.0	0.0	0.0	0.0	0.0	13.0	0.0	7.0	58.0	0.0	0.0	33.0	0.0	19.0	0.0	0.0	0.0	D_0__Bacteria; D_1__Firmicutes; D_2__Bacilli; D_3__Lactobacillales; D_4__Streptococcaceae; D_5__Streptococcus; D_6__Streptococcus iniae
37dc878b5f91b7c5542995fc711cfe78	0.0	7.0	0.0	0.0	0.0	0.0	0.0	0.0	0.0	0.0	0.0	0.0	0.0	0.0	0.0	0.0	0.0	0.0	0.0	0.0	0.0	0.0	0.0	0.0	0.0	0.0	14.0	0.0	0.0	0.0	0.0	0.0	D_0__Bacteria; D_1__Bacteroidetes; D_2__Bacteroidia; D_3__Flavobacteriales; D_4__Weeksellaceae; D_5__Chryseobacterium
d326fd5b7224ec46f21b822ec1e34f74	0.0	0.0	16.0	0.0	0.0	0.0	0.0	0.0	0.0	0.0	0.0	0.0	21.0	0.0	0.0	0.0	0.0	0.0	0.0	0.0	0.0	0.0	0.0	0.0	0.0	49.0	0.0	0.0	0.0	0.0	0.0	0.0	D_0__Bacteria; D_1__Proteobacteria; D_2__Gammaproteobacteria; D_3__Vibrionales; D_4__Vibrionaceae; D_5__Aliivibrio; Ambiguous_taxa
9ab1aefcd1de9f0888f9d198951e5538	0.0	0.0	0.0	0.0	0.0	0.0	0.0	0.0	4.0	23.0	0.0	0.0	0.0	0.0	0.0	0.0	0.0	0.0	0.0	0.0	4.0	0.0	0.0	0.0	0.0	0.0	0.0	0.0	0.0	0.0	0.0	0.0	D_0__Bacteria; D_1__Firmicutes; D_2__Bacilli; D_3__Bacillales; D_4__Bacillaceae
f650f39168d7b13221ad8a60502bf9a9	0.0	0.0	0.0	0.0	0.0	0.0	0.0	6.0	0.0	0.0	0.0	0.0	0.0	0.0	0.0	0.0	0.0	0.0	10.0	0.0	0.0	11.0	0.0	0.0	0.0	0.0	6.0	0.0	0.0	0.0	0.0	0.0	D_0__Bacteria; D_1__Bacteroidetes; D_2__Bacteroidia; D_3__Flavobacteriales; D_4__Weeksellaceae; D_5__Chryseobacterium
1a9c374e3c60ad0166fe285c97872e92	161.0	311.0	188.0	85.0	59.0	231.0	192.0	143.0	206.0	256.0	145.0	82.0	113.0	72.0	71.0	138.0	191.0	146.0	162.0	114.0	236.0	163.0	184.0	253.0	171.0	171.0	134.0	57.0	210.0	118.0	112.0	154.0	D_0__Bacteria; D_1__Firmicutes; D_2__Bacilli; D_3__Lactobacillales; D_4__Lactobacillaceae; D_5__Lactobacillus
a467b94830b1e73aa2f8bb77267b8774	0.0	0.0	7.0	0.0	0.0	0.0	0.0	0.0	0.0	0.0	0.0	0.0	0.0	0.0	0.0	0.0	0.0	0.0	0.0	0.0	0.0	0.0	0.0	0.0	0.0	0.0	0.0	0.0	0.0	6.0	0.0	0.0	D_0__Bacteria; D_1__Firmicutes; D_2__Clostridia; D_3__Clostridiales; D_4__Clostridiaceae 1; D_5__Clostridium sensu stricto 12
c2188708f605f65cdb2d7215ce9e7fd8	61.0	69.0	78.0	43.0	26.0	35.0	69.0	71.0	70.0	126.0	40.0	39.0	56.0	35.0	48.0	39.0	53.0	46.0	46.0	35.0	110.0	32.0	61.0	106.0	106.0	44.0	60.0	21.0	52.0	37.0	49.0	46.0	D_0__Bacteria; D_1__Firmicutes; D_2__Bacilli; D_3__Lactobacillales; D_4__Lactobacillaceae; D_5__Lactobacillus; Ambiguous_taxa
f88170fd041d5e124cec86dc1d0b2e7c	0.0	0.0	0.0	0.0	0.0	0.0	0.0	0.0	37.0	0.0	0.0	4.0	0.0	0.0	0.0	0.0	0.0	0.0	0.0	0.0	0.0	0.0	6.0	31.0	0.0	0.0	20.0	0.0	0.0	0.0	0.0	0.0	D_0__Bacteria; D_1__Firmicutes; D_2__Bacilli; D_3__Lactobacillales; D_4__Streptococcaceae; D_5__Streptococcus; Ambiguous_taxa
f5df52b40a6e0e1645518537f04cac5c	0.0	0.0	0.0	0.0	0.0	0.0	0.0	0.0	0.0	0.0	0.0	0.0	0.0	0.0	2.0	0.0	0.0	0.0	0.0	0.0	0.0	2.0	0.0	0.0	0.0	0.0	0.0	0.0	0.0	0.0	0.0	0.0	D_0__Bacteria; D_1__Firmicutes; D_2__Bacilli; D_3__Lactobacillales; D_4__Enterococcaceae; D_5__Vagococcus; D_6__uncultured bacterium
686aa22b19078cbc978ba5a58355bc1c	0.0	0.0	0.0	0.0	0.0	0.0	0.0	0.0	0.0	0.0	0.0	0.0	0.0	0.0	0.0	0.0	0.0	0.0	0.0	0.0	0.0	0.0	4.0	10.0	0.0	0.0	0.0	0.0	0.0	0.0	0.0	5.0	D_0__Bacteria; D_1__Firmicutes; D_2__Bacilli; D_3__Lactobacillales; D_4__Lactobacillaceae; D_5__Lactobacillus; Ambiguous_taxa
57d42b24c1ad032ef56dc6b55d678120	0.0	0.0	0.0	0.0	0.0	0.0	2.0	0.0	0.0	10.0	0.0	0.0	0.0	0.0	0.0	0.0	0.0	0.0	0.0	0.0	0.0	0.0	0.0	0.0	0.0	0.0	0.0	0.0	0.0	0.0	3.0	0.0	D_0__Bacteria; D_1__Firmicutes; D_2__Bacilli; D_3__Bacillales; D_4__Bacillaceae; D_5__Bacillus; D_6__uncultured Virgibacillus sp.
3563f05df58ae029038333d675711263	161.0	328.0	189.0	91.0	52.0	124.0	79.0	154.0	95.0	155.0	149.0	84.0	139.0	35.0	75.0	102.0	146.0	202.0	96.0	109.0	107.0	131.0	157.0	128.0	96.0	142.0	63.0	0.0	87.0	128.0	137.0	172.0	D_0__Bacteria; D_1__Firmicutes; D_2__Bacilli; D_3__Lactobacillales; D_4__Lactobacillaceae; D_5__Lactobacillus
3082716f86e3fc1bc9cc41159edc7983	3.0	0.0	0.0	0.0	0.0	0.0	0.0	0.0	0.0	3.0	0.0	0.0	0.0	0.0	0.0	0.0	0.0	0.0	0.0	0.0	0.0	0.0	0.0	0.0	0.0	0.0	0.0	0.0	0.0	0.0	0.0	0.0	D_0__Bacteria; D_1__Patescibacteria; D_2__Parcubacteria; D_3__Candidatus Nomurabacteria; D_4__uncultured bacterium; D_5__uncultured bacterium; D_6__uncultured bacterium
671e3d39c40c36b942d7cd5fdde77f87	35.0	57.0	41.0	59.0	21.0	36.0	173.0	94.0	159.0	250.0	40.0	100.0	40.0	67.0	17.0	28.0	0.0	50.0	106.0	39.0	189.0	27.0	129.0	263.0	137.0	42.0	152.0	19.0	178.0	29.0	39.0	89.0	D_0__Bacteria; D_1__Firmicutes; D_2__Bacilli; D_3__Lactobacillales; D_4__Lactobacillaceae; D_5__Lactobacillus
b48433bb97c79928121c9ff031bd13e1	0.0	0.0	0.0	0.0	0.0	0.0	0.0	0.0	34.0	19.0	0.0	0.0	0.0	0.0	0.0	0.0	0.0	0.0	0.0	0.0	0.0	0.0	0.0	13.0	0.0	0.0	0.0	0.0	39.0	0.0	0.0	0.0	D_0__Bacteria; D_1__Firmicutes; D_2__Bacilli; D_3__Bacillales; D_4__Bacillaceae; D_5__Bacillus; D_6__Bacillus coagulans
42c80feaeb844deb285c1a2eb3db7dfb	0.0	10.0	0.0	0.0	0.0	0.0	4.0	0.0	0.0	0.0	0.0	0.0	0.0	0.0	0.0	0.0	4.0	5.0	6.0	0.0	0.0	0.0	0.0	0.0	0.0	0.0	0.0	0.0	0.0	0.0	0.0	0.0	D_0__Bacteria; D_1__Firmicutes; D_2__Clostridia; D_3__Clostridiales; D_4__Clostridiaceae 1; D_5__Clostridium sensu stricto 5; Ambiguous_taxa
d1aa46bb05b9e8a8c12b8434cf84aa1b	0.0	0.0	0.0	0.0	0.0	0.0	0.0	0.0	0.0	0.0	0.0	0.0	0.0	0.0	2.0	0.0	0.0	0.0	0.0	0.0	3.0	0.0	0.0	0.0	0.0	0.0	0.0	0.0	0.0	0.0	0.0	0.0	D_0__Bacteria; D_1__Firmicutes; D_2__Bacilli; D_3__Bacillales; D_4__Bacillaceae; D_5__Virgibacillus; Ambiguous_taxa
d496fdd756b529f8bbc39f5420983d00	0.0	0.0	0.0	0.0	0.0	0.0	0.0	0.0	0.0	0.0	0.0	0.0	0.0	0.0	0.0	4.0	0.0	0.0	5.0	0.0	0.0	0.0	0.0	0.0	0.0	0.0	0.0	0.0	0.0	0.0	0.0	0.0	D_0__Bacteria; D_1__Firmicutes; D_2__Clostridia; D_3__Clostridiales; D_4__Clostridiaceae 1; D_5__Clostridium sensu stricto 7
f5ef964c34306f71a7ca95714754f734	0.0	0.0	0.0	0.0	0.0	37.0	0.0	0.0	0.0	0.0	0.0	0.0	0.0	0.0	0.0	0.0	0.0	0.0	202.0	0.0	0.0	0.0	0.0	0.0	0.0	0.0	0.0	0.0	0.0	0.0	0.0	0.0	D_0__Bacteria; D_1__Firmicutes; D_2__Bacilli; D_3__Lactobacillales; D_4__Lactobacillaceae; D_5__Lactobacillus; D_6__Lactobacillus sp. HM20
b7baa37944fb48185b3ccd35739564a1	7.0	0.0	0.0	0.0	0.0	0.0	0.0	13.0	0.0	0.0	0.0	0.0	0.0	0.0	0.0	0.0	0.0	0.0	0.0	0.0	0.0	0.0	0.0	0.0	0.0	0.0	0.0	0.0	0.0	0.0	0.0	0.0	D_0__Bacteria; D_1__Firmicutes; D_2__Bacilli; D_3__Lactobacillales; D_4__Leuconostocaceae; D_5__Weissella; D_6__Weissella cibaria
17a99f44b6c47280700d85460f9dee40	0.0	40.0	0.0	0.0	0.0	0.0	0.0	0.0	0.0	0.0	0.0	0.0	0.0	0.0	0.0	5.0	0.0	0.0	0.0	0.0	0.0	0.0	0.0	0.0	0.0	0.0	0.0	0.0	0.0	0.0	0.0	0.0	D_0__Bacteria; D_1__Firmicutes; D_2__Clostridia; D_3__Clostridiales; D_4__Lachnospiraceae; D_5__Lachnoclostridium 5
30b6856020654aedf15055ea831a0f1e	0.0	0.0	0.0	0.0	0.0	0.0	0.0	0.0	0.0	0.0	0.0	0.0	4.0	0.0	0.0	0.0	0.0	0.0	0.0	0.0	0.0	0.0	0.0	0.0	0.0	0.0	0.0	0.0	0.0	5.0	0.0	0.0	D_0__Bacteria; D_1__Firmicutes; D_2__Bacilli; D_3__Bacillales; D_4__Bacillaceae; D_5__Bacillus; D_6__Bacillus sp. ED1(2012)
c26be756207ae9d66b8c835dead2d937	48.0	47.0	9.0	8.0	6.0	4.0	3.0	13.0	0.0	8.0	7.0	0.0	0.0	0.0	0.0	14.0	3.0	6.0	6.0	0.0	8.0	11.0	0.0	0.0	3.0	5.0	0.0	5.0	0.0	9.0	0.0	0.0	D_0__Bacteria; D_1__Actinobacteria; D_2__Actinobacteria; D_3__Micrococcales; D_4__Beutenbergiaceae; D_5__Serinibacter sp. K3-2; D_6__Serinibacter sp. K3-2
c86b1dd5a4db07ed186b7ac188cbb86a	0.0	49.0	106.0	23.0	0.0	23.0	27.0	0.0	22.0	5.0	0.0	0.0	0.0	0.0	13.0	69.0	0.0	38.0	71.0	25.0	39.0	0.0	0.0	21.0	0.0	0.0	28.0	9.0	0.0	0.0	24.0	0.0	D_0__Bacteria; D_1__Firmicutes; D_2__Clostridia; D_3__Clostridiales; D_4__Clostridiaceae 1; D_5__Clostridium sensu stricto 15; Ambiguous_taxa
4c1214d05f0dbf7d9c6da390cc2c6e70	0.0	0.0	0.0	0.0	0.0	0.0	0.0	0.0	0.0	0.0	0.0	0.0	0.0	0.0	0.0	0.0	0.0	0.0	0.0	0.0	0.0	0.0	0.0	0.0	0.0	0.0	0.0	0.0	3.0	7.0	0.0	0.0	D_0__Bacteria; D_1__Firmicutes; D_2__Clostridia; D_3__Clostridiales; D_4__Clostridiaceae 1; D_5__Clostridium sensu stricto 13; Ambiguous_taxa
1747cdb2aa44dcd9f770c679a17a3f0d	0.0	0.0	0.0	0.0	0.0	0.0	0.0	0.0	0.0	0.0	0.0	0.0	0.0	0.0	0.0	0.0	0.0	0.0	0.0	0.0	0.0	20.0	0.0	0.0	21.0	0.0	0.0	0.0	0.0	0.0	0.0	0.0	D_0__Bacteria; D_1__Firmicutes; D_2__Erysipelotrichia; D_3__Erysipelotrichales; D_4__Erysipelotrichaceae; D_5__Holdemanella
d4e72c0d8f4422c4da89d10b10d0c5eb	0.0	122.0	0.0	645.0	0.0	557.0	0.0	0.0	0.0	462.0	46.0	0.0	168.0	0.0	0.0	29.0	134.0	81.0	0.0	291.0	0.0	0.0	82.0	0.0	157.0	68.0	0.0	54.0	0.0	53.0	313.0	109.0	D_0__Bacteria; D_1__Firmicutes; D_2__Bacilli; D_3__Lactobacillales; D_4__Lactobacillaceae; D_5__Pediococcus; D_6__Pediococcus acidilactici
008225e378756a2c8cdec8ee0aa5c3df	0.0	0.0	0.0	0.0	0.0	0.0	0.0	0.0	0.0	0.0	0.0	0.0	0.0	0.0	0.0	0.0	0.0	0.0	0.0	0.0	0.0	18.0	0.0	0.0	0.0	0.0	0.0	8.0	0.0	0.0	0.0	0.0	D_0__Bacteria; D_1__Firmicutes; D_2__Bacilli; D_3__Lactobacillales; D_4__Lactobacillaceae; D_5__Lactobacillus; D_6__Heliconius cydno chioneus
3b5e5b21a44e8977a1b7507319cba94f	0.0	18.0	0.0	0.0	0.0	10.0	0.0	0.0	0.0	0.0	0.0	0.0	0.0	0.0	0.0	0.0	0.0	0.0	0.0	0.0	0.0	10.0	0.0	0.0	0.0	13.0	0.0	0.0	0.0	0.0	0.0	0.0	D_0__Bacteria; D_1__Firmicutes; D_2__Bacilli; D_3__Bacillales; D_4__Bacillaceae; D_5__Ureibacillus; Ambiguous_taxa
133d76da26f7074219df9c0d44527dde	24.0	9.0	0.0	0.0	0.0	0.0	0.0	18.0	0.0	0.0	0.0	0.0	0.0	0.0	6.0	0.0	0.0	0.0	17.0	0.0	0.0	0.0	5.0	0.0	0.0	0.0	0.0	0.0	0.0	6.0	0.0	0.0	D_0__Bacteria; D_1__Firmicutes; D_2__Bacilli; D_3__Lactobacillales; D_4__Enterococcaceae; D_5__Enterococcus; Ambiguous_taxa
24a4a1f1add853d8f133286be34e40b7	0.0	19.0	0.0	0.0	0.0	0.0	0.0	0.0	0.0	0.0	0.0	0.0	0.0	0.0	0.0	0.0	0.0	0.0	0.0	6.0	0.0	0.0	0.0	0.0	0.0	0.0	0.0	0.0	0.0	0.0	0.0	0.0	D_0__Bacteria; D_1__Actinobacteria; D_2__Actinobacteria; D_3__Propionibacteriales; D_4__Propionibacteriaceae
5131a58148c8a2f7ae1b2619c3d205cc	0.0	0.0	0.0	0.0	0.0	0.0	159.0	0.0	0.0	0.0	0.0	146.0	0.0	0.0	0.0	0.0	0.0	0.0	0.0	0.0	261.0	0.0	0.0	0.0	0.0	0.0	46.0	0.0	62.0	0.0	0.0	0.0	D_0__Bacteria; D_1__Firmicutes; D_2__Bacilli; D_3__Lactobacillales; D_4__Lactobacillaceae; D_5__Lactobacillus; D_6__Lactobacillus fermentum
f7a05cd62aeab45bad8cb2aba2d09a21	7.0	13.0	0.0	0.0	0.0	0.0	0.0	12.0	0.0	0.0	0.0	0.0	0.0	0.0	0.0	0.0	0.0	0.0	0.0	0.0	0.0	0.0	0.0	0.0	0.0	0.0	0.0	0.0	0.0	0.0	0.0	0.0	D_0__Bacteria; D_1__Proteobacteria; D_2__Gammaproteobacteria; D_3__Pseudomonadales; D_4__Moraxellaceae; D_5__Acinetobacter
bb0cac89a3272527d45ed58f097c1cac	0.0	0.0	17.0	0.0	0.0	27.0	4.0	0.0	25.0	14.0	14.0	9.0	0.0	0.0	0.0	0.0	0.0	0.0	0.0	0.0	0.0	0.0	4.0	0.0	0.0	0.0	13.0	2.0	9.0	0.0	0.0	39.0	D_0__Bacteria; D_1__Proteobacteria; D_2__Alphaproteobacteria; D_3__SAR11 clade; D_4__Clade I; D_5__Clade Ia
1616d7ecf69b84a203a0b2d3ebbe312b	0.0	0.0	0.0	0.0	0.0	0.0	0.0	0.0	0.0	0.0	0.0	0.0	5.0	0.0	0.0	0.0	0.0	0.0	0.0	6.0	0.0	6.0	8.0	0.0	0.0	0.0	0.0	0.0	0.0	0.0	0.0	6.0	D_0__Bacteria; D_1__Patescibacteria; D_2__Saccharimonadia; D_3__Saccharimonadales; Ambiguous_taxa; Ambiguous_taxa; Ambiguous_taxa
baa34a69a9356ca9b0ea986b71954f13	0.0	0.0	4.0	0.0	0.0	11.0	0.0	0.0	0.0	0.0	0.0	0.0	15.0	0.0	0.0	0.0	13.0	0.0	0.0	0.0	0.0	0.0	0.0	0.0	0.0	2.0	0.0	5.0	0.0	0.0	10.0	0.0	D_0__Bacteria; D_1__Firmicutes; D_2__Bacilli; D_3__Lactobacillales; D_4__Streptococcaceae; D_5__Lactococcus
dbbfccb8e668d82a81d32635f9de4276	0.0	7.0	0.0	0.0	0.0	0.0	0.0	0.0	0.0	7.0	0.0	0.0	0.0	0.0	0.0	0.0	0.0	0.0	0.0	0.0	0.0	0.0	0.0	0.0	0.0	0.0	0.0	0.0	0.0	0.0	0.0	0.0	D_0__Bacteria; D_1__Firmicutes; D_2__Bacilli; D_3__Lactobacillales; D_4__Streptococcaceae; D_5__Lactococcus; Ambiguous_taxa
c4a63577f06951f4a4b63f2cd6b502b5	7.0	18.0	5.0	10.0	0.0	32.0	0.0	39.0	0.0	0.0	12.0	0.0	6.0	0.0	9.0	0.0	0.0	47.0	20.0	0.0	12.0	15.0	7.0	0.0	0.0	24.0	30.0	0.0	0.0	0.0	0.0	34.0	D_0__Bacteria; D_1__Actinobacteria; D_2__Actinobacteria; D_3__Micrococcales; D_4__Dermatophilaceae; D_5__Mobilicoccus; Ambiguous_taxa
47f30ab63f14f35c0b8a34a2b7da9f1e	0.0	0.0	5.0	0.0	6.0	0.0	0.0	5.0	0.0	0.0	7.0	0.0	0.0	0.0	0.0	3.0	0.0	0.0	0.0	0.0	0.0	0.0	0.0	0.0	0.0	0.0	0.0	0.0	0.0	0.0	0.0	0.0	D_0__Bacteria; D_1__Actinobacteria; D_2__Actinobacteria; D_3__Micrococcales; D_4__Cellulomonadaceae; D_5__Oerskovia
b05feec42c6e5f0952be0229cdd8451b	10.0	0.0	0.0	0.0	0.0	0.0	0.0	17.0	0.0	0.0	0.0	0.0	0.0	0.0	25.0	0.0	0.0	0.0	0.0	0.0	0.0	14.0	0.0	0.0	0.0	0.0	0.0	0.0	0.0	0.0	0.0	0.0	D_0__Bacteria; D_1__Firmicutes; D_2__Bacilli; D_3__Lactobacillales; D_4__Leuconostocaceae; D_5__Weissella; D_6__Weissella paramesenteroides
68074e760fa67377249ed459dd353a3c	0.0	0.0	0.0	0.0	0.0	0.0	0.0	0.0	0.0	0.0	0.0	0.0	0.0	0.0	0.0	0.0	0.0	0.0	0.0	0.0	11.0	0.0	0.0	0.0	4.0	0.0	0.0	0.0	0.0	0.0	0.0	0.0	D_0__Bacteria; D_1__Proteobacteria; D_2__Gammaproteobacteria; D_3__Alteromonadales; D_4__Shewanellaceae; D_5__Shewanella; D_6__uncultured bacterium
b36b27a154d85cc300f0a1309e9534d5	0.0	5.0	34.0	0.0	0.0	2.0	0.0	13.0	0.0	0.0	0.0	0.0	0.0	0.0	0.0	0.0	3.0	0.0	0.0	0.0	0.0	0.0	0.0	0.0	0.0	0.0	0.0	0.0	0.0	0.0	0.0	0.0	D_0__Bacteria; D_1__Proteobacteria; D_2__Alphaproteobacteria; D_3__SAR11 clade; D_4__Clade II
12cf958aac38df753bd74152c9de7b19	0.0	0.0	0.0	0.0	0.0	0.0	11.0	28.0	0.0	7.0	0.0	0.0	0.0	0.0	0.0	0.0	7.0	5.0	0.0	0.0	0.0	0.0	3.0	0.0	3.0	4.0	6.0	0.0	0.0	0.0	0.0	11.0	D_0__Bacteria; D_1__Proteobacteria; D_2__Gammaproteobacteria; D_3__Betaproteobacteriales; D_4__Burkholderiaceae; D_5__Ralstonia
ed535c8299ca2891f6141fc35897e7e3	0.0	0.0	0.0	0.0	0.0	0.0	0.0	0.0	0.0	0.0	0.0	8.0	0.0	0.0	0.0	0.0	0.0	0.0	33.0	0.0	0.0	0.0	0.0	0.0	0.0	0.0	6.0	0.0	0.0	0.0	0.0	0.0	D_0__Bacteria; D_1__Actinobacteria; D_2__Actinobacteria; D_3__Micrococcales; D_4__Dermabacteraceae; D_5__Brachybacterium; Ambiguous_taxa
ec4331614842515d9af64aeae5ce87a9	61.0	60.0	84.0	78.0	45.0	93.0	0.0	76.0	0.0	0.0	0.0	0.0	63.0	16.0	0.0	0.0	0.0	0.0	402.0	63.0	41.0	54.0	0.0	0.0	0.0	0.0	26.0	29.0	10.0	53.0	0.0	83.0	D_0__Bacteria; D_1__Firmicutes; D_2__Bacilli; D_3__Lactobacillales; D_4__Lactobacillaceae; D_5__Lactobacillus; D_6__Lactobacillus sp. HM20
1f45da3298e6275c4f9814260896090e	13.0	0.0	0.0	0.0	11.0	0.0	0.0	0.0	18.0	0.0	0.0	0.0	0.0	0.0	0.0	57.0	0.0	0.0	25.0	0.0	27.0	10.0	0.0	6.0	0.0	0.0	0.0	0.0	0.0	0.0	0.0	0.0	D_0__Bacteria; D_1__Firmicutes; D_2__Bacilli; D_3__Lactobacillales; D_4__Aerococcaceae; D_5__Globicatella; Ambiguous_taxa
de5a72301c8cf13bc82a93c42eda1863	0.0	0.0	3.0	0.0	0.0	0.0	0.0	5.0	0.0	0.0	0.0	0.0	0.0	0.0	0.0	0.0	0.0	0.0	0.0	0.0	0.0	0.0	0.0	0.0	0.0	0.0	0.0	0.0	0.0	0.0	0.0	0.0	D_0__Bacteria; D_1__Bacteroidetes; D_2__Bacteroidia; D_3__Bacteroidales; D_4__Bacteroidaceae; D_5__Bacteroides; Ambiguous_taxa
da0af42f163b196f05a1acfeca36b3fb	0.0	0.0	12.0	0.0	0.0	8.0	10.0	5.0	0.0	0.0	0.0	0.0	0.0	0.0	0.0	0.0	0.0	0.0	0.0	0.0	0.0	0.0	0.0	0.0	0.0	0.0	0.0	0.0	0.0	0.0	0.0	0.0	D_0__Bacteria; D_1__Bacteroidetes; D_2__Bacteroidia; D_3__Flavobacteriales; D_4__Flavobacteriaceae; D_5__Flavobacterium
ea340af60d74fa3ab1097de2f2591938	0.0	0.0	0.0	0.0	0.0	0.0	0.0	0.0	0.0	0.0	0.0	0.0	0.0	0.0	0.0	0.0	0.0	0.0	0.0	0.0	3.0	0.0	0.0	0.0	0.0	0.0	0.0	0.0	0.0	0.0	0.0	3.0	D_0__Bacteria; D_1__Firmicutes; D_2__Clostridia; D_3__Clostridiales; D_4__Family XI; D_5__Tissierella; Ambiguous_taxa
85377308ecf54c4b1932ea30536bc209	0.0	0.0	0.0	0.0	0.0	0.0	0.0	0.0	2.0	0.0	0.0	0.0	0.0	0.0	0.0	0.0	0.0	0.0	0.0	0.0	0.0	0.0	0.0	0.0	0.0	0.0	0.0	0.0	0.0	0.0	0.0	5.0	D_0__Bacteria; D_1__Epsilonbacteraeota; D_2__Campylobacteria; D_3__Campylobacterales; D_4__Arcobacteraceae; D_5__Arcobacter; Ambiguous_taxa
567f47c2717e827a7fc666e39e330023	0.0	0.0	0.0	0.0	0.0	0.0	0.0	0.0	0.0	3.0	0.0	0.0	0.0	0.0	0.0	0.0	0.0	0.0	0.0	0.0	0.0	0.0	0.0	8.0	0.0	0.0	0.0	0.0	0.0	0.0	0.0	0.0	D_0__Bacteria; D_1__Firmicutes; D_2__Bacilli; D_3__Lactobacillales; D_4__Streptococcaceae; D_5__Lactococcus; D_6__Lactococcus garvieae subsp. garvieae
437985ed876b9cbd18fce99d7c04ea4a	0.0	0.0	0.0	0.0	0.0	0.0	0.0	0.0	0.0	0.0	0.0	0.0	0.0	0.0	0.0	0.0	0.0	4.0	19.0	0.0	0.0	0.0	0.0	0.0	0.0	0.0	0.0	0.0	0.0	0.0	0.0	0.0	D_0__Bacteria; D_1__Fusobacteria; D_2__Fusobacteriia; D_3__Fusobacteriales; D_4__Fusobacteriaceae; D_5__Fusobacterium; D_6__Fusobacterium necrogenes
02ebb2e9f08fef12870087518446be23	0.0	0.0	0.0	0.0	0.0	0.0	0.0	0.0	0.0	0.0	0.0	0.0	0.0	0.0	0.0	17.0	0.0	0.0	0.0	0.0	0.0	0.0	0.0	0.0	0.0	5.0	0.0	0.0	0.0	0.0	0.0	2.0	D_0__Bacteria; D_1__Firmicutes; D_2__Clostridia; D_3__Clostridiales; D_4__Family XI; D_5__Tissierella; D_6__uncultured bacterium
e00cfb46ed7a9c125059d97dfe3bfea0	7.0	9.0	0.0	0.0	0.0	0.0	0.0	0.0	0.0	9.0	0.0	0.0	0.0	0.0	5.0	0.0	0.0	0.0	8.0	0.0	0.0	0.0	0.0	0.0	0.0	7.0	0.0	0.0	0.0	0.0	0.0	5.0	D_0__Bacteria; D_1__Actinobacteria; D_2__Actinobacteria; D_3__Propionibacteriales; D_4__Propionibacteriaceae; D_5__Tessaracoccus; D_6__Tessaracoccus flavus
90acf60c2da5aaa6f39b2f257e227a46	0.0	82.0	59.0	0.0	0.0	60.0	0.0	61.0	31.0	52.0	75.0	0.0	82.0	0.0	0.0	42.0	53.0	45.0	0.0	54.0	29.0	36.0	54.0	45.0	0.0	50.0	0.0	0.0	0.0	29.0	38.0	0.0	D_0__Bacteria; D_1__Firmicutes; D_2__Bacilli; D_3__Lactobacillales; D_4__Lactobacillaceae; D_5__Lactobacillus
90494c8becf9f70095428589bcdeac85	10.0	15.0	0.0	19.0	19.0	0.0	19.0	48.0	7.0	0.0	8.0	0.0	0.0	0.0	15.0	6.0	0.0	27.0	46.0	0.0	11.0	33.0	0.0	0.0	0.0	0.0	10.0	0.0	4.0	0.0	0.0	163.0	D_0__Bacteria; D_1__Actinobacteria; D_2__Actinobacteria; D_3__Micrococcales; D_4__Dermabacteraceae; D_5__Brachybacterium; D_6__uncultured bacterium
b7f62de792cad2ad8f4e3bec8fb8a503	6.0	9.0	0.0	0.0	7.0	0.0	3.0	0.0	0.0	0.0	0.0	0.0	0.0	0.0	12.0	0.0	0.0	0.0	7.0	0.0	0.0	0.0	5.0	0.0	0.0	0.0	0.0	0.0	0.0	0.0	0.0	0.0	D_0__Bacteria; D_1__Actinobacteria; D_2__Actinobacteria; D_3__Micrococcales; D_4__Microbacteriaceae; D_5__Microbacterium; Ambiguous_taxa
c8d748d1f18bddf1d1341980c27124ae	0.0	62.0	38.0	0.0	0.0	0.0	46.0	0.0	35.0	87.0	0.0	0.0	0.0	0.0	0.0	0.0	0.0	0.0	0.0	0.0	62.0	0.0	53.0	92.0	42.0	0.0	0.0	0.0	0.0	0.0	0.0	0.0	D_0__Bacteria; D_1__Firmicutes; D_2__Bacilli; D_3__Lactobacillales; D_4__Lactobacillaceae; D_5__Lactobacillus; D_6__bacterium Te52A
eceb893a5ee7beab2173f0e631ccff90	38.0	88.0	133.0	27.0	19.0	55.0	44.0	148.0	32.0	14.0	20.0	11.0	18.0	0.0	9.0	28.0	0.0	24.0	195.0	23.0	26.0	105.0	32.0	0.0	0.0	21.0	32.0	5.0	5.0	7.0	15.0	24.0	D_0__Bacteria; D_1__Proteobacteria; D_2__Gammaproteobacteria; D_3__Betaproteobacteriales; D_4__Burkholderiaceae; D_5__Paenalcaligenes; Ambiguous_taxa
2bdb209d1a8f68baddeba1daa92ef740	0.0	0.0	0.0	0.0	0.0	0.0	0.0	0.0	8.0	0.0	0.0	16.0	0.0	0.0	0.0	0.0	0.0	0.0	0.0	0.0	0.0	0.0	0.0	0.0	0.0	0.0	0.0	0.0	0.0	0.0	0.0	0.0	D_0__Bacteria; D_1__Firmicutes; D_2__Bacilli; D_3__Lactobacillales; D_4__Lactobacillaceae; D_5__Lactobacillus; Ambiguous_taxa
6afffa2ab3fe46962766eabb358b2133	0.0	0.0	0.0	0.0	0.0	0.0	5.0	0.0	0.0	0.0	0.0	0.0	0.0	0.0	0.0	0.0	0.0	0.0	0.0	0.0	0.0	0.0	0.0	13.0	0.0	0.0	0.0	0.0	0.0	0.0	0.0	0.0	D_0__Bacteria; D_1__Firmicutes; D_2__Bacilli; D_3__Lactobacillales; D_4__Streptococcaceae; D_5__Streptococcus; Ambiguous_taxa
a6c98a3fdbedd9741c7dbc8b11f2d260	167.0	206.0	151.0	99.0	56.0	169.0	123.0	179.0	205.0	292.0	220.0	107.0	170.0	90.0	83.0	163.0	171.0	142.0	363.0	84.0	214.0	150.0	162.0	254.0	143.0	106.0	131.0	49.0	138.0	106.0	131.0	185.0	D_0__Bacteria; D_1__Firmicutes; D_2__Bacilli; D_3__Lactobacillales; D_4__Leuconostocaceae; D_5__Weissella; D_6__uncultured bacterium
518e52d7675f2582ba8d7c1e85966d98	150.0	411.0	243.0	154.0	105.0	172.0	163.0	255.0	162.0	316.0	303.0	81.0	311.0	75.0	124.0	209.0	241.0	228.0	232.0	150.0	202.0	208.0	248.0	290.0	162.0	220.0	111.0	115.0	115.0	195.0	280.0	184.0	D_0__Bacteria; D_1__Firmicutes; D_2__Bacilli; D_3__Lactobacillales; D_4__Lactobacillaceae; D_5__Lactobacillus; D_6__Lactobacillus fermentum
87b68faacdcd65a9de124d5f44847ce4	28.0	59.0	33.0	22.0	26.0	18.0	23.0	40.0	39.0	59.0	32.0	22.0	39.0	20.0	28.0	29.0	33.0	36.0	30.0	19.0	28.0	50.0	41.0	55.0	54.0	36.0	22.0	9.0	32.0	30.0	28.0	42.0	D_0__Bacteria; D_1__Firmicutes; D_2__Bacilli; D_3__Lactobacillales; D_4__Leuconostocaceae; D_5__Weissella; D_6__uncultured Lactobacillus sp.
7e57357b948870013acd0a2ed28131c6	0.0	0.0	0.0	2.0	0.0	0.0	0.0	0.0	0.0	0.0	0.0	0.0	0.0	0.0	0.0	0.0	0.0	0.0	0.0	3.0	0.0	0.0	0.0	0.0	0.0	0.0	0.0	0.0	0.0	0.0	0.0	0.0	D_0__Bacteria; D_1__Bacteroidetes; D_2__Bacteroidia; D_3__Flavobacteriales; D_4__Flavobacteriaceae; D_5__Flavobacterium
acbd7fc9535b091abbeefcb9ad97ed20	8.0	0.0	0.0	0.0	0.0	0.0	0.0	0.0	0.0	0.0	0.0	0.0	0.0	0.0	0.0	0.0	0.0	7.0	0.0	0.0	0.0	0.0	0.0	0.0	0.0	0.0	0.0	0.0	0.0	0.0	0.0	0.0	D_0__Bacteria; D_1__Firmicutes; D_2__Clostridia; D_3__Clostridiales; D_4__Clostridiaceae 1; D_5__Clostridium sensu stricto 12
56a3006e154f8968bb7eab9b436c33e5	0.0	0.0	0.0	0.0	0.0	0.0	0.0	0.0	0.0	6.0	0.0	3.0	0.0	0.0	0.0	0.0	0.0	0.0	0.0	0.0	3.0	0.0	0.0	0.0	0.0	0.0	0.0	0.0	0.0	0.0	0.0	0.0	D_0__Bacteria; D_1__Firmicutes; D_2__Bacilli; D_3__Bacillales; D_4__Planococcaceae; D_5__Sporosarcina
de556f178fde8057c2b90bf725f682d6	0.0	0.0	0.0	0.0	0.0	0.0	0.0	0.0	0.0	0.0	0.0	7.0	0.0	0.0	0.0	0.0	0.0	0.0	0.0	0.0	0.0	0.0	0.0	12.0	0.0	0.0	0.0	0.0	0.0	0.0	0.0	5.0	D_0__Bacteria; D_1__Firmicutes; D_2__Clostridia; D_3__Clostridiales; D_4__Lachnospiraceae
2b2d984ad8ff133856d6b64040aca804	253.0	665.0	413.0	238.0	161.0	295.0	293.0	447.0	281.0	383.0	333.0	143.0	327.0	128.0	220.0	250.0	334.0	383.0	332.0	240.0	333.0	340.0	389.0	452.0	222.0	254.0	187.0	119.0	202.0	310.0	367.0	314.0	D_0__Bacteria; D_1__Firmicutes; D_2__Bacilli; D_3__Lactobacillales; D_4__Lactobacillaceae; D_5__Lactobacillus; D_6__Lactobacillus manihotivorans
81f5fb66a6c85f6ec1084c844d3d56d3	0.0	0.0	5.0	0.0	0.0	0.0	0.0	0.0	0.0	0.0	0.0	0.0	0.0	0.0	0.0	0.0	0.0	0.0	7.0	0.0	0.0	0.0	7.0	0.0	0.0	5.0	0.0	0.0	0.0	0.0	0.0	0.0	D_0__Bacteria; D_1__Firmicutes; D_2__Clostridia; D_3__Clostridiales; D_4__Clostridiaceae 1; D_5__Clostridium sensu stricto 12
e62c014c198a3c86a6f3ab23c6b2471c	0.0	5.0	0.0	0.0	0.0	0.0	13.0	0.0	0.0	0.0	0.0	0.0	0.0	0.0	0.0	0.0	0.0	0.0	0.0	0.0	0.0	0.0	0.0	0.0	0.0	0.0	0.0	0.0	0.0	0.0	0.0	0.0	D_0__Bacteria; D_1__Verrucomicrobia; D_2__Verrucomicrobiae; D_3__Opitutales; D_4__Puniceicoccaceae; D_5__MB11C04 marine group; Ambiguous_taxa
578552bd1aa51c70872a397e7b983dd4	0.0	0.0	10.0	0.0	0.0	0.0	0.0	0.0	0.0	0.0	9.0	0.0	0.0	0.0	0.0	0.0	0.0	0.0	0.0	0.0	0.0	0.0	0.0	0.0	0.0	0.0	0.0	0.0	0.0	0.0	0.0	0.0	D_0__Bacteria; D_1__Firmicutes; D_2__Clostridia; D_3__Clostridiales; D_4__Clostridiaceae 1; D_5__Clostridium sensu stricto 1
adc05721604a3786713bfaa82bb11086	0.0	0.0	0.0	0.0	0.0	0.0	0.0	0.0	0.0	0.0	0.0	0.0	0.0	0.0	0.0	24.0	0.0	0.0	7.0	0.0	0.0	0.0	0.0	0.0	0.0	0.0	0.0	0.0	0.0	0.0	0.0	0.0	D_0__Bacteria; D_1__Firmicutes; D_2__Bacilli; D_3__Lactobacillales; D_4__Carnobacteriaceae; D_5__Atopostipes; Ambiguous_taxa
c3477e08b18c5538b7409e75bfefb532	0.0	0.0	0.0	0.0	0.0	0.0	4.0	0.0	0.0	0.0	0.0	0.0	0.0	0.0	0.0	0.0	5.0	0.0	0.0	0.0	0.0	0.0	0.0	0.0	0.0	0.0	0.0	0.0	0.0	0.0	0.0	0.0	D_0__Bacteria; D_1__Firmicutes; D_2__Bacilli; D_3__Lactobacillales; D_4__Lactobacillaceae; D_5__Lactobacillus; D_6__Lactobacillus manihotivorans
50298dc2d78e8b996703c3ca948e11bf	15.0	0.0	0.0	0.0	0.0	0.0	0.0	19.0	0.0	0.0	0.0	0.0	0.0	0.0	11.0	0.0	0.0	0.0	8.0	0.0	0.0	31.0	0.0	0.0	0.0	0.0	0.0	0.0	0.0	0.0	0.0	0.0	D_0__Bacteria; D_1__Firmicutes; D_2__Bacilli; D_3__Lactobacillales; D_4__Carnobacteriaceae; D_5__Carnobacterium; D_6__Carnobacterium sp. 7196
8bd501cb890f9a38e0c54140c7029fb7	0.0	31.0	0.0	0.0	0.0	0.0	0.0	0.0	0.0	22.0	0.0	0.0	6.0	0.0	0.0	6.0	0.0	0.0	0.0	0.0	6.0	16.0	11.0	6.0	0.0	6.0	0.0	0.0	0.0	10.0	0.0	4.0	D_0__Bacteria; D_1__Patescibacteria; D_2__Saccharimonadia; D_3__Saccharimonadales; D_4__uncultured bacterium; D_5__uncultured bacterium; D_6__uncultured bacterium
aa52f2d6aa58735a898dd613e0cd8add	6.0	0.0	0.0	0.0	0.0	0.0	0.0	0.0	0.0	0.0	0.0	0.0	0.0	0.0	0.0	0.0	0.0	0.0	0.0	0.0	0.0	10.0	0.0	0.0	0.0	0.0	0.0	0.0	0.0	0.0	0.0	0.0	D_0__Bacteria; D_1__Firmicutes; D_2__Bacilli; D_3__Bacillales; D_4__Bacillaceae; D_5__Bacillus
836b337a463238cc56a7a37226ecebb5	0.0	9.0	0.0	0.0	0.0	0.0	0.0	0.0	6.0	6.0	0.0	0.0	0.0	0.0	0.0	8.0	0.0	0.0	25.0	0.0	0.0	0.0	0.0	0.0	0.0	0.0	0.0	0.0	0.0	0.0	0.0	0.0	D_0__Bacteria; D_1__Bacteroidetes; D_2__Bacteroidia; D_3__Flavobacteriales; D_4__Crocinitomicaceae; D_5__Fluviicola
3be5b7207dbe16e07b936946b5f622b8	0.0	6.0	0.0	0.0	0.0	67.0	6.0	0.0	0.0	0.0	0.0	0.0	0.0	0.0	0.0	0.0	0.0	0.0	0.0	0.0	0.0	0.0	0.0	0.0	0.0	0.0	0.0	0.0	0.0	0.0	0.0	0.0	D_0__Bacteria; D_1__Deinococcus-Thermus; D_2__Deinococci; D_3__Deinococcales; D_4__Deinococcaceae; D_5__Deinococcus; D_6__Deinococcus proteolyticus
7da31401cf09510f55b7e14ff8f5f428	48.0	98.0	68.0	29.0	35.0	0.0	31.0	73.0	49.0	47.0	44.0	0.0	41.0	0.0	29.0	57.0	39.0	74.0	61.0	45.0	52.0	74.0	62.0	85.0	0.0	53.0	0.0	0.0	29.0	50.0	50.0	68.0	D_0__Bacteria; D_1__Firmicutes; D_2__Bacilli; D_3__Lactobacillales; D_4__Lactobacillaceae; D_5__Lactobacillus
eb897c4cc45427a057c5f2e7d090a7d7	0.0	0.0	0.0	0.0	0.0	0.0	6.0	0.0	0.0	0.0	0.0	0.0	0.0	0.0	0.0	0.0	0.0	6.0	0.0	0.0	0.0	0.0	0.0	0.0	0.0	0.0	0.0	0.0	0.0	0.0	0.0	14.0	D_0__Bacteria; D_1__Actinobacteria; D_2__Actinobacteria; D_3__Propionibacteriales; D_4__Propionibacteriaceae
bac36d5e98e85812d0b22d8c0f1864cd	0.0	0.0	0.0	0.0	0.0	0.0	0.0	0.0	52.0	149.0	0.0	43.0	0.0	0.0	0.0	0.0	0.0	0.0	0.0	0.0	0.0	0.0	0.0	99.0	58.0	0.0	43.0	0.0	64.0	0.0	0.0	55.0	D_0__Bacteria; D_1__Firmicutes; D_2__Bacilli; D_3__Lactobacillales; D_4__Lactobacillaceae; D_5__Lactobacillus; D_6__uncultured Lactobacillus sp.
6bcc5f432c402182c4b03545db43932a	9.0	0.0	0.0	0.0	0.0	4.0	0.0	0.0	0.0	0.0	0.0	0.0	0.0	0.0	6.0	0.0	0.0	0.0	0.0	0.0	0.0	0.0	0.0	0.0	0.0	3.0	0.0	0.0	0.0	0.0	0.0	0.0	D_0__Bacteria; D_1__Patescibacteria; D_2__Saccharimonadia; D_3__Saccharimonadales
2d2dc45fc420836c445f435654445475	22.0	0.0	51.0	0.0	0.0	0.0	0.0	46.0	0.0	0.0	0.0	0.0	0.0	0.0	0.0	0.0	0.0	0.0	0.0	0.0	0.0	0.0	0.0	0.0	0.0	0.0	0.0	0.0	0.0	0.0	0.0	0.0	D_0__Bacteria; D_1__Firmicutes; D_2__Negativicutes; D_3__Selenomonadales; D_4__Veillonellaceae; D_5__Megasphaera
c439e9e13a0384ea7e5157a0c53bf851	0.0	0.0	0.0	0.0	0.0	0.0	0.0	0.0	0.0	0.0	0.0	0.0	0.0	0.0	0.0	0.0	0.0	0.0	6.0	0.0	0.0	4.0	0.0	0.0	0.0	0.0	0.0	0.0	0.0	0.0	0.0	3.0	D_0__Bacteria; D_1__Actinobacteria; D_2__Actinobacteria; D_3__Propionibacteriales; D_4__Nocardioidaceae; D_5__Marmoricola; D_6__uncultured bacterium
d2e5cb816d297f66e55c3f79ce6ed95b	8.0	0.0	0.0	0.0	0.0	0.0	0.0	13.0	0.0	0.0	0.0	4.0	0.0	0.0	0.0	0.0	0.0	0.0	15.0	0.0	0.0	0.0	0.0	0.0	0.0	0.0	2.0	0.0	0.0	0.0	0.0	0.0	D_0__Bacteria; D_1__Epsilonbacteraeota; D_2__Campylobacteria; D_3__Campylobacterales; D_4__Arcobacteraceae; D_5__Arcobacter; D_6__Arcobacter cryaerophilus
f3ce3f54d779ba118c4bfea77704a9be	0.0	0.0	0.0	0.0	0.0	0.0	0.0	0.0	0.0	0.0	7.0	0.0	0.0	0.0	5.0	0.0	0.0	4.0	0.0	0.0	0.0	0.0	0.0	0.0	0.0	0.0	0.0	0.0	0.0	0.0	0.0	0.0	D_0__Bacteria; D_1__Firmicutes; D_2__Bacilli; D_3__Lactobacillales; D_4__Streptococcaceae; D_5__Lactovum; D_6__uncultured Firmicutes bacterium
24a99726117de0f9a05af0cd6f30cea4	0.0	0.0	0.0	0.0	0.0	0.0	0.0	0.0	0.0	0.0	5.0	0.0	0.0	0.0	0.0	0.0	6.0	0.0	0.0	0.0	0.0	0.0	0.0	0.0	0.0	0.0	0.0	0.0	0.0	0.0	0.0	0.0	D_0__Bacteria; D_1__Proteobacteria; D_2__Gammaproteobacteria; D_3__Coxiellales; D_4__Coxiellaceae; D_5__Coxiella; D_6__uncultured marine bacterium
75f239b8c48e6079d8558c8f9dc944ac	0.0	0.0	0.0	0.0	0.0	0.0	0.0	0.0	0.0	0.0	0.0	0.0	0.0	0.0	0.0	26.0	18.0	0.0	0.0	0.0	36.0	16.0	0.0	0.0	0.0	0.0	0.0	0.0	0.0	0.0	0.0	0.0	D_0__Bacteria; D_1__Firmicutes; D_2__Bacilli; D_3__Lactobacillales; D_4__Lactobacillaceae; D_5__Lactobacillus
afd19f85c0477a2b511278ca2f9f96be	13.0	17.0	7.0	14.0	0.0	15.0	0.0	0.0	0.0	0.0	0.0	0.0	16.0	0.0	0.0	0.0	0.0	32.0	0.0	0.0	23.0	0.0	5.0	0.0	0.0	8.0	0.0	0.0	21.0	0.0	0.0	13.0	D_0__Bacteria; D_1__Actinobacteria; D_2__Actinobacteria; D_3__Micrococcales; D_4__Micrococcaceae; D_5__Micrococcus
cbf6d47a705412a586abfd5578a17ec6	0.0	0.0	39.0	0.0	0.0	0.0	0.0	57.0	0.0	0.0	0.0	0.0	0.0	0.0	0.0	0.0	0.0	28.0	46.0	0.0	0.0	35.0	0.0	0.0	0.0	0.0	0.0	0.0	0.0	0.0	0.0	0.0	D_0__Bacteria; D_1__Firmicutes; D_2__Bacilli; D_3__Bacillales; D_4__Paenibacillaceae; D_5__Aneurinibacillus; Ambiguous_taxa
43564c15462d141455735d1f18ef4a03	0.0	0.0	0.0	0.0	0.0	3.0	0.0	0.0	0.0	0.0	0.0	0.0	0.0	0.0	5.0	0.0	0.0	0.0	0.0	0.0	0.0	0.0	0.0	0.0	0.0	0.0	0.0	0.0	0.0	0.0	0.0	0.0	D_0__Bacteria; D_1__Actinobacteria; D_2__Actinobacteria; D_3__Micrococcales; D_4__Intrasporangiaceae; D_5__Tetrasphaera; D_6__uncultured actinomycete
386e8c0d5712c987887d38ec5c0cb75d	0.0	0.0	12.0	0.0	0.0	27.0	6.0	10.0	0.0	0.0	13.0	0.0	0.0	0.0	0.0	0.0	0.0	0.0	0.0	0.0	0.0	0.0	0.0	0.0	0.0	0.0	6.0	0.0	0.0	0.0	0.0	0.0	D_0__Bacteria; D_1__Actinobacteria; D_2__Actinobacteria; D_3__Micrococcales; D_4__Microbacteriaceae; D_5__Frigoribacterium; D_6__uncultured bacterium
109e645e50da1c450c5d4e5d9fda47a9	0.0	43.0	0.0	0.0	0.0	0.0	0.0	0.0	0.0	0.0	0.0	0.0	0.0	0.0	0.0	0.0	0.0	0.0	0.0	0.0	0.0	0.0	26.0	0.0	0.0	0.0	0.0	0.0	0.0	0.0	0.0	0.0	D_0__Bacteria; D_1__Firmicutes; D_2__Bacilli; D_3__Lactobacillales; D_4__Lactobacillaceae; D_5__Lactobacillus
bf01cecf994e0b26cb3e120a7b35ddb5	7.0	21.0	0.0	0.0	0.0	0.0	20.0	11.0	33.0	0.0	0.0	0.0	0.0	20.0	0.0	0.0	0.0	10.0	16.0	0.0	45.0	0.0	0.0	67.0	0.0	0.0	0.0	0.0	23.0	0.0	0.0	0.0	D_0__Bacteria; D_1__Proteobacteria; D_2__Alphaproteobacteria; D_3__Rhizobiales; D_4__Rhizobiaceae; D_5__Ochrobactrum
6c66cbe01e9841a11b7a421a98e56449	69.0	92.0	82.0	71.0	53.0	58.0	60.0	105.0	65.0	139.0	134.0	27.0	69.0	23.0	92.0	91.0	129.0	75.0	79.0	57.0	107.0	130.0	117.0	145.0	42.0	70.0	61.0	40.0	46.0	82.0	58.0	107.0	D_0__Bacteria; D_1__Firmicutes; D_2__Bacilli; D_3__Lactobacillales; D_4__Lactobacillaceae; D_5__Lactobacillus
0b9e24840902370837612694b1761ef6	8.0	9.0	0.0	0.0	0.0	0.0	0.0	0.0	0.0	0.0	0.0	0.0	0.0	0.0	0.0	0.0	0.0	0.0	0.0	0.0	0.0	16.0	0.0	0.0	0.0	0.0	0.0	0.0	0.0	0.0	0.0	0.0	D_0__Bacteria; D_1__Actinobacteria; D_2__Actinobacteria; D_3__Corynebacteriales; D_4__Corynebacteriaceae; D_5__Corynebacterium 1; Ambiguous_taxa
8e21013e55e00af5a82288655cbf1b4b	0.0	0.0	5.0	0.0	0.0	0.0	0.0	0.0	0.0	0.0	0.0	0.0	0.0	0.0	0.0	5.0	0.0	0.0	0.0	0.0	14.0	0.0	0.0	0.0	0.0	0.0	0.0	0.0	0.0	0.0	0.0	0.0	D_0__Bacteria; D_1__Actinobacteria; D_2__Actinobacteria; D_3__Corynebacteriales; D_4__Nocardiaceae; D_5__Rhodococcus; Ambiguous_taxa
d21cac7d5ef989f42cf02aead495c78b	0.0	0.0	25.0	0.0	0.0	0.0	0.0	0.0	0.0	0.0	0.0	0.0	0.0	0.0	0.0	44.0	15.0	26.0	60.0	0.0	0.0	0.0	0.0	0.0	6.0	0.0	0.0	0.0	0.0	0.0	0.0	0.0	D_0__Bacteria; D_1__Firmicutes; D_2__Bacilli; D_3__Lactobacillales; D_4__Enterococcaceae; D_5__Enterococcus; D_6__Enterococcus cecorum
5a0d6ecbd20ce84d29b09c6a9b4941d0	0.0	18.0	0.0	0.0	0.0	0.0	0.0	38.0	0.0	19.0	0.0	0.0	0.0	0.0	0.0	13.0	0.0	0.0	0.0	0.0	0.0	0.0	0.0	0.0	0.0	0.0	0.0	0.0	0.0	0.0	0.0	0.0	D_0__Bacteria; D_1__Firmicutes; D_2__Bacilli; D_3__Lactobacillales; D_4__Lactobacillaceae; D_5__Lactobacillus; D_6__Lactobacillus buchneri
5fb96c38ce5652a819c0a796b3c49aed	0.0	0.0	6.0	4.0	0.0	0.0	0.0	5.0	0.0	0.0	0.0	0.0	0.0	0.0	0.0	0.0	0.0	0.0	0.0	0.0	4.0	0.0	0.0	10.0	0.0	0.0	0.0	0.0	0.0	0.0	0.0	0.0	D_0__Bacteria; D_1__Firmicutes; D_2__Clostridia; D_3__Clostridiales; D_4__Ruminococcaceae; D_5__Caproiciproducens; Ambiguous_taxa
82a23b9fd9a25789e81c23ac962dd82f	0.0	20.0	0.0	0.0	0.0	0.0	0.0	0.0	0.0	0.0	0.0	0.0	0.0	0.0	0.0	0.0	0.0	0.0	0.0	0.0	0.0	0.0	0.0	0.0	0.0	0.0	0.0	0.0	0.0	0.0	13.0	0.0	D_0__Bacteria; D_1__Actinobacteria; D_2__Actinobacteria; D_3__Micrococcales; D_4__Dermatophilaceae; D_5__Mobilicoccus; D_6__Mobilicoccus sp. YIM 101593
6e2f39eca742398132e7d3d1914405ed	0.0	0.0	0.0	0.0	0.0	0.0	0.0	0.0	0.0	0.0	0.0	8.0	0.0	0.0	0.0	0.0	0.0	0.0	0.0	0.0	0.0	0.0	6.0	0.0	0.0	0.0	0.0	0.0	0.0	0.0	0.0	0.0	D_0__Bacteria; D_1__Actinobacteria; D_2__Actinobacteria; D_3__Micrococcales; D_4__Microbacteriaceae; D_5__Okibacterium; Ambiguous_taxa
c0f6d045e7516ef5570c876f4e722f33	0.0	5.0	0.0	0.0	0.0	0.0	5.0	7.0	0.0	0.0	0.0	0.0	0.0	0.0	0.0	0.0	0.0	0.0	0.0	0.0	0.0	13.0	0.0	0.0	0.0	0.0	8.0	0.0	3.0	0.0	0.0	191.0	D_0__Bacteria; D_1__Actinobacteria; D_2__Actinobacteria; D_3__Actinomycetales; D_4__Actinomycetaceae; D_5__Actinomyces; D_6__Actinomyces nasicola
733b098dfafa03fb052d4859cb69db6d	569.0	0.0	0.0	0.0	4008.0	1497.0	0.0	0.0	0.0	0.0	38.0	0.0	64.0	9735.0	1440.0	0.0	1432.0	0.0	0.0	0.0	0.0	0.0	0.0	0.0	0.0	0.0	0.0	0.0	0.0	103.0	0.0	0.0	D_0__Bacteria; D_1__Proteobacteria; D_2__Gammaproteobacteria; D_3__Vibrionales; D_4__Vibrionaceae; D_5__Aliivibrio; D_6__uncultured bacterium
7850193eba451acfe26ca7b541921ad0	41.0	0.0	0.0	0.0	16.0	39.0	43.0	67.0	0.0	13.0	0.0	0.0	20.0	0.0	34.0	0.0	0.0	85.0	65.0	12.0	0.0	48.0	46.0	18.0	0.0	29.0	0.0	0.0	0.0	0.0	0.0	49.0	D_0__Bacteria; D_1__Firmicutes; D_2__Bacilli; D_3__Bacillales; D_4__Staphylococcaceae; D_5__Staphylococcus; D_6__Staphylococcus kloosii
7837685ce72de92545655da3a82dc669	219.0	76.0	432.0	89.0	49.0	80.0	157.0	244.0	52.0	0.0	44.0	0.0	0.0	0.0	97.0	400.0	0.0	136.0	1109.0	0.0	151.0	145.0	80.0	0.0	0.0	59.0	123.0	0.0	0.0	60.0	0.0	88.0	D_0__Bacteria; D_1__Firmicutes; D_2__Bacilli; D_3__Lactobacillales; D_4__Enterococcaceae; D_5__Vagococcus; Ambiguous_taxa
61a34bcc5d4d30b05ebd51ad0b396226	346.0	294.0	220.0	464.0	83.0	160.0	91.0	579.0	139.0	0.0	233.0	46.0	112.0	0.0	178.0	316.0	81.0	447.0	975.0	109.0	99.0	236.0	185.0	47.0	15.0	192.0	166.0	73.0	12.0	307.0	217.0	227.0	D_0__Bacteria; D_1__Firmicutes; D_2__Bacilli; D_3__Bacillales; D_4__Staphylococcaceae; D_5__Staphylococcus
10a5e38b99a79f33d981d82e2c0fdca5	0.0	0.0	0.0	0.0	0.0	0.0	0.0	0.0	0.0	0.0	0.0	0.0	0.0	0.0	0.0	0.0	0.0	4.0	0.0	0.0	12.0	0.0	0.0	0.0	0.0	0.0	0.0	0.0	0.0	0.0	0.0	0.0	D_0__Bacteria; D_1__Actinobacteria; D_2__Actinobacteria; D_3__Actinomycetales; D_4__Actinomycetaceae; D_5__Actinomyces; D_6__Actinomyces sp. MD1
f01faa6d8bb53277720e4f71be333edb	0.0	17.0	215.0	15.0	16.0	11.0	74.0	92.0	46.0	0.0	14.0	14.0	0.0	0.0	16.0	153.0	0.0	23.0	123.0	8.0	84.0	57.0	28.0	16.0	0.0	12.0	24.0	0.0	10.0	7.0	0.0	19.0	D_0__Bacteria; D_1__Firmicutes; D_2__Clostridia; D_3__Clostridiales; D_4__Ruminococcaceae; D_5__Ruminococcaceae UCG-012; D_6__uncultured bacterium
52f628c00ed4e2c0b92f860a4e3c9e45	0.0	0.0	0.0	0.0	0.0	0.0	0.0	0.0	0.0	0.0	0.0	0.0	0.0	0.0	0.0	0.0	0.0	0.0	0.0	0.0	0.0	10.0	0.0	0.0	0.0	0.0	0.0	0.0	0.0	3.0	0.0	0.0	D_0__Bacteria; D_1__Firmicutes; D_2__Bacilli; D_3__Lactobacillales; D_4__Streptococcaceae; D_5__Streptococcus; D_6__Streptococcus iniae
6566a480389afa0bad13267da4bb6ae5	28.0	0.0	0.0	0.0	0.0	0.0	0.0	0.0	0.0	0.0	17.0	0.0	0.0	0.0	0.0	0.0	0.0	0.0	53.0	0.0	0.0	13.0	0.0	0.0	0.0	0.0	0.0	0.0	0.0	0.0	0.0	0.0	D_0__Bacteria; D_1__Firmicutes; D_2__Bacilli; D_3__Lactobacillales; D_4__Aerococcaceae; D_5__Aerococcus; D_6__uncultured bacterium
2817fb954fcca1b301b656e8484cc980	0.0	48.0	0.0	0.0	0.0	50.0	43.0	0.0	0.0	23.0	60.0	0.0	0.0	0.0	0.0	44.0	26.0	41.0	479.0	0.0	0.0	0.0	48.0	0.0	14.0	0.0	0.0	0.0	0.0	0.0	86.0	0.0	D_0__Bacteria; D_1__Firmicutes; D_2__Bacilli; D_3__Lactobacillales; D_4__Lactobacillaceae; D_5__Lactobacillus; D_6__Lactobacillus sp. HM20
8665637b14752eee1a38bb5e3d47458a	0.0	0.0	0.0	0.0	0.0	0.0	0.0	0.0	0.0	0.0	0.0	4.0	0.0	0.0	0.0	3.0	0.0	0.0	0.0	0.0	9.0	0.0	3.0	0.0	0.0	0.0	14.0	0.0	7.0	0.0	0.0	0.0	D_0__Bacteria; D_1__Firmicutes; D_2__Clostridia; D_3__Clostridiales; D_4__Peptococcaceae; D_5__Peptococcus; D_6__uncultured bacterium
bb273da0db9e706b68a870faf243ce83	94.0	16.0	11.0	19.0	18.0	16.0	22.0	0.0	17.0	0.0	13.0	0.0	25.0	9.0	19.0	20.0	0.0	0.0	94.0	12.0	15.0	22.0	28.0	0.0	0.0	27.0	32.0	0.0	22.0	0.0	6.0	13.0	D_0__Bacteria; D_1__Firmicutes; D_2__Bacilli; D_3__Lactobacillales; D_4__Enterococcaceae; D_5__Enterococcus; D_6__Enterococcus faecium
3c6321ae31bfff09d45743f9a2cdae2b	36.0	0.0	0.0	0.0	0.0	0.0	0.0	55.0	0.0	0.0	0.0	0.0	0.0	0.0	0.0	0.0	41.0	38.0	46.0	0.0	0.0	71.0	0.0	0.0	0.0	0.0	0.0	0.0	5.0	0.0	0.0	44.0	D_0__Bacteria; D_1__Firmicutes; D_2__Bacilli; D_3__Bacillales; D_4__Bacillaceae; D_5__uncultured; D_6__uncultured bacterium
c4fb39aa5e66f495e529457cdb9e3439	0.0	5.0	0.0	0.0	0.0	0.0	0.0	0.0	0.0	0.0	0.0	0.0	0.0	0.0	0.0	0.0	0.0	0.0	0.0	3.0	0.0	0.0	0.0	0.0	0.0	0.0	0.0	0.0	0.0	0.0	0.0	0.0	D_0__Bacteria; D_1__Actinobacteria; D_2__Actinobacteria; D_3__Micrococcales; D_4__Microbacteriaceae; D_5__Leucobacter; D_6__uncultured Leucobacter sp.
739138e6deef7fc3b1d91220400c6ad8	0.0	0.0	0.0	6.0	0.0	0.0	0.0	0.0	0.0	0.0	3.0	0.0	0.0	0.0	0.0	0.0	0.0	0.0	0.0	0.0	0.0	0.0	0.0	0.0	0.0	0.0	0.0	0.0	0.0	0.0	0.0	0.0	D_0__Bacteria; D_1__Proteobacteria; D_2__Gammaproteobacteria; D_3__Betaproteobacteriales; D_4__Burkholderiaceae; D_5__Rhizobacter
98d4cbe02899dd855112f03e01436c17	0.0	0.0	0.0	0.0	0.0	0.0	0.0	0.0	0.0	0.0	0.0	0.0	0.0	0.0	0.0	2.0	0.0	0.0	0.0	0.0	0.0	0.0	0.0	0.0	7.0	0.0	0.0	0.0	0.0	0.0	0.0	0.0	D_0__Bacteria; D_1__Epsilonbacteraeota; D_2__Campylobacteria; D_3__Campylobacterales; D_4__Sulfurospirillaceae; D_5__Sulfurospirillum; Ambiguous_taxa
f4d748a2298228b762129d0b7e80ad29	0.0	0.0	0.0	3.0	0.0	0.0	0.0	0.0	3.0	0.0	0.0	0.0	19.0	0.0	7.0	0.0	8.0	0.0	0.0	2.0	4.0	0.0	0.0	0.0	0.0	0.0	0.0	0.0	0.0	0.0	0.0	0.0	D_0__Bacteria; D_1__Proteobacteria; D_2__Alphaproteobacteria; D_3__Rickettsiales; D_4__Midichloriaceae; D_5__MD3-55; D_6__uncultured bacterium
40646a14b4eab258f3f45a00b3d14b1d	6.0	0.0	0.0	0.0	0.0	0.0	0.0	0.0	26.0	0.0	0.0	0.0	0.0	0.0	0.0	0.0	0.0	3.0	0.0	0.0	85.0	0.0	10.0	0.0	0.0	0.0	0.0	0.0	6.0	0.0	0.0	0.0	D_0__Bacteria; D_1__Proteobacteria; D_2__Alphaproteobacteria; D_3__Rhizobiales; D_4__Beijerinckiaceae; D_5__Camelimonas
955a974b02115061ee7e4d53f174615f	0.0	0.0	11.0	0.0	0.0	0.0	0.0	0.0	0.0	0.0	0.0	0.0	0.0	0.0	0.0	0.0	0.0	0.0	7.0	6.0	0.0	0.0	0.0	0.0	0.0	0.0	0.0	0.0	0.0	0.0	3.0	0.0	D_0__Bacteria; D_1__Firmicutes; D_2__Clostridia; D_3__Clostridiales; D_4__Clostridiaceae 1; D_5__Clostridium sensu stricto 18
3a9038950e3d14de9cf7b3e8a3343e5c	0.0	0.0	0.0	0.0	0.0	0.0	0.0	0.0	2.0	0.0	0.0	0.0	0.0	0.0	0.0	0.0	0.0	0.0	0.0	0.0	0.0	0.0	0.0	4.0	0.0	0.0	0.0	0.0	0.0	0.0	0.0	0.0	D_0__Bacteria; D_1__Firmicutes; D_2__Clostridia; D_3__Clostridiales; D_4__Lachnospiraceae; D_5__Hespellia; D_6__uncultured bacterium
2633e3cfeaf02c3da16903b752d880d4	0.0	0.0	0.0	0.0	0.0	0.0	4.0	0.0	0.0	0.0	0.0	0.0	0.0	0.0	0.0	0.0	0.0	0.0	8.0	0.0	0.0	0.0	0.0	0.0	0.0	0.0	0.0	0.0	0.0	0.0	0.0	0.0	D_0__Bacteria; D_1__Bacteroidetes; D_2__Bacteroidia; D_3__Bacteroidales; D_4__Prevotellaceae; D_5__Prevotella 7; Ambiguous_taxa
33c0a6270e7f622a93271cff794b7e7f	0.0	0.0	13.0	0.0	0.0	0.0	5.0	8.0	4.0	0.0	0.0	0.0	0.0	0.0	0.0	0.0	0.0	0.0	0.0	0.0	0.0	5.0	0.0	0.0	0.0	0.0	10.0	0.0	0.0	0.0	0.0	0.0	D_0__Bacteria; D_1__Firmicutes; D_2__Clostridia; D_3__Clostridiales; D_4__Family XI; D_5__Tissierella; Ambiguous_taxa
509995ee5e90e2319cd7cdc273a6dc2b	177.0	253.0	188.0	136.0	125.0	248.0	107.0	148.0	93.0	165.0	202.0	109.0	210.0	80.0	173.0	137.0	175.0	177.0	151.0	179.0	149.0	177.0	138.0	142.0	119.0	192.0	62.0	115.0	115.0	137.0	201.0	188.0	D_0__Bacteria; D_1__Firmicutes; D_2__Bacilli; D_3__Lactobacillales; D_4__Lactobacillaceae; D_5__Lactobacillus
fbc77a72603b9586aef6bcb5385c488f	0.0	0.0	0.0	0.0	0.0	0.0	0.0	0.0	0.0	0.0	0.0	6.0	0.0	0.0	0.0	0.0	0.0	4.0	0.0	0.0	0.0	0.0	0.0	0.0	0.0	0.0	0.0	0.0	0.0	0.0	0.0	0.0	D_0__Bacteria; D_1__Proteobacteria; D_2__Alphaproteobacteria; D_3__Rhizobiales; D_4__Rhizobiaceae; D_5__Allorhizobium-Neorhizobium-Pararhizobium-Rhizobium; D_6__uncultured compost bacterium
977a0341205c8a863ec7736e0f24ad6a	0.0	0.0	6.0	0.0	0.0	0.0	40.0	8.0	23.0	0.0	0.0	0.0	0.0	4.0	0.0	0.0	0.0	6.0	8.0	0.0	47.0	0.0	25.0	18.0	0.0	0.0	8.0	0.0	27.0	0.0	0.0	0.0	D_0__Bacteria; D_1__Proteobacteria; D_2__Gammaproteobacteria; D_3__Xanthomonadales; D_4__Xanthomonadaceae; D_5__Stenotrophomonas; Ambiguous_taxa
9b5b820c3bf3296056ebff65b76f1ab6	0.0	0.0	0.0	0.0	0.0	0.0	0.0	0.0	0.0	0.0	0.0	0.0	0.0	0.0	0.0	0.0	0.0	0.0	0.0	0.0	0.0	0.0	0.0	40.0	0.0	0.0	49.0	0.0	53.0	0.0	0.0	0.0	D_0__Bacteria; D_1__Firmicutes; D_2__Bacilli; D_3__Lactobacillales; D_4__Lactobacillaceae; D_5__Lactobacillus
3eca8b815161ae66ad6a33dc212937ca	0.0	10.0	0.0	0.0	0.0	0.0	0.0	10.0	0.0	0.0	0.0	0.0	8.0	0.0	0.0	0.0	0.0	0.0	11.0	0.0	0.0	16.0	0.0	0.0	0.0	0.0	0.0	0.0	0.0	0.0	0.0	0.0	D_0__Bacteria; D_1__Actinobacteria; D_2__Actinobacteria; D_3__Micrococcales; D_4__Intrasporangiaceae; D_5__Ornithinimicrobium
4b0d7312f6c6441b06c78ebe7dde8db7	0.0	0.0	0.0	0.0	0.0	0.0	0.0	0.0	0.0	0.0	0.0	0.0	0.0	0.0	0.0	0.0	0.0	0.0	0.0	2.0	0.0	0.0	0.0	0.0	0.0	0.0	5.0	0.0	0.0	0.0	0.0	0.0	D_0__Bacteria; D_1__Firmicutes; D_2__Bacilli; D_3__Lactobacillales; D_4__Streptococcaceae; D_5__Streptococcus; D_6__Streptococcus iniae
c451ed5b34d0c85be05c354ba73113cc	0.0	0.0	0.0	5.0	11.0	0.0	0.0	33.0	0.0	0.0	0.0	0.0	0.0	0.0	27.0	0.0	0.0	0.0	14.0	0.0	0.0	28.0	0.0	0.0	0.0	0.0	0.0	0.0	0.0	0.0	0.0	0.0	D_0__Bacteria; D_1__Firmicutes; D_2__Bacilli; D_3__Bacillales; D_4__Staphylococcaceae; D_5__Jeotgalicoccus; D_6__uncultured bacterium
490397c16b6eb297fa79dbed6e0e1518	0.0	0.0	0.0	2.0	0.0	0.0	4.0	0.0	0.0	0.0	0.0	0.0	12.0	0.0	0.0	0.0	0.0	0.0	0.0	0.0	0.0	8.0	0.0	0.0	0.0	0.0	6.0	0.0	0.0	4.0	0.0	0.0	D_0__Bacteria; D_1__Actinobacteria; D_2__Actinobacteria; D_3__Propionibacteriales; D_4__Propionibacteriaceae; D_5__Propioniciclava; D_6__uncultured bacterium
6f1f36145910c151eec0c58b7cde65bd	0.0	0.0	0.0	0.0	0.0	17.0	18.0	0.0	12.0	0.0	0.0	0.0	0.0	0.0	0.0	0.0	0.0	0.0	0.0	0.0	14.0	0.0	0.0	0.0	0.0	0.0	0.0	0.0	0.0	0.0	0.0	18.0	D_0__Bacteria; D_1__Proteobacteria; D_2__Gammaproteobacteria; D_3__Pseudomonadales; D_4__Pseudomonadaceae; D_5__Pseudomonas
9a71217f4f4f43fa40aa311733880532	0.0	0.0	7.0	0.0	0.0	0.0	0.0	0.0	0.0	0.0	0.0	0.0	0.0	0.0	0.0	0.0	5.0	0.0	0.0	0.0	0.0	0.0	0.0	0.0	0.0	0.0	0.0	0.0	0.0	0.0	0.0	0.0	D_0__Bacteria; D_1__Firmicutes; D_2__Bacilli; D_3__Bacillales; D_4__Bacillaceae; D_5__Ureibacillus; Ambiguous_taxa
5c8c0b2b6a721032fef8afb8d591dab5	0.0	0.0	0.0	0.0	9.0	0.0	0.0	0.0	0.0	0.0	5.0	0.0	0.0	0.0	0.0	0.0	0.0	0.0	0.0	0.0	0.0	0.0	0.0	0.0	0.0	0.0	0.0	0.0	0.0	0.0	0.0	0.0	D_0__Bacteria; D_1__Actinobacteria; D_2__Actinobacteria; D_3__Micrococcales; D_4__Micrococcaceae; D_5__Nesterenkonia; Ambiguous_taxa
d4fd7b01ea728427a9d39e3bc8ac1f77	7.0	0.0	0.0	0.0	0.0	0.0	0.0	0.0	0.0	0.0	0.0	0.0	0.0	0.0	0.0	0.0	0.0	7.0	0.0	0.0	0.0	0.0	0.0	0.0	0.0	7.0	0.0	0.0	0.0	0.0	0.0	0.0	D_0__Bacteria; D_1__Actinobacteria; D_2__Actinobacteria; D_3__Corynebacteriales; D_4__Corynebacteriaceae; D_5__Corynebacterium 1; Ambiguous_taxa
aa0682ab3db46c5f40ec3b6f0c390607	13.0	15.0	26.0	0.0	0.0	0.0	16.0	13.0	0.0	0.0	8.0	0.0	0.0	0.0	0.0	24.0	0.0	9.0	17.0	0.0	16.0	3.0	0.0	0.0	0.0	0.0	0.0	0.0	0.0	0.0	0.0	20.0	D_0__Bacteria; D_1__Firmicutes; D_2__Clostridia; D_3__Clostridiales; D_4__Family XI; D_5__Tissierella; D_6__Tissierella praeacuta
da83b4f9139cbd4875b9ae3b15ed9a27	0.0	0.0	0.0	0.0	0.0	0.0	0.0	0.0	0.0	0.0	0.0	0.0	0.0	0.0	0.0	0.0	0.0	0.0	0.0	0.0	6.0	0.0	0.0	0.0	0.0	0.0	0.0	0.0	0.0	0.0	0.0	6.0	D_0__Bacteria; D_1__Bacteroidetes; D_2__Bacteroidia; D_3__Flavobacteriales; D_4__Weeksellaceae; D_5__Chryseobacterium
ca59e47438cc808a0d947949ff0b8f81	0.0	0.0	57.0	2.0	4.0	19.0	39.0	0.0	5.0	0.0	10.0	0.0	13.0	0.0	0.0	188.0	5.0	12.0	10.0	15.0	17.0	0.0	0.0	0.0	0.0	13.0	0.0	9.0	0.0	0.0	0.0	6.0	D_0__Bacteria; D_1__Firmicutes; D_2__Erysipelotrichia; D_3__Erysipelotrichales; D_4__Erysipelotrichaceae
e5c303209203f39c270e05a3e967e581	6.0	0.0	0.0	0.0	0.0	4.0	0.0	0.0	0.0	0.0	10.0	0.0	0.0	0.0	0.0	0.0	0.0	0.0	0.0	0.0	0.0	0.0	10.0	0.0	0.0	0.0	4.0	0.0	0.0	0.0	0.0	0.0	D_0__Bacteria; D_1__Firmicutes; D_2__Bacilli; D_3__Bacillales; D_4__Staphylococcaceae; D_5__Staphylococcus
9ff7ea8212e31eb68d302330bb6658f1	0.0	0.0	0.0	0.0	0.0	0.0	0.0	0.0	0.0	8.0	0.0	0.0	0.0	0.0	0.0	0.0	0.0	0.0	0.0	0.0	0.0	0.0	0.0	0.0	0.0	7.0	0.0	0.0	0.0	0.0	0.0	0.0	D_0__Bacteria; D_1__Actinobacteria; D_2__Acidimicrobiia; D_3__IMCC26256; D_4__metagenome; D_5__metagenome; D_6__metagenome
a8a93362780bf5979929a71285dbe9c8	15.0	12.0	6.0	0.0	0.0	0.0	0.0	8.0	0.0	0.0	0.0	0.0	15.0	0.0	0.0	0.0	0.0	6.0	55.0	4.0	0.0	4.0	0.0	0.0	0.0	0.0	0.0	4.0	0.0	0.0	0.0	6.0	D_0__Bacteria; D_1__Actinobacteria; D_2__Actinobacteria; D_3__Propionibacteriales; D_4__Propionibacteriaceae; D_5__Propioniciclava; D_6__uncultured bacterium
b753c2095a8228369779165be56da103	7.0	22.0	17.0	13.0	23.0	0.0	11.0	9.0	0.0	0.0	12.0	0.0	0.0	0.0	0.0	0.0	7.0	4.0	20.0	0.0	0.0	17.0	0.0	0.0	0.0	14.0	0.0	0.0	0.0	10.0	0.0	0.0	D_0__Bacteria; D_1__Firmicutes; D_2__Bacilli; D_3__Lactobacillales; D_4__Lactobacillaceae; D_5__Lactobacillus; D_6__Lactobacillus brevis
a402c8887c8c8c07ee737f4ebc969bfd	0.0	0.0	8.0	0.0	0.0	0.0	0.0	0.0	0.0	0.0	0.0	0.0	0.0	0.0	0.0	0.0	0.0	11.0	0.0	0.0	0.0	22.0	0.0	0.0	0.0	0.0	0.0	0.0	0.0	0.0	0.0	0.0	D_0__Bacteria; D_1__Actinobacteria; D_2__Actinobacteria; D_3__Micrococcales; D_4__Microbacteriaceae; D_5__Microbacterium
fd0debe32850397d3f551c3b61a732e8	7.0	39.0	39.0	11.0	24.0	9.0	13.0	26.0	24.0	55.0	100.0	74.0	404.0	0.0	45.0	0.0	0.0	0.0	0.0	0.0	13.0	9.0	6.0	418.0	0.0	12.0	20.0	74.0	15.0	275.0	19.0	345.0	D_0__Bacteria; D_1__Proteobacteria; D_2__Gammaproteobacteria; D_3__Vibrionales; D_4__Vibrionaceae; D_5__Photobacterium
26bc2ad23fa80b9b51459cdbdfe8c5fc	0.0	0.0	12.0	3.0	6.0	0.0	0.0	0.0	22.0	0.0	6.0	21.0	0.0	6.0	0.0	6.0	0.0	0.0	0.0	0.0	17.0	21.0	37.0	34.0	19.0	0.0	17.0	7.0	10.0	14.0	0.0	28.0	D_0__Bacteria; D_1__Actinobacteria; D_2__Actinobacteria; D_3__Micrococcales; D_4__Microbacteriaceae; D_5__Plantibacter; Ambiguous_taxa
188fbff0a7c46a39d79e875e19826548	0.0	0.0	0.0	0.0	0.0	10.0	6.0	0.0	8.0	0.0	0.0	0.0	0.0	0.0	0.0	0.0	0.0	0.0	0.0	0.0	0.0	0.0	0.0	0.0	0.0	0.0	3.0	0.0	4.0	0.0	0.0	0.0	D_0__Bacteria; D_1__Proteobacteria; D_2__Gammaproteobacteria; D_3__Alteromonadales; D_4__Moritellaceae; D_5__Moritella
cc36f11073a3d5de7a800a5153df03ed	0.0	10.0	0.0	0.0	0.0	0.0	0.0	2.0	0.0	0.0	0.0	0.0	0.0	0.0	0.0	0.0	0.0	10.0	0.0	0.0	0.0	0.0	0.0	0.0	0.0	0.0	0.0	0.0	0.0	0.0	0.0	0.0	D_0__Bacteria; D_1__Actinobacteria; D_2__Actinobacteria; D_3__Pseudonocardiales; D_4__Pseudonocardiaceae; D_5__Saccharopolyspora; D_6__Saccharopolyspora rectivirgula
fabcd1c8719be7b7a262c77aa5ade25d	6.0	0.0	0.0	0.0	0.0	0.0	0.0	10.0	0.0	0.0	0.0	0.0	0.0	0.0	0.0	0.0	0.0	0.0	17.0	0.0	0.0	7.0	0.0	0.0	0.0	0.0	0.0	0.0	0.0	0.0	0.0	54.0	D_0__Bacteria; D_1__Firmicutes; D_2__Clostridia; D_3__Clostridiales; D_4__Family XI; D_5__Peptoniphilus; Ambiguous_taxa
6e14c311986d7f980c1f2cd0b60456ed	28.0	15.0	0.0	29.0	17.0	19.0	45.0	148.0	23.0	40.0	20.0	7.0	0.0	12.0	22.0	0.0	7.0	7.0	96.0	3.0	15.0	61.0	32.0	26.0	6.0	9.0	43.0	3.0	31.0	0.0	0.0	21.0	D_0__Bacteria; D_1__Actinobacteria; D_2__Actinobacteria; D_3__Micrococcales; D_4__Micrococcaceae; D_5__Kocuria; D_6__uncultured bacterium
8454e5da3d300ad63937c92061307b37	55.0	69.0	78.0	0.0	0.0	57.0	0.0	92.0	0.0	0.0	63.0	0.0	0.0	0.0	0.0	58.0	61.0	103.0	71.0	0.0	34.0	61.0	55.0	0.0	0.0	40.0	12.0	0.0	0.0	43.0	0.0	60.0	D_0__Bacteria; D_1__Firmicutes; D_2__Bacilli; D_3__Lactobacillales; D_4__Lactobacillaceae; D_5__Lactobacillus; D_6__Lactobacillus salivarius
a216fd1629f958efb7a6a10dbdcc9aaf	0.0	0.0	0.0	0.0	0.0	3.0	0.0	0.0	0.0	0.0	0.0	0.0	8.0	0.0	0.0	0.0	0.0	0.0	0.0	0.0	0.0	4.0	0.0	0.0	0.0	0.0	0.0	0.0	0.0	0.0	0.0	0.0	D_0__Bacteria; D_1__Actinobacteria; D_2__Actinobacteria; D_3__Micrococcales; D_4__Dermatophilaceae; D_5__Mobilicoccus; D_6__Mobilicoccus sp. YIM 101593
0c061580fec007f42bcb568ed4ece3ad	0.0	104.0	78.0	42.0	0.0	52.0	60.0	71.0	59.0	125.0	61.0	41.0	62.0	28.0	42.0	45.0	47.0	86.0	38.0	0.0	70.0	67.0	79.0	106.0	0.0	49.0	34.0	0.0	54.0	45.0	0.0	63.0	D_0__Bacteria; D_1__Firmicutes; D_2__Bacilli; D_3__Lactobacillales; D_4__Streptococcaceae; D_5__Lactococcus; D_6__Lactococcus hircilactis
d7269fca7fb05cedd19092661c5fcbf7	0.0	0.0	0.0	0.0	0.0	0.0	0.0	7.0	0.0	0.0	0.0	0.0	0.0	0.0	0.0	0.0	0.0	0.0	3.0	0.0	0.0	0.0	0.0	0.0	0.0	0.0	0.0	0.0	0.0	0.0	0.0	0.0	D_0__Bacteria; D_1__Firmicutes; D_2__Clostridia; D_3__Clostridiales; D_4__Ruminococcaceae; D_5__Ruminococcaceae UCG-014
5247a41796e15d7912ea2cde7a7d3fa1	0.0	0.0	0.0	0.0	0.0	0.0	0.0	13.0	0.0	13.0	0.0	0.0	0.0	0.0	0.0	0.0	0.0	0.0	0.0	0.0	0.0	0.0	0.0	0.0	0.0	9.0	8.0	0.0	0.0	0.0	0.0	0.0	D_0__Bacteria; D_1__Firmicutes; D_2__Bacilli; D_3__Lactobacillales; D_4__Lactobacillaceae; D_5__Lactobacillus; D_6__Lactobacillus sp. LA-6
c3f5642d8b2d0b2c1a31516ed86ce3c8	26.0	47.0	10.0	94.0	0.0	15.0	7.0	42.0	0.0	5.0	26.0	0.0	8.0	0.0	5.0	0.0	0.0	23.0	96.0	0.0	6.0	13.0	0.0	8.0	0.0	22.0	0.0	0.0	34.0	33.0	6.0	109.0	D_0__Bacteria; D_1__Firmicutes; D_2__Bacilli; D_3__Lactobacillales; D_4__Carnobacteriaceae; D_5__Pisciglobus; Ambiguous_taxa
737bd621772f7a9efd8a95f3921b5037	0.0	0.0	0.0	0.0	0.0	0.0	0.0	0.0	0.0	0.0	0.0	0.0	31.0	0.0	38.0	0.0	0.0	132.0	228.0	0.0	0.0	0.0	0.0	0.0	0.0	0.0	0.0	0.0	0.0	0.0	0.0	0.0	D_0__Bacteria; D_1__Firmicutes; D_2__Bacilli; D_3__Bacillales; D_4__Staphylococcaceae; D_5__Macrococcus; Ambiguous_taxa
0dedba692a186035c9791be6d62966b5	0.0	0.0	0.0	0.0	0.0	0.0	0.0	0.0	0.0	0.0	0.0	0.0	0.0	0.0	0.0	0.0	0.0	0.0	17.0	0.0	9.0	4.0	0.0	0.0	0.0	0.0	0.0	0.0	0.0	0.0	0.0	0.0	D_0__Bacteria; D_1__Firmicutes; D_2__Bacilli; D_3__Lactobacillales; D_4__Lactobacillaceae; D_5__Lactobacillus; D_6__Lactobacillus sp. 123B
f32b6333cb756cd80735b5c66d7c39b3	10.0	0.0	0.0	0.0	0.0	0.0	0.0	0.0	0.0	0.0	0.0	0.0	0.0	0.0	0.0	0.0	0.0	0.0	0.0	0.0	0.0	14.0	0.0	7.0	0.0	0.0	0.0	0.0	0.0	0.0	3.0	0.0	D_0__Bacteria; D_1__Firmicutes; D_2__Bacilli; D_3__Bacillales; D_4__Bacillaceae; D_5__Bacillus
5732b601f7fda2d1ab9525c7e268308a	0.0	0.0	6.0	0.0	0.0	0.0	0.0	0.0	0.0	0.0	0.0	0.0	5.0	0.0	0.0	0.0	0.0	0.0	0.0	0.0	0.0	3.0	5.0	0.0	0.0	0.0	0.0	0.0	0.0	0.0	0.0	0.0	D_0__Bacteria; D_1__Firmicutes; D_2__Clostridia; D_3__Clostridiales; D_4__Family XI; D_5__Tepidimicrobium; Ambiguous_taxa
1029237b712d46879249004a6212e199	3.0	0.0	2.0	0.0	0.0	0.0	0.0	0.0	0.0	10.0	0.0	0.0	3.0	0.0	0.0	0.0	0.0	0.0	11.0	0.0	0.0	0.0	0.0	0.0	0.0	0.0	0.0	0.0	0.0	0.0	76.0	0.0	D_0__Bacteria; D_1__Firmicutes; D_2__Clostridia; D_3__Clostridiales; D_4__Caldicoprobacteraceae; D_5__Caldicoprobacter; D_6__uncultured bacterium
8e61b0568f5122c199ccbb09f8593f87	0.0	0.0	32.0	0.0	0.0	0.0	0.0	0.0	0.0	0.0	0.0	0.0	0.0	0.0	0.0	0.0	0.0	0.0	40.0	0.0	0.0	0.0	0.0	0.0	0.0	0.0	0.0	0.0	0.0	0.0	0.0	0.0	D_0__Bacteria; D_1__Firmicutes; D_2__Bacilli; D_3__Lactobacillales; D_4__Enterococcaceae; D_5__Enterococcus; D_6__Enterococcus cecorum
21d21464ce564c9d05a4515d0d699d6a	0.0	0.0	0.0	0.0	0.0	4.0	0.0	0.0	6.0	0.0	0.0	0.0	0.0	0.0	0.0	0.0	0.0	0.0	0.0	0.0	4.0	0.0	0.0	0.0	0.0	0.0	0.0	0.0	0.0	0.0	0.0	0.0	D_0__Bacteria; D_1__Bacteroidetes; D_2__Bacteroidia; D_3__Flavobacteriales; D_4__Flavobacteriaceae; D_5__Formosa; Ambiguous_taxa
0bcd1656666a65c82601d837ca01f876	0.0	0.0	0.0	0.0	0.0	0.0	0.0	14.0	0.0	0.0	0.0	0.0	0.0	4.0	8.0	0.0	0.0	0.0	24.0	0.0	0.0	9.0	0.0	0.0	0.0	0.0	0.0	0.0	12.0	0.0	0.0	237.0	D_0__Bacteria; D_1__Actinobacteria; D_2__Actinobacteria; D_3__Micrococcales; D_4__Brevibacteriaceae; D_5__Brevibacterium; Ambiguous_taxa
1257dedbb33e8500039aaac33f5a2b71	172.0	95.0	31.0	112.0	60.0	48.0	68.0	310.0	27.0	29.0	54.0	12.0	13.0	0.0	106.0	24.0	20.0	114.0	293.0	18.0	40.0	224.0	83.0	11.0	0.0	58.0	115.0	14.0	20.0	65.0	22.0	109.0	D_0__Bacteria; D_1__Actinobacteria; D_2__Actinobacteria; D_3__Corynebacteriales; D_4__Corynebacteriaceae; D_5__Corynebacterium 1
e099693dc950c0c303b8d5787c8d73b1	0.0	0.0	0.0	0.0	0.0	0.0	0.0	31.0	0.0	0.0	0.0	0.0	0.0	0.0	0.0	0.0	0.0	0.0	57.0	0.0	0.0	41.0	0.0	0.0	0.0	0.0	0.0	0.0	0.0	0.0	0.0	39.0	D_0__Bacteria; D_1__Firmicutes; D_2__Bacilli; D_3__Bacillales; D_4__Bacillaceae; D_5__uncultured; D_6__uncultured bacterium
7aa27732faca0673192963e4d7f8de27	0.0	0.0	0.0	0.0	0.0	0.0	0.0	0.0	0.0	44.0	0.0	0.0	0.0	0.0	0.0	0.0	0.0	0.0	0.0	0.0	0.0	0.0	37.0	55.0	0.0	0.0	0.0	0.0	0.0	0.0	0.0	0.0	D_0__Bacteria; D_1__Firmicutes; D_2__Bacilli; D_3__Lactobacillales; D_4__Lactobacillaceae; D_5__Lactobacillus
5b735dd88a77dddb1d814398dcbca293	0.0	0.0	0.0	2.0	0.0	0.0	0.0	0.0	0.0	0.0	0.0	0.0	0.0	0.0	0.0	0.0	0.0	0.0	0.0	0.0	0.0	3.0	9.0	0.0	0.0	0.0	0.0	0.0	0.0	0.0	0.0	0.0	D_0__Bacteria; D_1__Actinobacteria; D_2__Actinobacteria; D_3__Propionibacteriales; D_4__Propionibacteriaceae; D_5__Propionibacterium
f95714a4eb97b61b04caf6915acd8caa	399.0	758.0	545.0	256.0	230.0	404.0	460.0	419.0	464.0	742.0	614.0	203.0	512.0	222.0	330.0	452.0	467.0	505.0	409.0	299.0	576.0	493.0	663.0	731.0	394.0	374.0	327.0	182.0	392.0	387.0	418.0	445.0	D_0__Bacteria; D_1__Firmicutes; D_2__Bacilli; D_3__Lactobacillales; D_4__Lactobacillaceae; D_5__Lactobacillus
9f43d8f777fd54b76ecb7439316bc456	0.0	9.0	0.0	0.0	0.0	0.0	0.0	4.0	0.0	0.0	0.0	0.0	0.0	0.0	0.0	0.0	0.0	0.0	0.0	0.0	0.0	0.0	0.0	0.0	0.0	0.0	0.0	0.0	0.0	0.0	0.0	0.0	D_0__Bacteria; D_1__Firmicutes; D_2__Clostridia; D_3__Clostridiales; D_4__Family XI; D_5__Tepidimicrobium; D_6__Tepidimicrobium sp. GRC1
8b73486ee4e7877c6fb8872946e5b139	76.0	0.0	44.0	32.0	0.0	0.0	0.0	0.0	32.0	50.0	0.0	0.0	0.0	0.0	61.0	64.0	63.0	0.0	53.0	0.0	0.0	0.0	45.0	37.0	0.0	0.0	0.0	0.0	0.0	0.0	0.0	50.0	D_0__Bacteria; D_1__Firmicutes; D_2__Bacilli; D_3__Lactobacillales; D_4__Leuconostocaceae; D_5__Leuconostoc
f1a4bc3ac26c9f4e0ad4cdcf81ffd689	27.0	0.0	0.0	0.0	0.0	0.0	0.0	38.0	0.0	0.0	0.0	0.0	0.0	0.0	41.0	0.0	0.0	0.0	101.0	0.0	0.0	0.0	0.0	0.0	0.0	0.0	23.0	0.0	0.0	0.0	0.0	0.0	D_0__Bacteria; D_1__Firmicutes; D_2__Bacilli; D_3__Lactobacillales; D_4__Leuconostocaceae; D_5__Weissella; Ambiguous_taxa
68b01b7ca3f040e277a44f010a88b0c4	4.0	0.0	0.0	0.0	0.0	0.0	0.0	0.0	0.0	0.0	0.0	0.0	0.0	0.0	0.0	0.0	0.0	0.0	9.0	0.0	0.0	0.0	0.0	0.0	0.0	0.0	0.0	0.0	0.0	0.0	0.0	0.0	D_0__Bacteria; D_1__Bacteroidetes; D_2__Bacteroidia; D_3__Flavobacteriales; D_4__Crocinitomicaceae; D_5__Fluviicola; D_6__uncultured bacterium
9ba3141e5df718ad9f86455b4006ba4d	0.0	0.0	0.0	0.0	0.0	0.0	3.0	0.0	0.0	0.0	0.0	0.0	0.0	0.0	0.0	0.0	0.0	0.0	0.0	0.0	0.0	0.0	0.0	0.0	0.0	0.0	0.0	0.0	5.0	0.0	0.0	0.0	D_0__Bacteria; D_1__Proteobacteria; D_2__Gammaproteobacteria; D_3__Cardiobacteriales; D_4__Wohlfahrtiimonadaceae; D_5__Ignatzschineria; Ambiguous_taxa
525a96416073a6494d754274284d5f33	0.0	4.0	0.0	0.0	0.0	0.0	0.0	0.0	0.0	0.0	0.0	0.0	8.0	0.0	0.0	0.0	0.0	0.0	0.0	0.0	0.0	0.0	0.0	0.0	0.0	0.0	0.0	0.0	0.0	0.0	0.0	9.0	D_0__Bacteria; D_1__Firmicutes; D_2__Bacilli; D_3__Lactobacillales; D_4__Streptococcaceae; D_5__Streptococcus; D_6__Streptococcus iniae
9be5716b28490d4be5269e75a7e4e1c2	6.0	0.0	0.0	0.0	0.0	0.0	0.0	0.0	0.0	0.0	11.0	0.0	0.0	0.0	0.0	0.0	0.0	7.0	0.0	0.0	0.0	0.0	0.0	0.0	0.0	0.0	0.0	0.0	0.0	0.0	0.0	0.0	D_0__Bacteria; D_1__Actinobacteria; D_2__Actinobacteria; D_3__Micrococcales; D_4__Intrasporangiaceae; D_5__Ornithinimicrobium; Ambiguous_taxa
b8031ffd7b823d1bcbbe77b12ad1df89	8.0	0.0	5.0	0.0	0.0	0.0	3.0	0.0	19.0	21.0	0.0	0.0	0.0	0.0	0.0	0.0	0.0	0.0	0.0	0.0	5.0	0.0	0.0	7.0	3.0	0.0	0.0	0.0	1.0	0.0	0.0	0.0	D_0__Bacteria; D_1__Firmicutes; D_2__Bacilli; D_3__Lactobacillales; D_4__Lactobacillaceae; D_5__Lactobacillus; Ambiguous_taxa
3dff1b640fe2012dfe5ac4f9bfea42a2	1180.0	1326.0	4826.0	602.0	770.0	664.0	2677.0	2173.0	585.0	177.0	700.0	313.0	254.0	42.0	800.0	5621.0	353.0	813.0	4800.0	472.0	1735.0	2999.0	1027.0	431.0	61.0	486.0	499.0	171.0	60.0	812.0	468.0	426.0	D_0__Bacteria; D_1__Firmicutes; D_2__Bacilli; D_3__Bacillales; D_4__Planococcaceae; D_5__Savagea; Ambiguous_taxa
77ac8063978fc851e5c89af9ea0c2c56	14.0	0.0	24.0	0.0	0.0	0.0	0.0	0.0	0.0	0.0	0.0	0.0	0.0	0.0	20.0	0.0	0.0	0.0	0.0	0.0	0.0	0.0	0.0	17.0	0.0	0.0	0.0	0.0	0.0	0.0	0.0	0.0	D_0__Bacteria; D_1__Firmicutes; D_2__Bacilli; D_3__Lactobacillales; D_4__Lactobacillaceae; D_5__Lactobacillus; D_6__Lactobacillus buchneri
7aaf1c34e2c420bd70d46d691e0fa0eb	29.0	0.0	0.0	0.0	0.0	0.0	0.0	0.0	0.0	0.0	0.0	0.0	0.0	0.0	20.0	10.0	0.0	0.0	0.0	0.0	0.0	0.0	0.0	0.0	0.0	0.0	0.0	0.0	0.0	0.0	0.0	0.0	D_0__Bacteria; D_1__Firmicutes; D_2__Clostridia; D_3__Clostridiales; D_4__Clostridiaceae 1; D_5__Clostridium sensu stricto 1
8398f24b069195cca22282877c8911b4	185.0	278.0	876.0	143.0	125.0	138.0	440.0	251.0	211.0	194.0	215.0	140.0	146.0	21.0	148.0	2486.0	79.0	336.0	1114.0	102.0	327.0	150.0	300.0	360.0	85.0	132.0	206.0	40.0	84.0	149.0	129.0	224.0	D_0__Bacteria; D_1__Firmicutes; D_2__Clostridia; D_3__Clostridiales; D_4__Peptostreptococcaceae; D_5__Peptostreptococcus; D_6__uncultured bacterium
9cadbe3c353cd636461e69af630ec9d9	0.0	0.0	0.0	0.0	0.0	0.0	0.0	0.0	0.0	0.0	0.0	0.0	6.0	0.0	0.0	0.0	0.0	0.0	0.0	5.0	18.0	0.0	0.0	0.0	0.0	0.0	14.0	0.0	0.0	0.0	0.0	0.0	D_0__Bacteria; D_1__Fusobacteria; D_2__Fusobacteriia; D_3__Fusobacteriales; D_4__Fusobacteriaceae; D_5__Fusobacterium
2b2e8c9dc5211cfa8beae17585a49e23	0.0	12.0	0.0	0.0	0.0	0.0	0.0	4.0	0.0	0.0	0.0	0.0	0.0	0.0	0.0	0.0	0.0	6.0	0.0	2.0	5.0	0.0	0.0	0.0	0.0	0.0	0.0	0.0	0.0	0.0	0.0	0.0	D_0__Bacteria; D_1__Patescibacteria; D_2__Saccharimonadia; D_3__Saccharimonadales; Ambiguous_taxa; Ambiguous_taxa; Ambiguous_taxa
5761ceb330f025f2404a8e5dd24f458e	0.0	108.0	67.0	120.0	0.0	168.0	145.0	66.0	40.0	0.0	90.0	0.0	0.0	16.0	0.0	0.0	0.0	0.0	128.0	0.0	295.0	0.0	0.0	0.0	0.0	0.0	0.0	0.0	56.0	0.0	0.0	108.0	D_0__Bacteria; D_1__Firmicutes; D_2__Bacilli; D_3__Lactobacillales; D_4__Lactobacillaceae; D_5__Lactobacillus; D_6__Lactobacillus sp. DJF_WC57
310a5507ba05b2436fcb0dcaef4d1547	0.0	0.0	0.0	0.0	0.0	0.0	0.0	21.0	0.0	0.0	0.0	0.0	0.0	0.0	19.0	0.0	0.0	0.0	0.0	0.0	0.0	26.0	0.0	0.0	0.0	0.0	0.0	0.0	0.0	0.0	11.0	0.0	D_0__Bacteria; D_1__Actinobacteria; D_2__Actinobacteria; D_3__Corynebacteriales; D_4__Corynebacteriaceae; D_5__Corynebacterium 1; Ambiguous_taxa
499bf95033bca77cf5696b6c5c952fa7	0.0	0.0	0.0	5.0	0.0	0.0	0.0	0.0	0.0	0.0	0.0	0.0	0.0	0.0	0.0	0.0	5.0	0.0	0.0	0.0	13.0	0.0	0.0	0.0	0.0	0.0	0.0	0.0	0.0	0.0	0.0	12.0	D_0__Bacteria; D_1__Firmicutes; D_2__Clostridia; D_3__Clostridiales; D_4__Family XI; D_5__Tepidimicrobium; D_6__Tepidimicrobium sp. GRC1
fb29992ed0bb76ee122d6cf2fa6404e7	0.0	15.0	5.0	0.0	0.0	0.0	0.0	0.0	0.0	0.0	0.0	0.0	0.0	0.0	0.0	0.0	0.0	0.0	0.0	0.0	0.0	0.0	0.0	0.0	0.0	0.0	0.0	0.0	0.0	0.0	0.0	0.0	D_0__Bacteria; D_1__Actinobacteria; D_2__Actinobacteria; D_3__Corynebacteriales; D_4__Corynebacteriaceae; Ambiguous_taxa
efcc1b159b1927cdb218803ea4a4b22c	179.0	240.0	132.0	119.0	82.0	129.0	78.0	160.0	43.0	92.0	258.0	46.0	134.0	0.0	133.0	135.0	138.0	171.0	145.0	119.0	75.0	152.0	117.0	98.0	0.0	124.0	57.0	45.0	0.0	127.0	123.0	121.0	D_0__Bacteria; D_1__Firmicutes; D_2__Bacilli; D_3__Lactobacillales; D_4__Lactobacillaceae; D_5__Lactobacillus; D_6__Lactobacillus brevis
da1baca65a1f627d1fdf0c2479507d2d	0.0	0.0	0.0	0.0	0.0	0.0	0.0	9.0	0.0	0.0	0.0	0.0	3.0	0.0	0.0	0.0	0.0	0.0	0.0	0.0	0.0	0.0	0.0	0.0	0.0	0.0	0.0	0.0	0.0	0.0	0.0	0.0	D_0__Bacteria; D_1__Firmicutes; D_2__Clostridia; D_3__Clostridiales; D_4__Family XI; D_5__Tepidimicrobium; D_6__Tepidimicrobium sp. GRC1
09d733aadf51999ccddee9e63b47775d	42.0	62.0	72.0	33.0	50.0	36.0	59.0	98.0	58.0	50.0	63.0	22.0	42.0	21.0	49.0	85.0	65.0	60.0	55.0	49.0	56.0	75.0	60.0	71.0	44.0	45.0	76.0	25.0	31.0	51.0	56.0	66.0	D_0__Bacteria; D_1__Firmicutes; D_2__Bacilli; D_3__Lactobacillales; D_4__Lactobacillaceae; D_5__Lactobacillus; D_6__Lactobacillus fermentum
38af98f80d31c8ca90e106073ddfc335	7.0	9.0	0.0	7.0	0.0	0.0	33.0	59.0	21.0	0.0	5.0	0.0	0.0	0.0	0.0	25.0	0.0	9.0	19.0	0.0	40.0	36.0	0.0	33.0	0.0	0.0	7.0	0.0	0.0	0.0	0.0	8.0	D_0__Bacteria; D_1__Actinobacteria; D_2__Actinobacteria; D_3__Corynebacteriales; D_4__Nocardiaceae; D_5__Rhodococcus
592711c6dd841a5ed1a698d37da0972c	0.0	38.0	23.0	50.0	0.0	67.0	0.0	30.0	0.0	47.0	33.0	0.0	0.0	0.0	43.0	0.0	0.0	21.0	0.0	0.0	35.0	53.0	48.0	59.0	51.0	0.0	0.0	27.0	24.0	38.0	0.0	0.0	D_0__Bacteria; D_1__Firmicutes; D_2__Bacilli; D_3__Lactobacillales; D_4__Lactobacillaceae; D_5__Lactobacillus; D_6__Lactobacillus brevis
18a28fcad7f1efdc82d45db22e62de0c	0.0	24.0	35.0	0.0	0.0	0.0	0.0	31.0	31.0	57.0	0.0	0.0	0.0	0.0	0.0	0.0	0.0	19.0	22.0	0.0	38.0	36.0	29.0	29.0	0.0	27.0	0.0	0.0	0.0	0.0	0.0	29.0	D_0__Bacteria; D_1__Firmicutes; D_2__Bacilli; D_3__Lactobacillales; D_4__Leuconostocaceae; D_5__Weissella; D_6__uncultured Lactobacillus sp.
d0b22c17eb11c564fcda526a9b167697	0.0	0.0	0.0	0.0	0.0	0.0	0.0	7.0	0.0	0.0	0.0	4.0	0.0	0.0	0.0	0.0	0.0	0.0	0.0	0.0	0.0	0.0	0.0	0.0	0.0	0.0	0.0	0.0	0.0	0.0	0.0	0.0	D_0__Bacteria; D_1__Firmicutes; D_2__Bacilli; D_3__Lactobacillales; D_4__Lactobacillaceae; D_5__Lactobacillus; D_6__Lactobacillus paralimentarius
61f45458f0ef6fb94817b9b9ed4d70d0	0.0	0.0	0.0	0.0	0.0	0.0	0.0	0.0	0.0	0.0	0.0	3.0	0.0	0.0	0.0	0.0	0.0	0.0	0.0	0.0	0.0	2.0	0.0	0.0	0.0	0.0	0.0	0.0	0.0	0.0	0.0	0.0	D_0__Bacteria; D_1__Bacteroidetes; D_2__Bacteroidia; D_3__Flavobacteriales; D_4__Weeksellaceae; D_5__Cloacibacterium; Ambiguous_taxa
9df95bc9f344ac88e9d80ffedafc3d0f	0.0	0.0	0.0	0.0	0.0	0.0	0.0	0.0	0.0	0.0	0.0	0.0	0.0	0.0	0.0	0.0	0.0	0.0	0.0	0.0	0.0	0.0	0.0	14.0	0.0	4.0	0.0	0.0	0.0	0.0	0.0	0.0	D_0__Bacteria; D_1__Proteobacteria; D_2__Gammaproteobacteria; D_3__Enterobacteriales; D_4__Enterobacteriaceae; D_5__Erwinia; Ambiguous_taxa
1344d9f3ef1af5b2d129571094a0b0b4	0.0	18.0	0.0	0.0	0.0	0.0	0.0	0.0	0.0	0.0	0.0	0.0	0.0	0.0	0.0	0.0	0.0	11.0	0.0	0.0	0.0	0.0	0.0	0.0	0.0	0.0	0.0	0.0	0.0	0.0	12.0	0.0	D_0__Bacteria; D_1__Firmicutes; D_2__Bacilli; D_3__Bacillales; D_4__Staphylococcaceae; D_5__Staphylococcus
ea7902165a00ae30336e162797141788	5.0	0.0	8.0	0.0	0.0	0.0	0.0	18.0	5.0	0.0	0.0	0.0	0.0	0.0	0.0	0.0	0.0	0.0	5.0	0.0	0.0	0.0	0.0	0.0	0.0	0.0	0.0	0.0	0.0	0.0	0.0	0.0	D_0__Bacteria; D_1__Firmicutes; D_2__Bacilli; D_3__Bacillales; D_4__Bacillaceae; D_5__Bacillus
d42eb76194d97c9f99379248dabc9afb	8.0	7.0	26.0	5.0	0.0	11.0	14.0	29.0	0.0	6.0	5.0	7.0	0.0	0.0	5.0	0.0	4.0	5.0	289.0	8.0	10.0	16.0	3.0	0.0	0.0	0.0	14.0	0.0	0.0	9.0	8.0	0.0	D_0__Bacteria; D_1__Firmicutes; D_2__Bacilli; D_3__Lactobacillales; D_4__Enterococcaceae
c09d6ca250d4eb617509dc1a934473cf	19.0	0.0	0.0	0.0	25.0	0.0	0.0	0.0	0.0	0.0	0.0	0.0	0.0	0.0	0.0	0.0	0.0	0.0	4.0	0.0	0.0	0.0	0.0	0.0	0.0	0.0	0.0	0.0	0.0	0.0	0.0	34.0	D_0__Bacteria; D_1__Actinobacteria; D_2__Actinobacteria; D_3__Micrococcales; D_4__Jonesiaceae; D_5__Jonesia; Ambiguous_taxa
038d3e7c706a894c6133a3a2a6686b20	101.0	155.0	85.0	68.0	36.0	74.0	149.0	101.0	149.0	249.0	116.0	101.0	121.0	70.0	99.0	86.0	94.0	122.0	85.0	60.0	261.0	96.0	138.0	248.0	171.0	67.0	101.0	32.0	134.0	108.0	82.0	147.0	D_0__Bacteria; D_1__Firmicutes; D_2__Bacilli; D_3__Lactobacillales; D_4__Lactobacillaceae; D_5__Lactobacillus; Ambiguous_taxa
17eb889dcf793d2b625914fe87b7bee6	0.0	0.0	0.0	0.0	0.0	0.0	0.0	10.0	0.0	9.0	0.0	0.0	0.0	0.0	0.0	0.0	0.0	0.0	0.0	0.0	0.0	0.0	0.0	23.0	0.0	0.0	0.0	0.0	0.0	0.0	0.0	0.0	D_0__Bacteria; D_1__Firmicutes; D_2__Bacilli; D_3__Lactobacillales; D_4__Lactobacillaceae; D_5__Lactobacillus; Ambiguous_taxa
8dadb182696716a50f4700d595d0e2b2	0.0	0.0	0.0	0.0	0.0	0.0	0.0	22.0	7.0	0.0	0.0	0.0	0.0	0.0	0.0	0.0	0.0	0.0	0.0	0.0	0.0	0.0	0.0	4.0	0.0	0.0	0.0	0.0	0.0	0.0	0.0	18.0	D_0__Bacteria; D_1__Proteobacteria; D_2__Alphaproteobacteria; D_3__Rhizobiales; D_4__Beijerinckiaceae; D_5__Methylobacterium; Ambiguous_taxa
d7ec4f95b1a0d0c44f9e8e5cfee1013b	0.0	0.0	0.0	0.0	0.0	0.0	0.0	0.0	0.0	0.0	0.0	0.0	0.0	0.0	0.0	0.0	0.0	0.0	0.0	0.0	0.0	7.0	0.0	6.0	0.0	0.0	0.0	0.0	0.0	0.0	0.0	0.0	D_0__Bacteria; D_1__Firmicutes; D_2__Bacilli; D_3__Bacillales; D_4__Bacillaceae; D_5__Bacillus; D_6__uncultured bacterium
b5f867f438fab0615be4d5efa2b53f3f	15.0	0.0	0.0	0.0	0.0	0.0	0.0	0.0	0.0	0.0	0.0	0.0	9.0	0.0	0.0	0.0	0.0	0.0	0.0	0.0	0.0	0.0	0.0	0.0	0.0	0.0	0.0	0.0	0.0	0.0	0.0	0.0	D_0__Bacteria; D_1__Actinobacteria; D_2__Actinobacteria; D_3__Micrococcales; D_4__Sanguibacteraceae; D_5__Sanguibacter; Ambiguous_taxa
8a5931c3e9c2b92687c01b0abd63dd8e	824.0	640.0	1188.0	543.0	320.0	184.0	682.0	1135.0	326.0	56.0	489.0	95.0	133.0	0.0	353.0	3106.0	123.0	607.0	2123.0	256.0	522.0	862.0	460.0	121.0	40.0	360.0	498.0	48.0	52.0	533.0	143.0	437.0	D_0__Bacteria; D_1__Firmicutes; D_2__Bacilli; D_3__Bacillales; D_4__Planococcaceae; D_5__Kurthia; D_6__Kurthia sp. PAOGL173
90e5f98574b913745a98c7b131fe9ec3	0.0	0.0	12.0	0.0	0.0	7.0	0.0	0.0	0.0	0.0	0.0	0.0	13.0	0.0	0.0	0.0	0.0	0.0	0.0	0.0	0.0	0.0	9.0	0.0	0.0	0.0	0.0	7.0	0.0	0.0	0.0	0.0	D_0__Bacteria; D_1__Actinobacteria; D_2__Actinobacteria; D_3__Micrococcales; D_4__Intrasporangiaceae; D_5__Ornithinimicrobium; Ambiguous_taxa
a5b6eb2bac540cc4a2c087220ecc0434	4.0	15.0	4.0	13.0	21.0	0.0	6.0	11.0	12.0	33.0	15124.0	1922.0	19508.0	7.0	11.0	77.0	5.0	72.0	6.0	103.0	1260.0	20.0	901.0	4.0	122.0	19.0	12.0	5.0	41.0	0.0	3.0	8.0	D_0__Bacteria; D_1__Spirochaetes; D_2__Spirochaetia; D_3__Brevinematales; D_4__Brevinemataceae; D_5__Brevinema; D_6__Brevinema andersonii
2f2415f7019c32f754461733fbd7fe6b	0.0	0.0	0.0	0.0	0.0	0.0	0.0	0.0	0.0	5.0	0.0	4.0	0.0	0.0	0.0	0.0	0.0	0.0	0.0	0.0	0.0	0.0	0.0	0.0	0.0	0.0	9.0	0.0	0.0	0.0	0.0	0.0	D_0__Bacteria; D_1__Firmicutes; D_2__Bacilli; D_3__Bacillales; D_4__Staphylococcaceae; D_5__Jeotgalicoccus
a83e54eead6451eacf4c4350cc134712	0.0	0.0	0.0	0.0	0.0	0.0	0.0	0.0	0.0	6.0	0.0	0.0	0.0	0.0	0.0	0.0	0.0	0.0	0.0	0.0	4.0	0.0	0.0	0.0	0.0	0.0	0.0	0.0	0.0	0.0	0.0	3.0	D_0__Bacteria; D_1__Firmicutes; D_2__Bacilli; D_3__Bacillales; D_4__Paenibacillaceae; D_5__Brevibacillus; D_6__Brevibacillus agri
1194f535e982d69d7c903d6cf4983f2a	0.0	0.0	0.0	0.0	0.0	0.0	0.0	0.0	0.0	0.0	3.0	0.0	0.0	0.0	0.0	0.0	0.0	0.0	0.0	0.0	9.0	0.0	0.0	0.0	0.0	0.0	0.0	0.0	0.0	0.0	0.0	0.0	D_0__Bacteria; D_1__Bacteroidetes; D_2__Bacteroidia; D_3__Flavobacteriales; D_4__Flavobacteriaceae; D_5__Flavobacterium; D_6__Flavobacterium sp. TP-Snow-C6
ea578e0bcbac911b5294cf00b2f235b9	0.0	0.0	0.0	0.0	0.0	0.0	57.0	0.0	0.0	0.0	0.0	0.0	0.0	0.0	0.0	0.0	0.0	0.0	0.0	0.0	0.0	8.0	0.0	0.0	0.0	0.0	0.0	0.0	0.0	0.0	0.0	0.0	D_0__Bacteria; D_1__Firmicutes; D_2__Bacilli; D_3__Bacillales; D_4__Bacillaceae; D_5__Bacillus; D_6__Bacillus coagulans
157a3381db2baed3be56c1e369b8f02f	51.0	119.0	68.0	48.0	31.0	58.0	40.0	84.0	43.0	60.0	51.0	21.0	35.0	0.0	41.0	43.0	69.0	81.0	40.0	52.0	78.0	76.0	71.0	57.0	55.0	62.0	25.0	33.0	39.0	61.0	81.0	60.0	D_0__Bacteria; D_1__Firmicutes; D_2__Bacilli; D_3__Lactobacillales; D_4__Lactobacillaceae; D_5__Lactobacillus; D_6__Lactobacillus manihotivorans
252163f4d44d641862cdd125f6971e61	71.0	136.0	112.0	68.0	34.0	102.0	160.0	129.0	148.0	342.0	86.0	65.0	106.0	80.0	65.0	62.0	70.0	115.0	74.0	77.0	166.0	91.0	191.0	241.0	143.0	81.0	103.0	48.0	150.0	64.0	100.0	130.0	D_0__Bacteria; D_1__Firmicutes; D_2__Bacilli; D_3__Lactobacillales; D_4__Lactobacillaceae; D_5__Lactobacillus
d4cc364c68f8f737c5a87c8c06380ccf	0.0	15.0	18.0	17.0	0.0	27.0	15.0	0.0	0.0	0.0	0.0	0.0	0.0	0.0	0.0	0.0	0.0	0.0	0.0	0.0	14.0	0.0	0.0	0.0	0.0	0.0	0.0	0.0	9.0	0.0	0.0	0.0	D_0__Bacteria; D_1__Firmicutes; D_2__Bacilli; D_3__Lactobacillales; D_4__Lactobacillaceae; D_5__Lactobacillus; D_6__Lactobacillus fermentum
06922263233f8ec32d47b6f233450f49	0.0	0.0	0.0	0.0	0.0	0.0	0.0	4.0	6.0	0.0	0.0	0.0	0.0	0.0	0.0	0.0	0.0	0.0	0.0	0.0	0.0	0.0	0.0	0.0	0.0	0.0	0.0	0.0	0.0	0.0	0.0	0.0	D_0__Bacteria; D_1__Proteobacteria; D_2__Gammaproteobacteria; D_3__Cellvibrionales; D_4__Porticoccaceae; D_5__Porticoccus; Ambiguous_taxa
42d7f20f7efa1f8aca8917c86b214969	0.0	0.0	0.0	0.0	0.0	0.0	2.0	4.0	0.0	0.0	0.0	0.0	0.0	0.0	0.0	0.0	0.0	5.0	0.0	0.0	0.0	0.0	0.0	0.0	0.0	0.0	0.0	0.0	0.0	0.0	0.0	0.0	D_0__Bacteria; D_1__Firmicutes; D_2__Negativicutes; D_3__Selenomonadales; D_4__Veillonellaceae; D_5__Megasphaera; Ambiguous_taxa
ef18690a1b003e3bed330a88dc95bf30	46.0	0.0	0.0	0.0	5.0	0.0	55.0	54.0	7.0	30.0	0.0	13.0	0.0	12.0	17.0	0.0	0.0	0.0	16.0	0.0	11.0	23.0	12.0	12.0	15.0	0.0	48.0	0.0	13.0	0.0	0.0	14.0	D_0__Bacteria; D_1__Actinobacteria; D_2__Actinobacteria; D_3__Corynebacteriales; D_4__Corynebacteriaceae; D_5__Corynebacterium 1
06b44fa9eadd482698019ff2b6779b33	0.0	0.0	0.0	0.0	0.0	0.0	0.0	0.0	0.0	91.0	0.0	0.0	0.0	0.0	0.0	0.0	0.0	0.0	0.0	0.0	30.0	0.0	0.0	60.0	42.0	0.0	0.0	0.0	0.0	0.0	0.0	0.0	D_0__Bacteria; D_1__Firmicutes; D_2__Bacilli; D_3__Lactobacillales; D_4__Lactobacillaceae; D_5__Lactobacillus
7635458cadcbaae7278eda0d2c628bd2	0.0	4.0	0.0	0.0	0.0	5.0	0.0	0.0	0.0	14.0	0.0	0.0	0.0	0.0	0.0	0.0	9.0	0.0	0.0	0.0	0.0	0.0	0.0	0.0	0.0	0.0	0.0	4.0	0.0	0.0	21.0	0.0	D_0__Bacteria; D_1__Firmicutes; D_2__Bacilli; D_3__Lactobacillales; D_4__Streptococcaceae; D_5__Lactococcus; D_6__uncultured Lactococcus sp.
d81f5019a860bf6bec801d9382d358c6	0.0	0.0	0.0	3.0	0.0	0.0	0.0	0.0	0.0	0.0	7.0	0.0	0.0	0.0	0.0	4.0	0.0	0.0	0.0	0.0	0.0	0.0	0.0	7.0	0.0	0.0	0.0	0.0	0.0	0.0	7.0	0.0	D_0__Bacteria; D_1__Actinobacteria; D_2__Actinobacteria; D_3__PeM15; Ambiguous_taxa; Ambiguous_taxa; Ambiguous_taxa
4bb8af82d0c1994ad122a6dc71b347a8	39.0	101.0	245.0	49.0	0.0	0.0	122.0	74.0	41.0	0.0	80.0	0.0	0.0	0.0	44.0	187.0	33.0	0.0	105.0	27.0	46.0	44.0	58.0	31.0	0.0	0.0	0.0	0.0	0.0	0.0	0.0	55.0	D_0__Bacteria; D_1__Firmicutes; D_2__Bacilli; D_3__Bacillales; D_4__Planococcaceae; D_5__Kurthia; D_6__Kurthia sp. PAOGL173
3a9a5b61a71e39792cc5dc038bcfedd0	0.0	0.0	0.0	0.0	0.0	0.0	0.0	0.0	6.0	0.0	0.0	0.0	0.0	0.0	0.0	0.0	0.0	0.0	0.0	0.0	5.0	0.0	0.0	17.0	7.0	0.0	0.0	0.0	0.0	0.0	0.0	0.0	D_0__Bacteria; D_1__Firmicutes; D_2__Bacilli; D_3__Lactobacillales; D_4__Enterococcaceae; D_5__Enterococcus; Ambiguous_taxa
75237106328ebf25804cc952fde6fd8b	0.0	0.0	0.0	0.0	0.0	0.0	0.0	0.0	0.0	0.0	0.0	0.0	0.0	0.0	0.0	0.0	0.0	0.0	52.0	0.0	0.0	0.0	0.0	32.0	0.0	0.0	0.0	0.0	0.0	0.0	0.0	0.0	D_0__Bacteria; D_1__Firmicutes; D_2__Bacilli; D_3__Bacillales; D_4__Staphylococcaceae; D_5__Staphylococcus
f144dbc04e03f2a97c94580a70d733cd	0.0	0.0	0.0	0.0	0.0	0.0	0.0	8.0	0.0	0.0	14.0	0.0	0.0	0.0	0.0	0.0	0.0	0.0	0.0	0.0	0.0	0.0	0.0	0.0	0.0	0.0	0.0	0.0	0.0	10.0	0.0	0.0	D_0__Bacteria; D_1__Actinobacteria; D_2__Actinobacteria; D_3__Actinomycetales; D_4__Actinomycetaceae; D_5__Actinomyces
bfead716ed44496c1026a880362ca7e2	8.0	0.0	0.0	0.0	0.0	0.0	0.0	0.0	0.0	0.0	0.0	0.0	0.0	0.0	0.0	0.0	0.0	0.0	0.0	0.0	0.0	7.0	0.0	0.0	0.0	5.0	0.0	0.0	0.0	0.0	0.0	0.0	D_0__Bacteria; D_1__Actinobacteria; D_2__Actinobacteria; D_3__Micrococcales; D_4__Micrococcaceae; D_5__Glutamicibacter; Ambiguous_taxa
18eea6842a403edef36bf8eb8d77b920	0.0	0.0	2.0	0.0	0.0	0.0	0.0	0.0	6.0	0.0	0.0	0.0	5.0	0.0	6.0	0.0	0.0	7.0	0.0	0.0	0.0	0.0	0.0	0.0	0.0	0.0	3.0	3.0	0.0	0.0	0.0	0.0	D_0__Bacteria; D_1__Patescibacteria; D_2__Gracilibacteria; D_3__Candidatus Peribacteria; D_4__uncultured bacterium; D_5__uncultured bacterium; D_6__uncultured bacterium
2b4b3f10467966a44c20cb061a346ab9	0.0	0.0	0.0	0.0	0.0	0.0	0.0	0.0	0.0	0.0	0.0	0.0	0.0	0.0	0.0	0.0	0.0	0.0	47.0	0.0	0.0	0.0	0.0	0.0	12.0	0.0	0.0	0.0	0.0	0.0	0.0	0.0	D_0__Bacteria; D_1__Firmicutes; D_2__Bacilli; D_3__Bacillales; D_4__Staphylococcaceae; D_5__Staphylococcus; D_6__Staphylococcus sp. MRC5-3-1
3f0c383b883d745452aa4a8b54afcde3	20.0	0.0	0.0	0.0	10.0	0.0	0.0	31.0	0.0	0.0	0.0	0.0	0.0	0.0	34.0	0.0	0.0	0.0	30.0	0.0	0.0	27.0	0.0	0.0	0.0	0.0	0.0	0.0	0.0	0.0	0.0	0.0	D_0__Bacteria; D_1__Actinobacteria; D_2__Actinobacteria; D_3__Micrococcales; D_4__Micrococcaceae; D_5__Glutamicibacter
5ab2a8947df6a536cb49fa327d6f80dd	0.0	0.0	0.0	0.0	0.0	0.0	0.0	14.0	0.0	0.0	0.0	0.0	0.0	0.0	0.0	0.0	0.0	0.0	13.0	0.0	0.0	0.0	0.0	0.0	0.0	0.0	0.0	0.0	0.0	0.0	0.0	0.0	D_0__Bacteria; D_1__Proteobacteria; D_2__Gammaproteobacteria; D_3__Betaproteobacteriales; D_4__Burkholderiaceae; D_5__Comamonas
dac3186a3b4d9cc07b5e3cceac63f670	0.0	0.0	0.0	0.0	0.0	0.0	0.0	22.0	0.0	0.0	0.0	0.0	0.0	0.0	0.0	0.0	0.0	11.0	0.0	0.0	0.0	0.0	0.0	0.0	0.0	0.0	0.0	0.0	0.0	0.0	0.0	0.0	D_0__Bacteria; D_1__Firmicutes; D_2__Bacilli; D_3__Lactobacillales; D_4__Enterococcaceae; D_5__Enterococcus; D_6__Enterococcus faecium
a15ef7f3f70db20da72ba6fa62c1ea87	25.0	72.0	56.0	0.0	0.0	0.0	0.0	48.0	0.0	0.0	0.0	0.0	0.0	0.0	0.0	0.0	0.0	44.0	47.0	0.0	0.0	0.0	0.0	0.0	0.0	0.0	0.0	0.0	0.0	0.0	0.0	48.0	D_0__Bacteria; D_1__Firmicutes; D_2__Bacilli; D_3__Lactobacillales; D_4__Lactobacillaceae; D_5__Lactobacillus; D_6__Lactobacillus salivarius
f570a47bd694b7d80c474611dd5dc62e	0.0	0.0	0.0	0.0	0.0	0.0	0.0	0.0	0.0	0.0	0.0	0.0	0.0	0.0	0.0	0.0	0.0	0.0	3.0	0.0	0.0	3.0	0.0	0.0	0.0	0.0	0.0	0.0	0.0	0.0	0.0	0.0	D_0__Bacteria; D_1__Actinobacteria; D_2__Actinobacteria; D_3__Actinomycetales; D_4__Actinomycetaceae; D_5__Actinomyces; D_6__uncultured Actinomyces sp.
408e8b057c92b8af9f5cf498047186e8	0.0	0.0	0.0	5.0	0.0	0.0	0.0	0.0	0.0	0.0	0.0	0.0	0.0	0.0	0.0	0.0	0.0	16.0	0.0	0.0	0.0	0.0	0.0	0.0	0.0	0.0	0.0	0.0	0.0	0.0	0.0	0.0	D_0__Bacteria; D_1__Firmicutes; D_2__Bacilli; D_3__Lactobacillales; D_4__Carnobacteriaceae; D_5__Jeotgalibaca; Ambiguous_taxa
827988f78e5bb3d513296a5d96a32bbf	0.0	5.0	0.0	0.0	0.0	0.0	0.0	0.0	3.0	0.0	0.0	0.0	0.0	0.0	0.0	0.0	0.0	0.0	0.0	0.0	0.0	0.0	0.0	0.0	0.0	0.0	0.0	0.0	0.0	0.0	0.0	0.0	D_0__Bacteria; D_1__Proteobacteria; D_2__Alphaproteobacteria; D_3__Caulobacterales; D_4__Caulobacteraceae; D_5__uncultured; D_6__soil bacterium TWE165
65240fbef02a8757acd69de2909ff136	0.0	0.0	0.0	0.0	0.0	0.0	62.0	0.0	59.0	98.0	0.0	48.0	0.0	0.0	0.0	0.0	0.0	0.0	0.0	0.0	73.0	0.0	42.0	146.0	54.0	0.0	41.0	0.0	57.0	0.0	0.0	31.0	D_0__Bacteria; D_1__Firmicutes; D_2__Bacilli; D_3__Lactobacillales; D_4__Lactobacillaceae; D_5__Lactobacillus
0f28742e8e0e15b5ec8f815a47ce5df8	0.0	0.0	0.0	0.0	0.0	0.0	0.0	0.0	14.0	0.0	0.0	0.0	0.0	0.0	0.0	0.0	0.0	0.0	0.0	0.0	4.0	0.0	0.0	0.0	0.0	0.0	0.0	0.0	0.0	0.0	0.0	0.0	D_0__Bacteria; D_1__Firmicutes; D_2__Bacilli; D_3__Lactobacillales; D_4__Streptococcaceae; D_5__Streptococcus; D_6__Streptococcus sobrinus
47b5b0a63979d3e1100e2f06846ef200	0.0	0.0	0.0	0.0	0.0	0.0	8.0	0.0	8.0	0.0	0.0	10.0	0.0	0.0	0.0	0.0	0.0	0.0	0.0	0.0	0.0	0.0	0.0	14.0	0.0	0.0	0.0	0.0	0.0	0.0	0.0	0.0	D_0__Bacteria; D_1__Firmicutes; D_2__Bacilli; D_3__Lactobacillales
ff4c19789dba02ee55607be212cfef95	0.0	0.0	0.0	0.0	0.0	0.0	0.0	0.0	0.0	0.0	0.0	0.0	0.0	0.0	0.0	0.0	0.0	0.0	0.0	3.0	3.0	0.0	0.0	0.0	0.0	0.0	0.0	0.0	0.0	0.0	0.0	0.0	D_0__Bacteria; D_1__Proteobacteria; D_2__Gammaproteobacteria; D_3__Betaproteobacteriales; D_4__Chromobacteriaceae; D_5__Aquitalea; Ambiguous_taxa
1bf664b32cfe7c2e2442cf0e4f0089ff	252.0	423.0	320.0	176.0	127.0	325.0	326.0	311.0	362.0	671.0	286.0	167.0	427.0	125.0	147.0	220.0	296.0	263.0	214.0	258.0	472.0	303.0	421.0	592.0	352.0	214.0	193.0	173.0	194.0	224.0	286.0	376.0	D_0__Bacteria; D_1__Firmicutes; D_2__Bacilli; D_3__Lactobacillales; D_4__Streptococcaceae; D_5__Lactococcus; D_6__Lactococcus hircilactis
4a0267eae376b11b8851083f431c9814	257.0	429.0	296.0	157.0	128.0	163.0	211.0	232.0	280.0	528.0	358.0	137.0	194.0	158.0	147.0	202.0	228.0	268.0	262.0	122.0	359.0	267.0	385.0	473.0	277.0	156.0	206.0	74.0	243.0	170.0	208.0	297.0	D_0__Bacteria; D_1__Firmicutes; D_2__Bacilli; D_3__Lactobacillales; D_4__Leuconostocaceae; D_5__Weissella; D_6__uncultured Lactobacillus sp.
0788d05d76a60d78de4a0b32a9303e93	325.0	680.0	408.0	246.0	201.0	304.0	264.0	527.0	313.0	392.0	547.0	171.0	364.0	113.0	266.0	364.0	386.0	492.0	391.0	309.0	321.0	402.0	393.0	343.0	255.0	302.0	171.0	216.0	184.0	303.0	277.0	276.0	D_0__Bacteria; D_1__Firmicutes; D_2__Bacilli; D_3__Lactobacillales; D_4__Lactobacillaceae; D_5__Lactobacillus; D_6__Lactobacillus fermentum
61d425e3ca74cab2d768fcb42e28d498	0.0	0.0	0.0	0.0	18.0	0.0	0.0	0.0	0.0	0.0	0.0	0.0	15.0	0.0	0.0	0.0	0.0	0.0	38.0	0.0	0.0	0.0	0.0	0.0	0.0	0.0	0.0	13.0	0.0	0.0	0.0	0.0	D_0__Bacteria; D_1__Firmicutes; D_2__Negativicutes; D_3__Selenomonadales; D_4__Veillonellaceae; D_5__Megasphaera
54f24a31e7f486f998aca0ef32e35387	0.0	0.0	0.0	0.0	0.0	0.0	0.0	0.0	0.0	0.0	13.0	0.0	0.0	0.0	0.0	0.0	6.0	0.0	0.0	0.0	0.0	0.0	0.0	0.0	0.0	0.0	0.0	0.0	0.0	0.0	0.0	0.0	D_0__Bacteria; D_1__Firmicutes; D_2__Bacilli; D_3__Bacillales; D_4__Thermoactinomycetaceae; D_5__Kroppenstedtia; D_6__uncultured Kroppenstedtia sp.
c473ce39e94d021e118cc56fec929e0c	0.0	0.0	0.0	0.0	0.0	0.0	0.0	0.0	0.0	0.0	0.0	4.0	0.0	0.0	0.0	0.0	0.0	0.0	0.0	0.0	0.0	0.0	0.0	6.0	0.0	0.0	0.0	0.0	0.0	0.0	0.0	3.0	D_0__Bacteria; D_1__Deinococcus-Thermus; D_2__Deinococci; D_3__Deinococcales; D_4__Deinococcaceae; D_5__Deinococcus; D_6__uncultured bacterium
62ef4ade6555a92137b09403e9b6ac7a	0.0	6.0	0.0	0.0	0.0	0.0	0.0	0.0	0.0	0.0	0.0	0.0	0.0	0.0	0.0	0.0	0.0	0.0	16.0	0.0	0.0	0.0	0.0	0.0	0.0	0.0	0.0	0.0	0.0	0.0	0.0	0.0	D_0__Bacteria; D_1__Firmicutes; D_2__Bacilli; D_3__Bacillales; D_4__Thermoactinomycetaceae; D_5__Kroppenstedtia; D_6__uncultured Kroppenstedtia sp.
9f98dfb92ae880380b7f2e1c3e497d16	0.0	0.0	0.0	0.0	0.0	0.0	0.0	0.0	0.0	0.0	0.0	0.0	0.0	0.0	0.0	0.0	0.0	0.0	2.0	0.0	0.0	2.0	0.0	0.0	0.0	0.0	0.0	0.0	5.0	0.0	0.0	0.0	D_0__Bacteria; D_1__Actinobacteria; D_2__Actinobacteria; D_3__Actinomycetales; D_4__Actinomycetaceae; D_5__Actinomyces; Ambiguous_taxa
f57b9d402e75677c4c523de32a02433e	0.0	0.0	0.0	0.0	0.0	0.0	0.0	0.0	5.0	0.0	0.0	0.0	0.0	0.0	0.0	0.0	0.0	0.0	0.0	0.0	0.0	0.0	0.0	0.0	8.0	0.0	0.0	0.0	0.0	0.0	0.0	0.0	D_0__Bacteria; D_1__Firmicutes; D_2__Bacilli; D_3__Lactobacillales; D_4__Lactobacillaceae; D_5__Lactobacillus; D_6__Lactobacillus siliginis
8cc614e6927843d83e4cf0b3bb4e5afc	355.0	595.0	411.0	250.0	191.0	374.0	526.0	495.0	507.0	721.0	535.0	299.0	484.0	241.0	316.0	312.0	370.0	463.0	459.0	243.0	646.0	406.0	667.0	621.0	436.0	301.0	535.0	153.0	460.0	296.0	298.0	384.0	D_0__Bacteria; D_1__Firmicutes; D_2__Bacilli; D_3__Lactobacillales; D_4__Lactobacillaceae; D_5__Lactobacillus; D_6__uncultured Lactobacillaceae bacterium
70cb3273d4b74438274909a6ad77796c	0.0	0.0	0.0	0.0	0.0	0.0	0.0	0.0	0.0	0.0	0.0	5.0	0.0	0.0	0.0	0.0	0.0	5.0	0.0	0.0	0.0	0.0	0.0	0.0	0.0	0.0	0.0	0.0	0.0	0.0	0.0	0.0	D_0__Bacteria; D_1__Bacteroidetes; D_2__Bacteroidia; D_3__Sphingobacteriales; D_4__Sphingobacteriaceae; D_5__Pedobacter; Ambiguous_taxa
438de449955a453ba6f99b7b3a8fa078	18.0	4.0	7.0	0.0	0.0	0.0	0.0	0.0	0.0	0.0	0.0	0.0	0.0	0.0	0.0	11.0	0.0	10.0	23.0	8.0	0.0	0.0	13.0	9.0	0.0	0.0	0.0	0.0	0.0	11.0	7.0	0.0	D_0__Bacteria; D_1__Actinobacteria; D_2__Actinobacteria; D_3__Micrococcales; D_4__Micrococcaceae; D_5__Micrococcus; Ambiguous_taxa
2d8c96c66fdd8b64ee5609cf0b769628	0.0	0.0	0.0	0.0	0.0	0.0	4.0	0.0	8.0	0.0	0.0	0.0	0.0	0.0	0.0	0.0	0.0	0.0	0.0	0.0	0.0	0.0	0.0	0.0	0.0	0.0	0.0	0.0	0.0	0.0	0.0	0.0	D_0__Bacteria; D_1__Firmicutes; D_2__Bacilli; D_3__Lactobacillales; D_4__Enterococcaceae; D_5__Vagococcus
f17d3da8eb98435912cf7cfb2d1bfbdb	0.0	0.0	0.0	0.0	0.0	0.0	0.0	0.0	0.0	13.0	4.0	0.0	0.0	0.0	0.0	0.0	7.0	9.0	12.0	17.0	29.0	5.0	32.0	8.0	18.0	28.0	6.0	0.0	12.0	10.0	43.0	10.0	D_0__Bacteria; D_1__Actinobacteria; D_2__Actinobacteria; D_3__Propionibacteriales; D_4__Propionibacteriaceae; D_5__Cutibacterium
af7f2dff43f6659726fc664d573da096	0.0	13.0	6.0	0.0	0.0	0.0	3.0	36.0	0.0	0.0	6.0	0.0	0.0	0.0	0.0	0.0	0.0	2.0	11.0	0.0	0.0	14.0	0.0	0.0	0.0	0.0	0.0	0.0	0.0	0.0	0.0	4.0	D_0__Bacteria; D_1__Proteobacteria; D_2__Gammaproteobacteria; D_3__Xanthomonadales; D_4__Xanthomonadaceae; D_5__Thermomonas
df81a75f9e3f3501f98952a744276574	62.0	17.0	18.0	0.0	26.0	0.0	38.0	128.0	0.0	27.0	37.0	0.0	0.0	4.0	32.0	61.0	0.0	15.0	156.0	22.0	0.0	68.0	0.0	19.0	13.0	0.0	47.0	0.0	0.0	22.0	0.0	24.0	D_0__Bacteria; D_1__Firmicutes; D_2__Bacilli; D_3__Bacillales; D_4__Staphylococcaceae; D_5__Staphylococcus; D_6__Staphylococcus sciuri
a7c6e172b8824822a0e908dc8c953dd4	0.0	0.0	0.0	0.0	0.0	0.0	0.0	0.0	4.0	0.0	0.0	0.0	0.0	0.0	0.0	0.0	0.0	0.0	0.0	0.0	0.0	0.0	0.0	6.0	0.0	0.0	0.0	0.0	0.0	0.0	0.0	0.0	D_0__Bacteria; D_1__Proteobacteria; D_2__Gammaproteobacteria; D_3__Pseudomonadales; D_4__Moraxellaceae; D_5__Acinetobacter; Ambiguous_taxa
4d350b0751be32de066a7de97aed637d	22.0	0.0	19.0	0.0	0.0	0.0	0.0	46.0	0.0	0.0	0.0	0.0	0.0	0.0	0.0	0.0	0.0	49.0	66.0	0.0	0.0	15.0	0.0	0.0	0.0	0.0	0.0	0.0	0.0	0.0	0.0	0.0	D_0__Bacteria; D_1__Firmicutes; D_2__Bacilli; D_3__Bacillales; D_4__Staphylococcaceae; D_5__Staphylococcus
ebec4ee7487b5a26f6c60a5c0980ad9a	27.0	20.0	32.0	0.0	48.0	54.0	36.0	25.0	9.0	53.0	8.0	14.0	20.0	8.0	7.0	16.0	20.0	6.0	91.0	31.0	0.0	80.0	0.0	0.0	0.0	2.0	13.0	6.0	6.0	5.0	34.0	10.0	D_0__Bacteria; D_1__Firmicutes; D_2__Bacilli; D_3__Bacillales
8b1ca9e9727a4de186ec156a1927928f	0.0	8.0	0.0	0.0	0.0	0.0	0.0	0.0	0.0	0.0	0.0	0.0	0.0	0.0	0.0	0.0	0.0	0.0	0.0	0.0	0.0	0.0	0.0	0.0	0.0	0.0	0.0	0.0	0.0	0.0	61.0	0.0	D_0__Bacteria; D_1__Firmicutes; D_2__Bacilli; D_3__Bacillales; D_4__Paenibacillaceae; D_5__Paenibacillus; D_6__Paenibacillus sp. DF 9R
cbfdf1120a3af727c6d2df6f4bd4b52b	0.0	11.0	0.0	0.0	0.0	0.0	0.0	0.0	0.0	0.0	0.0	0.0	0.0	0.0	0.0	0.0	4.0	0.0	0.0	0.0	0.0	0.0	0.0	0.0	0.0	0.0	0.0	0.0	0.0	0.0	7.0	0.0	D_0__Bacteria; D_1__Firmicutes; D_2__Clostridia; D_3__Clostridiales; D_4__Peptostreptococcaceae; D_5__Paraclostridium
802404c2bd9269e1918cdc59aff4b38a	0.0	0.0	4.0	0.0	0.0	0.0	0.0	0.0	0.0	0.0	0.0	0.0	0.0	14.0	0.0	0.0	0.0	0.0	0.0	0.0	0.0	0.0	0.0	0.0	0.0	4.0	0.0	0.0	0.0	0.0	12.0	0.0	D_0__Bacteria; D_1__Firmicutes; D_2__Clostridia; D_3__Clostridiales; D_4__Clostridiaceae 1
c1cc93d5a329da935c6985b9ed4dbf15	0.0	0.0	3.0	0.0	0.0	0.0	0.0	0.0	0.0	0.0	4.0	0.0	0.0	0.0	0.0	0.0	9.0	0.0	0.0	0.0	0.0	0.0	0.0	0.0	0.0	0.0	0.0	0.0	0.0	0.0	0.0	5.0	D_0__Bacteria; D_1__Actinobacteria; D_2__Actinobacteria; D_3__Micrococcales; D_4__Microbacteriaceae; D_5__Microbacterium; Ambiguous_taxa
5742c89bc92be507dfb6061e6e2f7320	0.0	0.0	0.0	0.0	0.0	0.0	0.0	0.0	0.0	0.0	18.0	0.0	0.0	0.0	0.0	0.0	0.0	0.0	0.0	4.0	0.0	0.0	0.0	0.0	0.0	0.0	0.0	0.0	0.0	0.0	0.0	0.0	D_0__Bacteria; D_1__Bacteroidetes; D_2__Bacteroidia; D_3__Flavobacteriales; D_4__Flavobacteriaceae; D_5__Tenacibaculum; D_6__Tenacibaculum maritimum
e41af4a94192fc1fddc1e542136a534e	0.0	0.0	0.0	0.0	0.0	0.0	0.0	0.0	0.0	12.0	0.0	0.0	0.0	0.0	0.0	0.0	0.0	0.0	0.0	0.0	0.0	0.0	0.0	28.0	0.0	0.0	41.0	0.0	20.0	0.0	0.0	0.0	D_0__Bacteria; D_1__Firmicutes; D_2__Clostridia; D_3__Clostridiales; D_4__Family XI; D_5__Peptoniphilus; Ambiguous_taxa
7654e8138c8ec088e7da613e815c5065	60.0	151.0	83.0	64.0	32.0	44.0	33.0	85.0	30.0	95.0	122.0	0.0	42.0	0.0	43.0	74.0	59.0	115.0	65.0	37.0	61.0	74.0	75.0	52.0	34.0	75.0	46.0	15.0	28.0	62.0	45.0	78.0	D_0__Bacteria; D_1__Firmicutes; D_2__Bacilli; D_3__Lactobacillales; D_4__Lactobacillaceae; D_5__Lactobacillus; D_6__Lactobacillus fermentum
08c3b1419d195a3ad5a65ce42dd88f3a	680.0	1270.0	986.0	578.0	349.0	459.0	422.0	1014.0	503.0	838.0	937.0	315.0	701.0	256.0	550.0	826.0	900.0	993.0	806.0	441.0	653.0	843.0	822.0	832.0	497.0	665.0	344.0	283.0	303.0	709.0	647.0	722.0	D_0__Bacteria; D_1__Firmicutes; D_2__Bacilli; D_3__Lactobacillales; D_4__Leuconostocaceae; D_5__Leuconostoc; Ambiguous_taxa
3ca004267d96ff19598f3cac6b046ceb	34.0	77.0	62.0	0.0	27.0	0.0	0.0	58.0	0.0	0.0	67.0	0.0	57.0	23.0	0.0	80.0	0.0	0.0	0.0	60.0	74.0	43.0	55.0	38.0	27.0	0.0	0.0	33.0	37.0	40.0	29.0	42.0	D_0__Bacteria; D_1__Firmicutes; D_2__Bacilli; D_3__Lactobacillales; D_4__Leuconostocaceae; D_5__Weissella; Ambiguous_taxa
d527c4f059e8d8aeb3dbe0de0ee25b9c	0.0	0.0	0.0	0.0	0.0	0.0	0.0	21.0	0.0	0.0	0.0	0.0	0.0	0.0	0.0	0.0	0.0	0.0	15.0	0.0	0.0	11.0	0.0	0.0	0.0	0.0	0.0	0.0	0.0	0.0	0.0	0.0	D_0__Bacteria; D_1__Proteobacteria; D_2__Gammaproteobacteria; D_3__Pseudomonadales; D_4__Moraxellaceae; D_5__Acinetobacter; Ambiguous_taxa
cded3d35df91e1fb607d253e9db09df6	0.0	4.0	0.0	4.0	0.0	0.0	0.0	0.0	0.0	0.0	0.0	0.0	0.0	0.0	0.0	7.0	0.0	0.0	0.0	3.0	0.0	2.0	0.0	0.0	0.0	0.0	0.0	3.0	0.0	0.0	6.0	0.0	D_0__Bacteria; D_1__Actinobacteria; D_2__Actinobacteria; D_3__Propionibacteriales; D_4__Propionibacteriaceae; D_5__Luteococcus; D_6__uncultured bacterium
09522019ced37eaab5f8d476116f6e04	0.0	11.0	0.0	0.0	0.0	4.0	0.0	0.0	0.0	0.0	0.0	0.0	0.0	0.0	0.0	0.0	0.0	0.0	0.0	0.0	0.0	0.0	0.0	0.0	0.0	0.0	0.0	0.0	0.0	0.0	0.0	0.0	D_0__Bacteria; D_1__Firmicutes; D_2__Negativicutes; D_3__Selenomonadales; D_4__Veillonellaceae; D_5__Veillonella; Ambiguous_taxa
0efe59bb1bcbeba069d18f42cc3a4326	0.0	5.0	0.0	0.0	0.0	0.0	21.0	0.0	22.0	0.0	0.0	0.0	0.0	12.0	0.0	7.0	0.0	0.0	0.0	0.0	71.0	5.0	6.0	54.0	0.0	0.0	0.0	0.0	40.0	0.0	0.0	6.0	D_0__Bacteria; D_1__Actinobacteria; D_2__Actinobacteria; D_3__Corynebacteriales; D_4__Nocardiaceae; D_5__Gordonia; Ambiguous_taxa
0da9914519e0358c32f4f39ff8524a22	4.0	40.0	0.0	11.0	9.0	33.0	16.0	23.0	48.0	0.0	11.0	4.0	0.0	9.0	0.0	8.0	5.0	19.0	15.0	9.0	240.0	9.0	0.0	9.0	7.0	15.0	11.0	0.0	59.0	8.0	0.0	15.0	D_0__Bacteria; D_1__Actinobacteria; D_2__Actinobacteria; D_3__Micrococcales; D_4__Micrococcaceae; D_5__Kocuria; Ambiguous_taxa
547b8866328768abbc5d0707b2137fcf	65.0	97.0	115.0	82.0	48.0	71.0	19.0	103.0	24.0	37.0	120.0	22.0	86.0	0.0	53.0	65.0	105.0	156.0	98.0	66.0	51.0	115.0	102.0	42.0	18.0	56.0	37.0	54.0	0.0	66.0	123.0	55.0	D_0__Bacteria; D_1__Firmicutes; D_2__Bacilli; D_3__Lactobacillales; D_4__Leuconostocaceae; D_5__Leuconostoc
8d1b6c3a7bb7323f1ecd81469ade4f62	0.0	10.0	0.0	0.0	0.0	14.0	0.0	0.0	0.0	0.0	0.0	0.0	0.0	0.0	0.0	0.0	0.0	0.0	0.0	0.0	0.0	0.0	0.0	0.0	0.0	0.0	0.0	0.0	0.0	0.0	0.0	0.0	D_0__Bacteria; D_1__Firmicutes; D_2__Bacilli; D_3__Lactobacillales; D_4__Enterococcaceae; D_5__Enterococcus
18aa829fcf044be4263449bc68119aff	0.0	0.0	0.0	0.0	0.0	25.0	0.0	0.0	0.0	0.0	0.0	0.0	0.0	0.0	0.0	0.0	0.0	0.0	0.0	0.0	0.0	0.0	0.0	0.0	0.0	0.0	0.0	0.0	0.0	0.0	0.0	21.0	D_0__Bacteria; D_1__Firmicutes; D_2__Bacilli; D_3__Bacillales; D_4__Paenibacillaceae; D_5__Saccharibacillus
17a503a0589e8a9c734e8f87f5ae83fe	4.0	32.0	0.0	0.0	0.0	0.0	9.0	0.0	0.0	0.0	0.0	0.0	14.0	0.0	7.0	0.0	0.0	0.0	0.0	0.0	0.0	0.0	0.0	0.0	0.0	0.0	0.0	4.0	0.0	4.0	0.0	0.0	D_0__Bacteria; D_1__Patescibacteria; D_2__Saccharimonadia; D_3__Saccharimonadales; D_4__Saccharimonadaceae; D_5__uncultured bacterium; D_6__uncultured bacterium
9ba79a57060e42d8691d1d963c97aedf	0.0	7.0	0.0	0.0	3.0	3.0	0.0	9.0	0.0	0.0	36.0	0.0	0.0	0.0	0.0	9.0	0.0	14.0	5.0	5.0	0.0	5.0	0.0	0.0	0.0	0.0	0.0	0.0	0.0	0.0	0.0	9.0	D_0__Bacteria; D_1__Firmicutes; D_2__Bacilli; D_3__Lactobacillales; D_4__Lactobacillaceae; D_5__Lactobacillus; Ambiguous_taxa
bebe9bc1d0adc00b1edffb0203329480	0.0	364.0	0.0	1711.0	0.0	1431.0	0.0	0.0	0.0	1210.0	95.0	0.0	426.0	0.0	0.0	72.0	301.0	208.0	0.0	852.0	0.0	0.0	238.0	19.0	366.0	164.0	0.0	148.0	0.0	162.0	837.0	302.0	D_0__Bacteria; D_1__Firmicutes; D_2__Bacilli; D_3__Lactobacillales; D_4__Lactobacillaceae; D_5__Pediococcus; D_6__Pediococcus acidilactici
f167165be4f3e65ff17a7151b60ae7ec	0.0	0.0	0.0	0.0	0.0	0.0	0.0	0.0	0.0	34.0	0.0	0.0	0.0	0.0	0.0	0.0	0.0	0.0	8.0	0.0	14.0	8.0	0.0	6.0	0.0	3.0	0.0	0.0	0.0	0.0	0.0	6.0	D_0__Bacteria; D_1__Bacteroidetes; D_2__Bacteroidia; D_3__Cytophagales; D_4__Spirosomaceae; D_5__Pseudarcicella; Ambiguous_taxa
1603251740e59d0b0c9d6590e0b55954	0.0	0.0	0.0	0.0	0.0	0.0	0.0	17.0	0.0	0.0	0.0	0.0	0.0	0.0	0.0	0.0	0.0	0.0	26.0	0.0	0.0	25.0	0.0	0.0	0.0	0.0	0.0	0.0	0.0	0.0	0.0	0.0	D_0__Bacteria; D_1__Proteobacteria; D_2__Gammaproteobacteria; D_3__Enterobacteriales; D_4__Enterobacteriaceae; D_5__Klebsiella
fb4b54b191c5b15420f8e1146350d967	158.0	280.0	231.0	136.0	142.0	142.0	138.0	234.0	179.0	304.0	246.0	131.0	156.0	106.0	144.0	161.0	199.0	213.0	237.0	111.0	241.0	230.0	194.0	311.0	195.0	167.0	87.0	127.0	130.0	143.0	164.0	202.0	D_0__Bacteria; D_1__Firmicutes; D_2__Bacilli; D_3__Lactobacillales; D_4__Lactobacillaceae; D_5__Lactobacillus
483619e379d547311bde18d477678c56	13.0	12.0	0.0	0.0	0.0	0.0	5.0	0.0	0.0	0.0	0.0	10.0	0.0	0.0	0.0	0.0	0.0	6.0	8.0	0.0	36.0	3.0	0.0	7.0	10.0	6.0	0.0	0.0	0.0	0.0	0.0	10.0	D_0__Bacteria; D_1__Bacteroidetes; D_2__Bacteroidia; D_3__Flavobacteriales; D_4__Flavobacteriaceae; D_5__Flavobacterium
f6e4a96268145eeecdb3cd311c493061	0.0	0.0	3.0	0.0	0.0	0.0	10.0	0.0	0.0	15.0	0.0	7.0	0.0	0.0	12.0	8.0	14.0	0.0	0.0	6.0	0.0	2.0	6.0	9.0	0.0	0.0	0.0	0.0	3.0	8.0	7.0	3.0	D_0__Bacteria; D_1__Actinobacteria; D_2__Actinobacteria; D_3__Propionibacteriales; D_4__Propionibacteriaceae; D_5__Tessaracoccus; Ambiguous_taxa
3acabb63f42d582c7b82092cc1ae88c0	0.0	0.0	0.0	0.0	0.0	0.0	33.0	0.0	69.0	0.0	0.0	23.0	0.0	9.0	0.0	0.0	0.0	0.0	0.0	0.0	64.0	0.0	0.0	76.0	0.0	0.0	0.0	0.0	0.0	0.0	0.0	10.0	D_0__Bacteria; D_1__Firmicutes; D_2__Clostridia; D_3__Clostridiales; D_4__Family XI; D_5__Peptoniphilus; Ambiguous_taxa
98693eae63738e7b5a08771832051ae5	0.0	0.0	0.0	0.0	0.0	10.0	0.0	0.0	0.0	0.0	0.0	0.0	0.0	0.0	0.0	0.0	0.0	6.0	0.0	0.0	0.0	0.0	0.0	0.0	0.0	0.0	0.0	0.0	0.0	0.0	0.0	0.0	D_0__Bacteria; D_1__Firmicutes; D_2__Clostridia; D_3__Clostridiales; D_4__Clostridiaceae 1; D_5__Clostridium sensu stricto 12; D_6__Clostridium tyrobutyricum
812a668238ebeef1d54c1b78918bf568	0.0	0.0	0.0	0.0	0.0	6.0	0.0	0.0	12.0	39.0	17.0	0.0	0.0	0.0	0.0	0.0	9.0	8.0	0.0	8.0	49.0	0.0	19.0	19.0	18.0	6.0	0.0	7.0	27.0	7.0	23.0	6.0	D_0__Bacteria; D_1__Firmicutes; D_2__Clostridia; D_3__Clostridiales; D_4__Peptostreptococcaceae; D_5__Peptostreptococcus; D_6__uncultured bacterium
6f48488d55a6d687dff202d58ddf3627	0.0	15.0	0.0	0.0	0.0	0.0	0.0	0.0	0.0	0.0	0.0	0.0	0.0	0.0	0.0	0.0	0.0	0.0	11.0	0.0	0.0	0.0	0.0	0.0	0.0	0.0	0.0	0.0	0.0	0.0	0.0	0.0	D_0__Bacteria; D_1__Actinobacteria; D_2__Actinobacteria; D_3__Actinomycetales; D_4__Actinomycetaceae; D_5__Actinomyces; D_6__Actinomyces sp. MD1
19dc9fa0fb4d692409fc555578bf8f49	5.0	0.0	3.0	0.0	0.0	0.0	0.0	6.0	0.0	0.0	0.0	0.0	0.0	0.0	0.0	0.0	0.0	0.0	0.0	0.0	0.0	0.0	0.0	0.0	0.0	0.0	0.0	0.0	0.0	0.0	0.0	0.0	D_0__Bacteria; D_1__Firmicutes; D_2__Bacilli; D_3__Lactobacillales; D_4__Streptococcaceae; D_5__Streptococcus
5961bd56f56d6d2ab0e85e577f362c87	0.0	0.0	0.0	0.0	0.0	0.0	0.0	0.0	0.0	0.0	0.0	8.0	0.0	0.0	0.0	0.0	0.0	0.0	6.0	0.0	0.0	0.0	0.0	0.0	0.0	9.0	0.0	0.0	0.0	0.0	0.0	0.0	D_0__Bacteria; D_1__Proteobacteria; D_2__Gammaproteobacteria; D_3__Betaproteobacteriales; D_4__Burkholderiaceae; D_5__Acidovorax
8e06101009303d349b5bf48fd30ce233	0.0	0.0	0.0	0.0	0.0	0.0	0.0	0.0	0.0	0.0	0.0	0.0	0.0	0.0	4.0	0.0	10.0	0.0	0.0	0.0	0.0	0.0	0.0	0.0	0.0	0.0	0.0	0.0	0.0	0.0	0.0	0.0	D_0__Bacteria; D_1__Firmicutes; D_2__Bacilli; D_3__Bacillales
971b185b7d6071324e5cc2dd2f588a77	325.0	278.0	1643.0	73.0	259.0	122.0	716.0	462.0	236.0	13.0	60.0	34.0	85.0	4.0	93.0	718.0	24.0	212.0	716.0	71.0	455.0	918.0	111.0	100.0	0.0	82.0	106.0	35.0	17.0	73.0	25.0	113.0	D_0__Bacteria; D_1__Firmicutes; D_2__Bacilli; D_3__Bacillales; D_4__Planococcaceae
ec9523a0d401e7beccf453ebb674d031	0.0	0.0	0.0	0.0	0.0	0.0	0.0	0.0	0.0	0.0	0.0	0.0	0.0	0.0	5.0	0.0	0.0	0.0	0.0	0.0	0.0	0.0	0.0	0.0	0.0	0.0	0.0	0.0	0.0	0.0	0.0	24.0	D_0__Bacteria; D_1__Actinobacteria; D_2__Actinobacteria; D_3__Propionibacteriales; D_4__Propionibacteriaceae; D_5__Tessaracoccus; Ambiguous_taxa
f58b91516144a75d738804ee47493a06	0.0	6.0	0.0	5.0	0.0	0.0	4.0	8.0	0.0	34.0	0.0	0.0	0.0	0.0	0.0	0.0	0.0	0.0	0.0	0.0	0.0	11.0	0.0	3.0	0.0	0.0	0.0	0.0	0.0	5.0	0.0	0.0	D_0__Bacteria; D_1__Proteobacteria; D_2__Alphaproteobacteria; D_3__Rhodobacterales; D_4__Rhodobacteraceae; D_5__Tateyamaria; D_6__uncultured marine bacterium
48e62484ee0870785c312e4049102162	1312.0	2805.0	1849.0	982.0	857.0	1495.0	1888.0	1798.0	1712.0	2723.0	1975.0	1023.0	1676.0	996.0	1030.0	1482.0	1610.0	1752.0	1664.0	1075.0	2259.0	1700.0	2308.0	2712.0	1753.0	1371.0	1454.0	626.0	1841.0	1187.0	1288.0	1721.0	D_0__Bacteria; D_1__Firmicutes; D_2__Bacilli; D_3__Lactobacillales; D_4__Lactobacillaceae; D_5__Lactobacillus
1532663a7731bc77e0273e6d2b79b63a	34.0	0.0	77.0	0.0	0.0	0.0	0.0	30.0	0.0	0.0	0.0	0.0	0.0	0.0	0.0	89.0	0.0	42.0	114.0	0.0	0.0	28.0	0.0	0.0	0.0	0.0	0.0	0.0	0.0	0.0	0.0	0.0	D_0__Bacteria; D_1__Firmicutes; D_2__Clostridia; D_3__Clostridiales; D_4__Peptostreptococcaceae; D_5__Peptostreptococcus; D_6__uncultured bacterium
95aeb4d13ccdad3bc5f435aa755fb7f3	0.0	0.0	0.0	0.0	0.0	0.0	0.0	0.0	0.0	0.0	0.0	0.0	0.0	0.0	5.0	0.0	0.0	0.0	0.0	0.0	0.0	0.0	5.0	3.0	0.0	0.0	0.0	0.0	0.0	0.0	0.0	0.0	D_0__Bacteria; D_1__Firmicutes; D_2__Clostridia; D_3__Clostridiales; D_4__Family XI; D_5__Tissierella; D_6__Tissierella praeacuta
7364b88292162c5d9a9c72cbe5597e3a	69.0	19.0	0.0	7.0	0.0	15.0	0.0	11.0	0.0	16.0	0.0	0.0	15.0	0.0	20.0	0.0	0.0	5.0	11.0	0.0	0.0	0.0	0.0	4.0	0.0	0.0	0.0	0.0	0.0	0.0	0.0	13.0	D_0__Bacteria; D_1__Actinobacteria; D_2__Actinobacteria; D_3__Micrococcales; D_4__Microbacteriaceae; D_5__Microbacterium
e4b8ef6f42622332e6572bf5703e7a44	58.0	112.0	121.0	45.0	26.0	91.0	27.0	98.0	34.0	80.0	140.0	46.0	100.0	18.0	64.0	74.0	109.0	118.0	64.0	80.0	53.0	58.0	89.0	59.0	47.0	88.0	44.0	47.0	39.0	39.0	96.0	95.0	D_0__Bacteria; D_1__Firmicutes; D_2__Bacilli; D_3__Lactobacillales; D_4__Lactobacillaceae; D_5__Lactobacillus; D_6__Lactobacillus fermentum
683f9a30a790eb8cd1ea879c50b6f3ec	570.0	258.0	402.0	197.0	109.0	125.0	201.0	360.0	84.0	16.0	133.0	64.0	49.0	24.0	177.0	312.0	43.0	138.0	2295.0	82.0	121.0	264.0	162.0	58.0	10.0	153.0	281.0	24.0	19.0	204.0	72.0	210.0	D_0__Bacteria; D_1__Firmicutes; D_2__Bacilli; D_3__Lactobacillales; D_4__Enterococcaceae; D_5__Enterococcus; D_6__Enterococcus faecalis
601e2c97bd53d29b776c823abed6e602	0.0	0.0	0.0	0.0	0.0	0.0	0.0	0.0	0.0	0.0	0.0	0.0	0.0	0.0	0.0	0.0	0.0	0.0	0.0	8.0	4.0	0.0	0.0	0.0	0.0	0.0	0.0	0.0	0.0	0.0	0.0	0.0	D_0__Bacteria; D_1__Firmicutes; D_2__Negativicutes; D_3__Selenomonadales; D_4__Veillonellaceae; D_5__Dialister; Ambiguous_taxa
a83c68be11db90b695a1d9dd213211f7	25586.0	202.0	12.0	15.0	48975.0	10825.0	29.0	16.0	35.0	0.0	158.0	19.0	306.0	57571.0	28231.0	12.0	25299.0	0.0	0.0	15202.0	16.0	20.0	29.0	773.0	322.0	57.0	0.0	59.0	14.0	1821.0	7.0	21.0	D_0__Bacteria; D_1__Proteobacteria; D_2__Gammaproteobacteria; D_3__Vibrionales; D_4__Vibrionaceae; D_5__Aliivibrio; D_6__uncultured bacterium
357b9856061a7ca06c2c4dcc212f5cc1	9.0	25.0	10.0	25.0	28.0	36.0	0.0	6.0	19.0	16.0	7.0	0.0	10.0	0.0	12.0	2.0	5.0	49.0	16.0	28.0	7.0	19.0	26.0	0.0	0.0	10.0	0.0	22.0	0.0	45.0	26.0	19.0	D_0__Bacteria; D_1__Firmicutes; D_2__Bacilli; D_3__Lactobacillales; D_4__Lactobacillaceae; D_5__Lactobacillus; D_6__Lactobacillus brevis
14fc938ea4452bd39c1254b6a9fab605	9.0	23.0	0.0	4.0	0.0	0.0	0.0	6.0	0.0	0.0	6.0	6.0	9.0	0.0	0.0	0.0	3.0	0.0	0.0	0.0	0.0	5.0	4.0	0.0	4.0	0.0	0.0	0.0	0.0	0.0	5.0	12.0	D_0__Bacteria; D_1__Actinobacteria; D_2__Actinobacteria; D_3__Micrococcales; D_4__Micrococcaceae; D_5__Arthrobacter; Ambiguous_taxa
49ec410b4daa14143758c890c05a4e94	0.0	23.0	0.0	0.0	0.0	0.0	9.0	0.0	0.0	0.0	12.0	0.0	0.0	0.0	0.0	0.0	26.0	0.0	0.0	14.0	0.0	17.0	0.0	0.0	0.0	0.0	0.0	0.0	0.0	0.0	0.0	0.0	D_0__Bacteria; D_1__Firmicutes; D_2__Negativicutes; D_3__Selenomonadales; D_4__Veillonellaceae; D_5__Megasphaera
01cb42630c1f0cf85c87e50868d289e7	150.0	147.0	222.0	60.0	49.0	81.0	68.0	329.0	70.0	0.0	110.0	55.0	0.0	0.0	121.0	126.0	11.0	116.0	316.0	27.0	99.0	252.0	51.0	19.0	7.0	78.0	36.0	10.0	0.0	35.0	21.0	163.0	D_0__Bacteria; D_1__Firmicutes; D_2__Bacilli; D_3__Bacillales; D_4__Paenibacillaceae; D_5__Aneurinibacillus; Ambiguous_taxa
91e776509384cbefab1e2f8251d3080a	431.0	901.0	527.0	301.0	203.0	534.0	134.0	587.0	71.0	114.0	621.0	67.0	531.0	0.0	329.0	449.0	456.0	576.0	485.0	386.0	188.0	548.0	312.0	76.0	66.0	438.0	57.0	193.0	0.0	412.0	528.0	367.0	D_0__Bacteria; D_1__Firmicutes; D_2__Bacilli; D_3__Lactobacillales; D_4__Lactobacillaceae; D_5__Lactobacillus; D_6__Lactobacillus sp. DJF_WC57
41dd497bbf6e44970b390dfd72f44b61	0.0	0.0	0.0	0.0	0.0	0.0	0.0	0.0	0.0	0.0	0.0	0.0	0.0	0.0	0.0	0.0	0.0	0.0	0.0	0.0	9.0	0.0	0.0	25.0	0.0	0.0	0.0	0.0	0.0	0.0	0.0	0.0	D_0__Bacteria; D_1__Proteobacteria; D_2__Alphaproteobacteria; D_3__Rhizobiales; D_4__Xanthobacteraceae; D_5__Afipia; Ambiguous_taxa
3871dc1076f4e28e149d09c863d75ac7	0.0	0.0	0.0	0.0	0.0	0.0	0.0	0.0	0.0	0.0	0.0	0.0	0.0	0.0	0.0	0.0	0.0	0.0	0.0	0.0	12.0	0.0	0.0	0.0	0.0	8.0	0.0	0.0	0.0	0.0	0.0	0.0	D_0__Bacteria; D_1__Proteobacteria; D_2__Gammaproteobacteria; D_3__Enterobacteriales; D_4__Enterobacteriaceae
5d7f4812f1f8597d03a85b6e7f196717	0.0	0.0	0.0	33.0	31.0	0.0	20.0	0.0	0.0	0.0	36.0	21.0	0.0	0.0	0.0	0.0	21.0	21.0	25.0	0.0	0.0	0.0	0.0	0.0	0.0	0.0	0.0	0.0	0.0	0.0	0.0	0.0	D_0__Bacteria; D_1__Firmicutes; D_2__Bacilli; D_3__Lactobacillales; D_4__Lactobacillaceae; D_5__Lactobacillus; D_6__Lactobacillus buchneri
ac6ecceeb09be903d99dd515742bc4e5	0.0	0.0	0.0	0.0	0.0	0.0	0.0	0.0	21.0	0.0	0.0	0.0	0.0	0.0	0.0	0.0	0.0	0.0	0.0	0.0	14.0	0.0	8.0	0.0	0.0	0.0	13.0	0.0	8.0	0.0	0.0	0.0	D_0__Bacteria; D_1__Firmicutes; D_2__Clostridia; D_3__Clostridiales; D_4__Lachnospiraceae; D_5__[Ruminococcus] torques group; D_6__uncultured bacterium
6bd337ca695312f05a94643491090751	0.0	0.0	0.0	0.0	0.0	0.0	0.0	0.0	5.0	0.0	0.0	15.0	0.0	0.0	0.0	0.0	0.0	0.0	0.0	0.0	16.0	0.0	0.0	0.0	0.0	0.0	0.0	0.0	0.0	0.0	0.0	0.0	D_0__Bacteria; D_1__Bacteroidetes; D_2__Bacteroidia; D_3__Bacteroidales; D_4__Porphyromonadaceae; D_5__Porphyromonas; Ambiguous_taxa
87afe6d036cf9c8166ba9d5a75fb1ffe	0.0	2.0	0.0	3.0	0.0	0.0	0.0	0.0	0.0	9.0	0.0	0.0	0.0	0.0	0.0	0.0	0.0	0.0	0.0	0.0	0.0	0.0	0.0	0.0	0.0	0.0	0.0	0.0	0.0	0.0	0.0	0.0	D_0__Bacteria; D_1__Patescibacteria; D_2__Parcubacteria; D_3__Candidatus Nomurabacteria; D_4__uncultured bacterium; D_5__uncultured bacterium; D_6__uncultured bacterium
36ef6da0b5b807d577013a56497489ba	17.0	13.0	49.0	14.0	20.0	0.0	19.0	32.0	0.0	0.0	0.0	0.0	0.0	0.0	0.0	55.0	0.0	0.0	85.0	9.0	0.0	31.0	0.0	0.0	0.0	21.0	8.0	0.0	9.0	0.0	21.0	0.0	D_0__Bacteria; D_1__Firmicutes; D_2__Bacilli; D_3__Lactobacillales; D_4__Aerococcaceae; D_5__Globicatella; Ambiguous_taxa
8c41a149d39d8b2f7abec1980068e52e	0.0	11.0	3.0	0.0	0.0	0.0	0.0	0.0	0.0	0.0	0.0	0.0	0.0	0.0	0.0	0.0	0.0	0.0	0.0	0.0	0.0	0.0	0.0	0.0	0.0	0.0	0.0	0.0	0.0	0.0	0.0	0.0	D_0__Bacteria; D_1__Proteobacteria; D_2__Alphaproteobacteria; D_3__Rhizobiales; D_4__Rhizobiaceae; D_5__Pseudorhizobium
8468d8ce3170d1e131205ab1b743631f	0.0	4.0	0.0	0.0	0.0	0.0	0.0	0.0	12.0	9.0	0.0	0.0	0.0	0.0	0.0	0.0	0.0	0.0	0.0	0.0	0.0	0.0	7.0	0.0	12.0	0.0	0.0	0.0	0.0	0.0	0.0	0.0	D_0__Bacteria; D_1__Firmicutes; D_2__Clostridia; D_3__Clostridiales; D_4__Ruminococcaceae; D_5__Ethanoligenens
71b85f59cfa975cc90674ec3e7f2c9b1	33.0	33.0	0.0	0.0	0.0	21.0	0.0	0.0	0.0	31.0	40.0	33.0	33.0	24.0	32.0	0.0	0.0	25.0	24.0	24.0	0.0	0.0	30.0	30.0	0.0	0.0	0.0	0.0	34.0	35.0	36.0	23.0	D_0__Bacteria; D_1__Firmicutes; D_2__Bacilli; D_3__Lactobacillales; D_4__Leuconostocaceae; D_5__Weissella; D_6__uncultured Lactobacillus sp.
35cc3013015ff049546c969b65601c30	0.0	0.0	0.0	15.0	0.0	0.0	0.0	0.0	0.0	0.0	25.0	0.0	0.0	0.0	0.0	0.0	0.0	0.0	0.0	0.0	0.0	0.0	0.0	0.0	0.0	0.0	0.0	0.0	0.0	0.0	0.0	0.0	D_0__Bacteria; D_1__Firmicutes; D_2__Bacilli; D_3__Bacillales; D_4__Staphylococcaceae; D_5__Staphylococcus; D_6__Staphylococcus kloosii
4c3b9afe5866a53d26d84a1d5a780750	34.0	59.0	38.0	0.0	0.0	0.0	0.0	42.0	47.0	0.0	34.0	0.0	40.0	0.0	19.0	46.0	0.0	39.0	0.0	47.0	63.0	70.0	62.0	32.0	0.0	0.0	0.0	0.0	27.0	65.0	45.0	37.0	D_0__Bacteria; D_1__Firmicutes; D_2__Bacilli; D_3__Lactobacillales; D_4__Lactobacillaceae; D_5__Lactobacillus; D_6__Lactobacillus buchneri
66ff0e690573b0dc73c381423958fa41	0.0	65.0	53.0	0.0	0.0	0.0	0.0	104.0	0.0	0.0	0.0	0.0	0.0	0.0	0.0	0.0	0.0	0.0	64.0	0.0	0.0	67.0	0.0	0.0	0.0	0.0	0.0	0.0	0.0	0.0	0.0	0.0	D_0__Bacteria; D_1__Firmicutes; D_2__Bacilli; D_3__Bacillales; D_4__Paenibacillaceae; D_5__Aneurinibacillus; Ambiguous_taxa
ca6b821ae22bc54f98da60a230079749	270.0	558.0	377.0	210.0	127.0	265.0	197.0	314.0	183.0	360.0	384.0	111.0	264.0	82.0	163.0	282.0	326.0	305.0	309.0	208.0	267.0	303.0	328.0	279.0	184.0	228.0	148.0	102.0	151.0	233.0	267.0	227.0	D_0__Bacteria; D_1__Firmicutes; D_2__Bacilli; D_3__Lactobacillales; D_4__Lactobacillaceae; D_5__Lactobacillus
4d4e8a79226f08cc4539d18fdb5e9116	0.0	0.0	0.0	0.0	0.0	0.0	0.0	7.0	3.0	0.0	0.0	0.0	7.0	0.0	6.0	0.0	5.0	0.0	4.0	0.0	0.0	0.0	0.0	10.0	8.0	0.0	3.0	0.0	0.0	7.0	0.0	4.0	D_0__Bacteria; D_1__Firmicutes; D_2__Bacilli; D_3__Bacillales; D_4__Bacillaceae; D_5__Bacillus; D_6__Bacillus pumilus
a263998feed7e4e222c772c3d7995845	0.0	53.0	25.0	14.0	17.0	0.0	0.0	27.0	12.0	22.0	37.0	0.0	26.0	0.0	0.0	37.0	0.0	0.0	31.0	17.0	35.0	16.0	27.0	0.0	0.0	18.0	16.0	0.0	30.0	36.0	0.0	0.0	D_0__Bacteria; D_1__Firmicutes; D_2__Bacilli; D_3__Lactobacillales; D_4__Lactobacillaceae; D_5__Lactobacillus; D_6__Lactobacillus crustorum
9f2f8c33d0770f331ea990e183dd7d4e	0.0	0.0	0.0	0.0	0.0	0.0	0.0	0.0	0.0	0.0	0.0	0.0	0.0	0.0	4.0	0.0	0.0	0.0	0.0	0.0	0.0	0.0	0.0	0.0	0.0	0.0	0.0	0.0	0.0	4.0	0.0	0.0	D_0__Bacteria; D_1__Firmicutes; D_2__Bacilli; D_3__Lactobacillales; D_4__Lactobacillaceae; D_5__Lactobacillus; Ambiguous_taxa
dc23108b98ba8741981e332f82268401	0.0	0.0	0.0	0.0	0.0	0.0	0.0	0.0	0.0	0.0	0.0	0.0	0.0	0.0	0.0	0.0	0.0	0.0	0.0	0.0	0.0	0.0	9.0	3.0	0.0	0.0	0.0	0.0	0.0	0.0	4.0	0.0	D_0__Bacteria; D_1__Firmicutes; D_2__Bacilli; D_3__Bacillales; D_4__Planococcaceae; D_5__Kurthia; D_6__uncultured bacterium
b3e74f0258595950ced518ef7f3f3012	0.0	16.0	12.0	0.0	0.0	18.0	19.0	0.0	7.0	0.0	0.0	0.0	0.0	0.0	0.0	0.0	0.0	14.0	17.0	0.0	0.0	0.0	13.0	0.0	0.0	0.0	0.0	0.0	8.0	0.0	0.0	0.0	D_0__Bacteria; D_1__Proteobacteria; D_2__Gammaproteobacteria; D_3__Pseudomonadales; D_4__Moraxellaceae; D_5__Acinetobacter; D_6__Acinetobacter baumannii
eb4180e0dfa372e40b54604b6bebc78b	0.0	53.0	0.0	0.0	0.0	0.0	0.0	0.0	0.0	0.0	0.0	0.0	0.0	0.0	0.0	0.0	41.0	0.0	0.0	0.0	0.0	49.0	0.0	0.0	0.0	0.0	0.0	0.0	0.0	0.0	0.0	0.0	D_0__Bacteria; D_1__Firmicutes; D_2__Bacilli; D_3__Lactobacillales; D_4__Lactobacillaceae; D_5__Lactobacillus; D_6__Lactobacillus delbrueckii
0fae14481f6fb8c26f092ae0be6ceb3d	0.0	0.0	0.0	0.0	0.0	0.0	0.0	0.0	18.0	0.0	0.0	0.0	0.0	0.0	0.0	0.0	0.0	0.0	0.0	0.0	0.0	0.0	0.0	13.0	0.0	0.0	0.0	0.0	0.0	0.0	0.0	0.0	D_0__Bacteria; D_1__Firmicutes; D_2__Clostridia; D_3__Clostridiales; D_4__Family XI; D_5__Peptoniphilus; D_6__swine manure bacterium 37-5
b8932b4a731733ee641c59666e22a621	0.0	0.0	0.0	0.0	0.0	0.0	0.0	0.0	0.0	18.0	0.0	0.0	0.0	0.0	0.0	0.0	0.0	0.0	0.0	0.0	9.0	0.0	0.0	19.0	0.0	0.0	0.0	0.0	0.0	0.0	0.0	0.0	D_0__Bacteria; D_1__Firmicutes; D_2__Bacilli; D_3__Lactobacillales; D_4__Lactobacillaceae; D_5__Lactobacillus; Ambiguous_taxa
212caea022202abdf7e5e9dd7426b0e1	0.0	0.0	0.0	0.0	0.0	0.0	3.0	0.0	0.0	0.0	0.0	0.0	0.0	0.0	0.0	0.0	0.0	0.0	0.0	0.0	0.0	0.0	0.0	0.0	0.0	0.0	0.0	0.0	0.0	0.0	0.0	3.0	D_0__Bacteria; D_1__Bacteroidetes; D_2__Bacteroidia; D_3__Bacteroidales; D_4__Bacteroidaceae; D_5__Bacteroides; Ambiguous_taxa
43c2a8f423ef1818a207831468965319	0.0	0.0	0.0	0.0	0.0	0.0	0.0	0.0	0.0	10.0	0.0	0.0	0.0	0.0	0.0	0.0	0.0	5.0	0.0	0.0	0.0	0.0	0.0	0.0	0.0	0.0	0.0	0.0	0.0	0.0	0.0	0.0	D_0__Bacteria; D_1__Firmicutes; D_2__Bacilli; D_3__Lactobacillales; D_4__Lactobacillaceae; D_5__Lactobacillus; D_6__Lactobacillus reuteri
fd4ac372bd4217e6ebf804256d7971ce	0.0	0.0	0.0	0.0	0.0	0.0	0.0	6.0	0.0	0.0	0.0	0.0	0.0	0.0	0.0	0.0	6.0	0.0	0.0	0.0	0.0	0.0	0.0	0.0	0.0	0.0	0.0	0.0	0.0	0.0	0.0	0.0	D_0__Bacteria; D_1__Firmicutes; D_2__Bacilli; D_3__Lactobacillales; D_4__Lactobacillaceae; D_5__Lactobacillus
5cb8343e6d10526b59b4a888dc414f73	0.0	0.0	0.0	0.0	0.0	0.0	10.0	0.0	8.0	0.0	0.0	0.0	0.0	0.0	0.0	0.0	0.0	0.0	0.0	0.0	10.0	0.0	0.0	7.0	0.0	0.0	0.0	0.0	0.0	0.0	0.0	0.0	D_0__Bacteria; D_1__Bacteroidetes; D_2__Bacteroidia; D_3__Bacteroidales; D_4__Bacteroidaceae; D_5__Bacteroides
171c101efd568063d853a9d95858e5dc	0.0	0.0	3.0	0.0	0.0	0.0	0.0	2.0	0.0	0.0	0.0	0.0	0.0	0.0	0.0	0.0	0.0	0.0	0.0	0.0	0.0	0.0	0.0	0.0	0.0	0.0	0.0	0.0	0.0	0.0	0.0	0.0	D_0__Bacteria; D_1__Firmicutes; D_2__Clostridia; D_3__MBA03; Ambiguous_taxa; Ambiguous_taxa; Ambiguous_taxa
20024206c4996f561d984e5e49bd7195	0.0	0.0	72.0	0.0	0.0	0.0	42.0	0.0	0.0	0.0	0.0	0.0	0.0	0.0	0.0	277.0	0.0	0.0	0.0	0.0	0.0	0.0	0.0	0.0	0.0	0.0	0.0	0.0	0.0	0.0	0.0	0.0	D_0__Bacteria; D_1__Firmicutes; D_2__Clostridia; D_3__Clostridiales; D_4__Peptostreptococcaceae; D_5__Peptostreptococcus; D_6__uncultured bacterium
d80fee57ddaf74e84de73a4243b228f7	0.0	0.0	0.0	0.0	0.0	0.0	3.0	0.0	0.0	0.0	3.0	0.0	0.0	0.0	0.0	0.0	0.0	0.0	0.0	0.0	0.0	0.0	0.0	0.0	0.0	0.0	0.0	0.0	0.0	0.0	0.0	0.0	D_0__Bacteria; D_1__Bacteroidetes; D_2__Bacteroidia; D_3__Flavobacteriales; D_4__Weeksellaceae; D_5__Chryseobacterium
c67f4f03ecc0fbba5f8a90dc7238c976	0.0	0.0	0.0	0.0	0.0	0.0	0.0	0.0	0.0	0.0	0.0	0.0	0.0	0.0	0.0	0.0	0.0	0.0	0.0	0.0	0.0	0.0	0.0	0.0	0.0	4.0	0.0	0.0	4.0	0.0	0.0	0.0	D_0__Bacteria; D_1__Firmicutes; D_2__Clostridia; D_3__Clostridiales; D_4__Family XI; D_5__Tepidimicrobium; D_6__Clostridiaceae bacterium Aso3-CS325
6b3fae6a3a56fd9c2c3e3858ff0eff29	0.0	0.0	0.0	0.0	0.0	0.0	0.0	0.0	0.0	0.0	0.0	0.0	0.0	0.0	0.0	0.0	0.0	0.0	0.0	0.0	0.0	0.0	0.0	39.0	23.0	0.0	0.0	0.0	0.0	0.0	0.0	0.0	D_0__Bacteria; D_1__Firmicutes; D_2__Bacilli; D_3__Lactobacillales; D_4__Streptococcaceae; D_5__Lactococcus; Ambiguous_taxa
d7ca111d8403cefcb643ac47c8e6f041	0.0	48.0	10.0	0.0	0.0	24.0	24.0	0.0	7.0	6.0	0.0	0.0	0.0	0.0	0.0	9.0	0.0	23.0	38.0	0.0	20.0	7.0	0.0	7.0	4.0	0.0	3.0	0.0	0.0	14.0	68.0	4.0	D_0__Bacteria; D_1__Firmicutes; D_2__Clostridia; D_3__Clostridiales; D_4__Family XI; D_5__Anaerosalibacter; Ambiguous_taxa
7099ff10b08c390e5bbc0eb7fd8568f9	27.0	0.0	0.0	0.0	0.0	0.0	0.0	0.0	0.0	0.0	5.0	0.0	0.0	0.0	0.0	0.0	0.0	0.0	0.0	0.0	0.0	0.0	0.0	0.0	0.0	0.0	0.0	0.0	0.0	0.0	0.0	0.0	D_0__Bacteria; D_1__Proteobacteria; D_2__Gammaproteobacteria; D_3__Aeromonadales; D_4__Aeromonadaceae; D_5__Aeromonas
c7292bb06ac2f010052678390b2d7b84	0.0	0.0	0.0	0.0	0.0	0.0	0.0	0.0	0.0	0.0	0.0	0.0	0.0	0.0	0.0	0.0	0.0	0.0	0.0	0.0	0.0	0.0	5.0	0.0	0.0	0.0	0.0	0.0	0.0	3.0	0.0	0.0	D_0__Bacteria; D_1__Proteobacteria; D_2__Alphaproteobacteria; D_3__Rhodobacterales; D_4__Rhodobacteraceae; D_5__Paracoccus
17de13a19b7eb1031eb2564d78507d77	0.0	0.0	0.0	0.0	0.0	3.0	0.0	0.0	0.0	0.0	0.0	0.0	0.0	0.0	0.0	0.0	0.0	0.0	0.0	0.0	0.0	0.0	3.0	0.0	0.0	0.0	0.0	0.0	0.0	0.0	0.0	0.0	D_0__Bacteria; D_1__Proteobacteria; D_2__Deltaproteobacteria; D_3__Oligoflexales; D_4__0319-6G20; D_5__uncultured bacterium; D_6__uncultured bacterium
93523c9cfd51e182431a4efa346bbd1f	0.0	0.0	0.0	0.0	0.0	0.0	0.0	0.0	0.0	0.0	0.0	0.0	0.0	0.0	0.0	16.0	0.0	0.0	0.0	0.0	13.0	0.0	12.0	0.0	0.0	0.0	0.0	0.0	0.0	0.0	0.0	0.0	D_0__Bacteria; D_1__Firmicutes; D_2__Clostridia; D_3__Clostridiales; D_4__Family XI; D_5__Gallicola; D_6__uncultured bacterium
fb86bc6870fcc7c167c99735b8dc45b0	0.0	8.0	0.0	0.0	0.0	0.0	0.0	0.0	0.0	6.0	0.0	0.0	0.0	0.0	0.0	0.0	0.0	0.0	0.0	0.0	0.0	0.0	0.0	0.0	0.0	0.0	0.0	0.0	0.0	0.0	0.0	0.0	D_0__Bacteria; D_1__Firmicutes; D_2__Clostridia; D_3__Thermoanaerobacterales; D_4__Thermoanaerobacteraceae; D_5__Caldanaerobacter; D_6__Caldanaerobacter subterraneus
ac4e1633d08986d21c184cab67f11189	0.0	0.0	0.0	0.0	0.0	0.0	0.0	0.0	5.0	0.0	0.0	0.0	0.0	0.0	0.0	0.0	0.0	0.0	0.0	0.0	0.0	0.0	0.0	8.0	0.0	0.0	0.0	0.0	0.0	0.0	5.0	0.0	D_0__Bacteria; D_1__Bacteroidetes; D_2__Bacteroidia; D_3__Flavobacteriales; D_4__Crocinitomicaceae; D_5__Fluviicola; D_6__uncultured bacterium
0485cb28865b9b78e0c888cbafa0e28f	0.0	0.0	0.0	0.0	0.0	0.0	0.0	0.0	0.0	17.0	0.0	0.0	0.0	0.0	0.0	0.0	0.0	0.0	0.0	0.0	0.0	0.0	5.0	0.0	0.0	0.0	0.0	0.0	0.0	0.0	0.0	0.0	D_0__Bacteria; D_1__Firmicutes; D_2__Clostridia; D_3__Clostridiales; D_4__Family XI; D_5__Anaerococcus
f4be9613280909d55860e764506e58e2	0.0	10.0	0.0	0.0	0.0	0.0	0.0	0.0	0.0	0.0	0.0	0.0	0.0	0.0	0.0	0.0	0.0	0.0	6.0	0.0	0.0	0.0	0.0	0.0	0.0	0.0	0.0	0.0	0.0	0.0	0.0	0.0	D_0__Bacteria; D_1__Firmicutes; D_2__Bacilli; D_3__Bacillales; D_4__Bacillaceae; D_5__Bacillus; D_6__uncultured bacterium
21799e3bd2a8c6b55df72595edce9f28	105.0	39.0	24.0	14.0	11.0	44.0	0.0	40.0	0.0	7.0	28.0	0.0	11.0	0.0	15.0	43.0	11.0	19.0	33.0	7.0	11.0	25.0	22.0	5.0	0.0	17.0	0.0	12.0	0.0	23.0	15.0	24.0	D_0__Bacteria; D_1__Actinobacteria; D_2__Actinobacteria; D_3__Propionibacteriales; D_4__Propionibacteriaceae; D_5__Tessaracoccus; D_6__Tessaracoccus sp. ZS01
56d30cb43561200809bc07d37178f93a	0.0	0.0	5.0	0.0	0.0	0.0	5.0	8.0	7.0	0.0	0.0	0.0	0.0	0.0	0.0	0.0	0.0	0.0	8.0	5.0	12.0	0.0	0.0	0.0	0.0	0.0	9.0	0.0	17.0	0.0	0.0	11.0	D_0__Bacteria; D_1__Proteobacteria; D_2__Gammaproteobacteria; D_3__Betaproteobacteriales; D_4__Burkholderiaceae; D_5__Comamonas
0a413ee731b6bd54ed434693ba7fb6ea	66.0	112.0	0.0	0.0	0.0	0.0	0.0	44.0	0.0	0.0	81.0	0.0	0.0	0.0	0.0	0.0	0.0	66.0	64.0	0.0	58.0	78.0	49.0	76.0	0.0	62.0	37.0	0.0	0.0	46.0	41.0	0.0	D_0__Bacteria; D_1__Firmicutes; D_2__Bacilli; D_3__Lactobacillales; D_4__Lactobacillaceae; D_5__Lactobacillus
f870034e12ac2d6631b19d0367bbd9e4	0.0	0.0	5.0	0.0	0.0	0.0	0.0	5.0	0.0	0.0	0.0	0.0	0.0	0.0	0.0	0.0	0.0	5.0	0.0	0.0	0.0	0.0	0.0	0.0	0.0	0.0	0.0	0.0	0.0	0.0	8.0	0.0	D_0__Bacteria; D_1__Actinobacteria; D_2__Actinobacteria; D_3__Propionibacteriales; D_4__Propionibacteriaceae; D_5__Luteococcus; D_6__uncultured bacterium
d0bbdcde55c767cdd3baa00c3156773b	0.0	10.0	0.0	0.0	0.0	0.0	0.0	0.0	0.0	0.0	0.0	0.0	0.0	0.0	0.0	0.0	0.0	0.0	0.0	0.0	0.0	0.0	0.0	0.0	0.0	0.0	0.0	0.0	0.0	0.0	0.0	5.0	D_0__Bacteria; D_1__Firmicutes; D_2__Bacilli; D_3__Lactobacillales; D_4__Lactobacillaceae; D_5__Lactobacillus
3ab811e7134e22d4fa85c844ec59f8b2	0.0	0.0	0.0	0.0	0.0	0.0	19.0	0.0	33.0	0.0	0.0	0.0	0.0	12.0	0.0	0.0	0.0	4.0	0.0	0.0	50.0	0.0	0.0	43.0	0.0	0.0	8.0	0.0	12.0	0.0	0.0	0.0	D_0__Bacteria; D_1__Actinobacteria; D_2__Actinobacteria; D_3__Corynebacteriales; D_4__Nocardiaceae; D_5__Gordonia; Ambiguous_taxa
2ecc2fabad06c8262085adc864d6b2fd	0.0	0.0	0.0	0.0	0.0	3.0	0.0	0.0	11.0	0.0	0.0	0.0	0.0	0.0	0.0	0.0	0.0	0.0	0.0	0.0	0.0	0.0	0.0	0.0	0.0	0.0	0.0	0.0	0.0	0.0	0.0	0.0	D_0__Bacteria; D_1__Proteobacteria; D_2__Gammaproteobacteria; D_3__Betaproteobacteriales; D_4__Chromobacteriaceae; D_5__Gulbenkiania; Ambiguous_taxa
dee8e142cdd42b36b49a4b47f6d8a2ca	0.0	0.0	0.0	0.0	0.0	0.0	0.0	0.0	6.0	0.0	0.0	0.0	0.0	0.0	0.0	0.0	0.0	0.0	0.0	0.0	15.0	0.0	0.0	14.0	0.0	0.0	0.0	0.0	12.0	0.0	0.0	0.0	D_0__Bacteria; D_1__Proteobacteria; D_2__Alphaproteobacteria; D_3__Rhizobiales; D_4__Beijerinckiaceae; D_5__Microvirga
056e19fe48473b02e889cfb8dc091e3d	0.0	0.0	0.0	0.0	0.0	0.0	3.0	0.0	0.0	0.0	0.0	0.0	0.0	0.0	0.0	0.0	0.0	0.0	7.0	0.0	0.0	0.0	0.0	0.0	0.0	0.0	0.0	0.0	0.0	0.0	0.0	0.0	D_0__Bacteria; D_1__Bacteroidetes; D_2__Bacteroidia; D_3__Bacteroidales; D_4__Bacteroidaceae; D_5__Bacteroides; Ambiguous_taxa
f10feab346395fc072c730d8658bf9d5	0.0	12.0	7.0	0.0	0.0	0.0	0.0	0.0	0.0	0.0	0.0	0.0	0.0	0.0	0.0	0.0	0.0	0.0	0.0	0.0	0.0	0.0	0.0	0.0	0.0	0.0	0.0	0.0	0.0	0.0	0.0	0.0	D_0__Bacteria; D_1__Firmicutes; D_2__Bacilli; D_3__Lactobacillales; D_4__Lactobacillaceae; D_5__Lactobacillus
b009935b25bab95c5cf3c65a5126f016	0.0	0.0	0.0	0.0	0.0	0.0	0.0	9.0	0.0	0.0	0.0	0.0	0.0	0.0	0.0	0.0	0.0	0.0	0.0	0.0	0.0	9.0	0.0	0.0	0.0	0.0	0.0	0.0	0.0	0.0	0.0	0.0	D_0__Bacteria; D_1__Actinobacteria; D_2__Actinobacteria; D_3__Micrococcales; D_4__Micrococcaceae; D_5__Micrococcus; Ambiguous_taxa
ac31e3966ced0d1b63b25768030612be	0.0	0.0	0.0	0.0	0.0	0.0	0.0	0.0	0.0	0.0	0.0	0.0	0.0	19.0	0.0	0.0	0.0	0.0	0.0	0.0	0.0	0.0	0.0	21.0	0.0	0.0	0.0	0.0	0.0	0.0	0.0	0.0	D_0__Bacteria; D_1__Firmicutes; D_2__Bacilli; D_3__Lactobacillales; D_4__Lactobacillaceae; D_5__Lactobacillus; D_6__Lactobacillus sp.
f0b2cecd80573caf1bad059c3d4d82da	0.0	0.0	0.0	0.0	0.0	0.0	0.0	0.0	0.0	7.0	12.0	0.0	0.0	0.0	0.0	0.0	0.0	0.0	0.0	0.0	0.0	0.0	0.0	0.0	0.0	0.0	7.0	0.0	0.0	0.0	0.0	21.0	D_0__Bacteria; D_1__Firmicutes; D_2__Bacilli; D_3__Bacillales; D_4__Staphylococcaceae; D_5__Staphylococcus
afc5c6c6179b9d7c79067ddc337d5f4f	0.0	0.0	4.0	3.0	6.0	5.0	0.0	0.0	0.0	0.0	0.0	0.0	3.0	0.0	0.0	0.0	0.0	4.0	0.0	0.0	0.0	0.0	0.0	0.0	0.0	0.0	0.0	0.0	0.0	0.0	0.0	0.0	D_0__Bacteria; D_1__Actinobacteria; D_2__Actinobacteria; D_3__Micrococcales; D_4__Intrasporangiaceae; D_5__Tetrasphaera; D_6__uncultured actinobacterium
b4592b79f25060a88d88aa580ffb8800	38.0	39.0	61.0	19.0	17.0	41.0	49.0	54.0	37.0	192.0	91.0	15.0	80.0	16.0	20.0	40.0	65.0	50.0	71.0	19.0	79.0	72.0	65.0	76.0	35.0	36.0	43.0	26.0	36.0	37.0	44.0	46.0	D_0__Bacteria; D_1__Firmicutes; D_2__Negativicutes; D_3__Selenomonadales; D_4__Veillonellaceae; D_5__Veillonella; Ambiguous_taxa
b1895b962bd1fc76275536c3e2f245b8	0.0	0.0	0.0	0.0	0.0	0.0	15.0	0.0	0.0	49.0	0.0	0.0	0.0	0.0	0.0	0.0	0.0	0.0	0.0	0.0	0.0	0.0	0.0	0.0	0.0	0.0	0.0	0.0	0.0	0.0	0.0	0.0	D_0__Bacteria; D_1__Firmicutes; D_2__Bacilli; D_3__Bacillales; D_4__Staphylococcaceae; D_5__Staphylococcus; Ambiguous_taxa
55535456722b2a2fdeae6a75b40f1ff8	0.0	0.0	0.0	0.0	0.0	0.0	0.0	0.0	0.0	114.0	0.0	0.0	29.0	0.0	0.0	0.0	0.0	0.0	0.0	0.0	0.0	0.0	0.0	0.0	0.0	0.0	0.0	29.0	0.0	0.0	0.0	0.0	D_0__Bacteria; D_1__Proteobacteria; D_2__Gammaproteobacteria; D_3__Vibrionales; D_4__Vibrionaceae; D_5__Photobacterium
02140f95ebe83a3922d32c4c335cd56d	0.0	0.0	55.0	0.0	0.0	0.0	0.0	0.0	0.0	0.0	0.0	0.0	0.0	0.0	0.0	52.0	4.0	0.0	32.0	0.0	31.0	0.0	0.0	0.0	0.0	0.0	0.0	0.0	0.0	0.0	0.0	0.0	D_0__Bacteria; D_1__Firmicutes; D_2__Bacilli; D_3__Lactobacillales; D_4__Aerococcaceae; D_5__Globicatella; Ambiguous_taxa
144255dc55c976eb45537bb36c47f652	4.0	21.0	0.0	0.0	0.0	0.0	0.0	10.0	0.0	0.0	0.0	0.0	7.0	0.0	7.0	0.0	24.0	15.0	0.0	0.0	0.0	7.0	0.0	11.0	0.0	4.0	4.0	2.0	0.0	0.0	5.0	4.0	D_0__Bacteria; D_1__Firmicutes; D_2__Negativicutes; D_3__Selenomonadales; D_4__Veillonellaceae; D_5__Dialister; Ambiguous_taxa
ae9088ef28eb6c4fd86ca6b4399fdf7b	0.0	0.0	0.0	0.0	0.0	0.0	12.0	0.0	0.0	0.0	0.0	13.0	0.0	0.0	0.0	0.0	0.0	0.0	0.0	0.0	0.0	0.0	0.0	11.0	0.0	0.0	0.0	0.0	15.0	0.0	0.0	0.0	D_0__Bacteria; D_1__Firmicutes; D_2__Clostridia; D_3__Clostridiales; D_4__Family XI; D_5__Gallicola; D_6__uncultured bacterium
7357053861921f878f7ddef73261d597	0.0	0.0	0.0	0.0	0.0	0.0	5.0	0.0	0.0	0.0	0.0	0.0	0.0	0.0	0.0	0.0	0.0	0.0	0.0	0.0	0.0	0.0	0.0	5.0	0.0	0.0	0.0	0.0	0.0	0.0	0.0	0.0	D_0__Bacteria; D_1__Actinobacteria; D_2__Actinobacteria; D_3__Propionibacteriales; D_4__Propionibacteriaceae; D_5__Tessaracoccus; Ambiguous_taxa
a5061d227c5df5d7b223f05ec0d80e97	0.0	0.0	0.0	0.0	0.0	0.0	0.0	0.0	0.0	0.0	0.0	8.0	0.0	0.0	0.0	0.0	0.0	0.0	0.0	0.0	5.0	0.0	0.0	0.0	0.0	0.0	0.0	0.0	0.0	0.0	0.0	0.0	D_0__Bacteria; D_1__Firmicutes; D_2__Clostridia; D_3__Clostridiales; D_4__Family XIII; D_5__[Eubacterium] nodatum group; D_6__uncultured bacterium
fdd0f7338eabcc1d5ed0e06cc1f801d5	0.0	0.0	0.0	0.0	0.0	0.0	0.0	3.0	0.0	0.0	0.0	0.0	0.0	0.0	0.0	0.0	0.0	0.0	13.0	0.0	0.0	0.0	0.0	0.0	0.0	0.0	0.0	0.0	0.0	0.0	0.0	0.0	D_0__Bacteria; D_1__Deinococcus-Thermus; D_2__Deinococci; D_3__Deinococcales; D_4__Deinococcaceae; D_5__Deinococcus; D_6__bacterium 1227R
402129b10ced213fd986bc60ec1dd0e5	0.0	0.0	33.0	3.0	0.0	0.0	0.0	0.0	0.0	0.0	0.0	0.0	0.0	0.0	0.0	0.0	0.0	8.0	0.0	0.0	19.0	0.0	7.0	0.0	0.0	0.0	0.0	0.0	0.0	0.0	0.0	0.0	D_0__Bacteria; D_1__Firmicutes; D_2__Clostridia; D_3__Clostridiales; D_4__Family XI; D_5__Tissierella; D_6__uncultured bacterium
22153d088e340eb23d5b8d969a3d212b	0.0	14.0	39.0	0.0	0.0	0.0	21.0	0.0	0.0	22.0	0.0	0.0	0.0	0.0	0.0	36.0	0.0	0.0	44.0	0.0	21.0	0.0	10.0	18.0	0.0	0.0	0.0	0.0	0.0	0.0	0.0	0.0	D_0__Bacteria; D_1__Firmicutes; D_2__Clostridia; D_3__Clostridiales; D_4__Family XI; D_5__Gallicola; D_6__uncultured bacterium
537d49145534b87eaae8ce8765e2dc7f	0.0	0.0	3.0	0.0	0.0	4.0	0.0	10.0	5.0	0.0	0.0	5.0	0.0	0.0	0.0	0.0	0.0	0.0	0.0	0.0	5.0	0.0	0.0	0.0	0.0	0.0	0.0	0.0	0.0	0.0	0.0	0.0	D_0__Bacteria; D_1__Fusobacteria; D_2__Fusobacteriia; D_3__Fusobacteriales; D_4__Fusobacteriaceae; D_5__Fusobacterium; D_6__gut metagenome
cf81912545dd754848a050b6e7fe47ac	2742.0	5187.0	3749.0	1958.0	1636.0	2623.0	3607.0	3644.0	4853.0	8704.0	3579.0	2551.0	3884.0	2534.0	2208.0	2961.0	3212.0	3934.0	2808.0	2322.0	5263.0	3659.0	5737.0	8389.0	5139.0	2734.0	2942.0	1573.0	3845.0	2585.0	2829.0	4016.0	D_0__Bacteria; D_1__Firmicutes; D_2__Bacilli; D_3__Lactobacillales; D_4__Leuconostocaceae; D_5__Leuconostoc
89aa4fa336d41958fe7cf0b86c610579	0.0	139.0	0.0	809.0	0.0	702.0	0.0	0.0	0.0	591.0	49.0	0.0	172.0	0.0	0.0	36.0	129.0	97.0	0.0	350.0	0.0	0.0	74.0	0.0	191.0	71.0	0.0	65.0	0.0	72.0	370.0	159.0	D_0__Bacteria; D_1__Firmicutes; D_2__Bacilli; D_3__Lactobacillales; D_4__Lactobacillaceae; D_5__Pediococcus; D_6__Pediococcus acidilactici
b72839e94e16e8216d96c6a298c456a7	0.0	12.0	0.0	0.0	0.0	0.0	0.0	0.0	0.0	0.0	0.0	2.0	0.0	0.0	0.0	0.0	0.0	0.0	4.0	0.0	0.0	0.0	0.0	8.0	0.0	0.0	0.0	0.0	0.0	0.0	0.0	0.0	D_0__Bacteria; D_1__Firmicutes; D_2__Clostridia; D_3__Clostridiales; D_4__Caldicoprobacteraceae; D_5__Caldicoprobacter; D_6__uncultured bacterium
8f59f85f25eaad9e28a87fa1b2d98613	19.0	0.0	0.0	0.0	0.0	18.0	17.0	0.0	0.0	33.0	0.0	17.0	0.0	13.0	23.0	0.0	25.0	21.0	0.0	0.0	0.0	0.0	0.0	41.0	27.0	0.0	0.0	6.0	0.0	0.0	19.0	32.0	D_0__Bacteria; D_1__Firmicutes; D_2__Bacilli; D_3__Lactobacillales; D_4__Lactobacillaceae; D_5__Lactobacillus; D_6__Lactobacillus crustorum
0d4561e3ed3c28de57ad182660896746	0.0	0.0	0.0	5.0	0.0	6.0	0.0	0.0	0.0	0.0	0.0	0.0	0.0	0.0	0.0	0.0	0.0	0.0	0.0	0.0	0.0	0.0	0.0	0.0	0.0	9.0	0.0	0.0	0.0	2.0	0.0	0.0	D_0__Bacteria; D_1__Firmicutes; D_2__Clostridia; D_3__Clostridiales; D_4__Family XI; D_5__Sporanaerobacter; Ambiguous_taxa
0f826054f1d6f9a37c138e8c0bdb250d	9.0	7.0	0.0	0.0	0.0	0.0	0.0	0.0	0.0	0.0	0.0	0.0	0.0	0.0	9.0	12.0	0.0	0.0	0.0	0.0	0.0	0.0	12.0	0.0	0.0	0.0	0.0	4.0	0.0	6.0	4.0	0.0	D_0__Bacteria; D_1__Firmicutes; D_2__Erysipelotrichia; D_3__Erysipelotrichales; D_4__Erysipelotrichaceae; D_5__Solobacterium; D_6__uncultured bacterium
26d72500633834811c52f05263e86d4a	0.0	0.0	0.0	0.0	4.0	0.0	0.0	0.0	0.0	0.0	0.0	0.0	0.0	0.0	0.0	0.0	0.0	0.0	0.0	0.0	0.0	0.0	0.0	0.0	0.0	0.0	0.0	0.0	0.0	0.0	0.0	6.0	D_0__Bacteria; D_1__Firmicutes; D_2__Bacilli; D_3__Bacillales; D_4__Bacillaceae; D_5__Bacillus; D_6__uncultured bacterium
cb8297a7d6296ef74ef4ebebd229071c	0.0	0.0	0.0	0.0	0.0	0.0	0.0	5.0	0.0	0.0	0.0	0.0	0.0	0.0	0.0	0.0	0.0	0.0	0.0	0.0	0.0	0.0	0.0	0.0	0.0	0.0	0.0	0.0	4.0	0.0	0.0	0.0	D_0__Bacteria; D_1__Proteobacteria; D_2__Alphaproteobacteria; D_3__Puniceispirillales; D_4__SAR116 clade
3317a0cbbde49aadfb6024a842473235	703.0	1334.0	764.0	523.0	373.0	740.0	293.0	926.0	374.0	695.0	874.0	241.0	786.0	117.0	473.0	700.0	738.0	982.0	780.0	581.0	585.0	812.0	778.0	535.0	386.0	573.0	217.0	334.0	254.0	688.0	919.0	565.0	D_0__Bacteria; D_1__Firmicutes; D_2__Bacilli; D_3__Lactobacillales; D_4__Lactobacillaceae; D_5__Lactobacillus; D_6__Lactobacillus fermentum
2893fa9fac4833332b89403d2ffa654b	0.0	0.0	0.0	0.0	0.0	0.0	0.0	0.0	0.0	0.0	0.0	0.0	22.0	0.0	0.0	0.0	0.0	0.0	0.0	0.0	0.0	0.0	0.0	0.0	0.0	13.0	0.0	3.0	0.0	0.0	0.0	0.0	D_0__Bacteria; D_1__Proteobacteria; D_2__Gammaproteobacteria; D_3__Vibrionales; D_4__Vibrionaceae; D_5__Vibrio; D_6__Vibrio splendidus
96e8c44168fb9ef7ed979693d931ce56	0.0	4.0	0.0	0.0	0.0	27.0	0.0	0.0	0.0	0.0	0.0	0.0	0.0	0.0	0.0	0.0	0.0	0.0	13.0	0.0	17.0	8.0	0.0	0.0	0.0	0.0	0.0	0.0	18.0	0.0	0.0	11.0	D_0__Bacteria; D_1__Actinobacteria; D_2__Actinobacteria; D_3__Micrococcales; D_4__Dermabacteraceae; D_5__Brachybacterium; Ambiguous_taxa
100203b0962072be31a9a82fba79fffe	0.0	0.0	0.0	0.0	0.0	0.0	0.0	40.0	0.0	50.0	0.0	22.0	0.0	24.0	31.0	0.0	0.0	0.0	0.0	18.0	0.0	0.0	0.0	0.0	0.0	0.0	0.0	0.0	0.0	38.0	0.0	33.0	D_0__Bacteria; D_1__Firmicutes; D_2__Bacilli; D_3__Bacillales; D_4__Bacillaceae; D_5__Geobacillus; D_6__Parageobacillus toebii
ede646ba8edf3073f5b2ece2db07f465	0.0	0.0	0.0	0.0	0.0	0.0	0.0	0.0	0.0	6.0	0.0	0.0	0.0	0.0	0.0	0.0	0.0	0.0	0.0	0.0	0.0	6.0	0.0	0.0	0.0	0.0	0.0	0.0	0.0	0.0	0.0	0.0	D_0__Bacteria; D_1__Proteobacteria; D_2__Gammaproteobacteria; D_3__Betaproteobacteriales; D_4__Burkholderiaceae; D_5__Collimonas; Ambiguous_taxa
3ba545b0ad2954123b81ec6e3cd506e0	0.0	0.0	0.0	0.0	0.0	0.0	0.0	0.0	0.0	0.0	0.0	0.0	0.0	2.0	0.0	0.0	0.0	0.0	0.0	0.0	14.0	0.0	0.0	0.0	0.0	0.0	0.0	0.0	0.0	0.0	0.0	0.0	D_0__Bacteria; D_1__Actinobacteria; D_2__Actinobacteria; D_3__Micrococcales; D_4__Microbacteriaceae; D_5__Leucobacter; D_6__Leucobacter chironomi
dff924c47f6d8d2171355f62ef5c85ef	0.0	0.0	0.0	0.0	0.0	0.0	0.0	58.0	0.0	0.0	13.0	6.0	0.0	0.0	0.0	37.0	0.0	0.0	38.0	0.0	0.0	0.0	0.0	0.0	0.0	0.0	35.0	0.0	0.0	0.0	0.0	0.0	D_0__Bacteria; D_1__Firmicutes; D_2__Bacilli; D_3__Lactobacillales; D_4__Aerococcaceae; D_5__Globicatella; Ambiguous_taxa
8875b05b508dbb42caaeb1c1e28fcf04	0.0	0.0	0.0	0.0	0.0	0.0	16.0	0.0	14.0	0.0	0.0	0.0	0.0	0.0	0.0	7.0	0.0	0.0	0.0	0.0	0.0	0.0	0.0	19.0	0.0	0.0	0.0	0.0	7.0	0.0	0.0	0.0	D_0__Bacteria; D_1__Proteobacteria; D_2__Gammaproteobacteria; D_3__Xanthomonadales; D_4__Xanthomonadaceae; D_5__Stenotrophomonas
a2891a63a8263760e150b2f45140706a	0.0	0.0	0.0	0.0	0.0	0.0	0.0	0.0	2.0	0.0	0.0	0.0	0.0	0.0	0.0	0.0	0.0	0.0	8.0	0.0	0.0	0.0	0.0	0.0	0.0	0.0	0.0	0.0	0.0	0.0	0.0	0.0	D_0__Bacteria; D_1__Firmicutes; D_2__Bacilli; D_3__Bacillales; D_4__Bacillaceae; D_5__Bacillus; D_6__uncultured compost bacterium
99f3d3327dfab25022b35217cfce2c41	0.0	0.0	0.0	0.0	0.0	0.0	5.0	0.0	0.0	0.0	0.0	0.0	0.0	0.0	0.0	0.0	0.0	0.0	0.0	0.0	0.0	0.0	0.0	5.0	0.0	0.0	7.0	0.0	0.0	0.0	0.0	0.0	D_0__Bacteria; D_1__Proteobacteria; D_2__Alphaproteobacteria; D_3__Rhizobiales; D_4__Rhizobiaceae; D_5__Allorhizobium-Neorhizobium-Pararhizobium-Rhizobium; Ambiguous_taxa
d498fbef3b2c0a4b6ccfe69387332495	0.0	0.0	0.0	0.0	0.0	0.0	7.0	0.0	0.0	0.0	0.0	0.0	0.0	0.0	0.0	0.0	0.0	0.0	0.0	0.0	0.0	4.0	0.0	0.0	0.0	0.0	0.0	0.0	0.0	0.0	2.0	0.0	D_0__Bacteria; D_1__Chloroflexi; D_2__Chloroflexia; D_3__Thermomicrobiales; D_4__JG30-KF-CM45; D_5__Paraburkholderia tropica; D_6__Paraburkholderia tropica
cdb71f6c51d746d13d2011bc4a96ea22	0.0	55.0	0.0	0.0	0.0	40.0	0.0	0.0	0.0	39.0	50.0	0.0	51.0	0.0	0.0	40.0	39.0	32.0	34.0	0.0	0.0	44.0	41.0	33.0	27.0	37.0	0.0	0.0	0.0	27.0	0.0	45.0	D_0__Bacteria; D_1__Firmicutes; D_2__Bacilli; D_3__Lactobacillales; D_4__Lactobacillaceae; D_5__Lactobacillus; D_6__Lactobacillus fermentum
f48b969556aed7c3802727dec9bc120b	2091.0	3977.0	3123.0	1737.0	1224.0	1520.0	2147.0	2958.0	2881.0	4668.0	3224.0	1527.0	2174.0	1356.0	1895.0	2534.0	2310.0	3272.0	2338.0	1349.0	3063.0	3182.0	3428.0	4180.0	2621.0	2077.0	1619.0	1040.0	2058.0	2113.0	2171.0	2759.0	D_0__Bacteria; D_1__Firmicutes; D_2__Bacilli; D_3__Lactobacillales; D_4__Leuconostocaceae; D_5__Leuconostoc
844b7eae5a2ba035bb2f31afeedb49fc	22.0	0.0	0.0	2.0	0.0	0.0	0.0	0.0	0.0	0.0	0.0	0.0	0.0	0.0	9.0	0.0	0.0	0.0	0.0	0.0	0.0	9.0	0.0	0.0	0.0	7.0	0.0	0.0	0.0	0.0	0.0	0.0	D_0__Bacteria; D_1__Actinobacteria; D_2__Actinobacteria; D_3__Micrococcales; D_4__Sanguibacteraceae; D_5__Sanguibacter; Ambiguous_taxa
1c4818e1a1dcbbb4a2a45142293ff159	3.0	15.0	22.0	3.0	0.0	17.0	17.0	11.0	8.0	0.0	0.0	0.0	5.0	0.0	4.0	4.0	0.0	25.0	16.0	0.0	15.0	7.0	7.0	9.0	0.0	9.0	8.0	0.0	0.0	15.0	14.0	11.0	D_0__Bacteria; D_1__Firmicutes; D_2__Bacilli; D_3__Lactobacillales; D_4__Lactobacillaceae; D_5__Lactobacillus; Ambiguous_taxa
91e75b7b7b804ea37dd57f76eadc1f03	0.0	0.0	0.0	0.0	0.0	0.0	22.0	0.0	14.0	0.0	0.0	0.0	0.0	0.0	0.0	0.0	0.0	0.0	0.0	0.0	0.0	0.0	0.0	0.0	0.0	0.0	0.0	0.0	3.0	0.0	0.0	11.0	D_0__Bacteria; D_1__Proteobacteria; D_2__Gammaproteobacteria; D_3__Enterobacteriales; D_4__Enterobacteriaceae; D_5__Erwinia; Ambiguous_taxa
27a641e40e0825ed64d91ff4fae754af	0.0	0.0	53.0	67.0	0.0	0.0	0.0	80.0	10.0	0.0	0.0	14.0	0.0	0.0	0.0	70.0	11.0	127.0	68.0	0.0	41.0	0.0	0.0	0.0	0.0	0.0	37.0	0.0	0.0	0.0	28.0	0.0	D_0__Bacteria; D_1__Firmicutes; D_2__Bacilli; D_3__Bacillales; D_4__Staphylococcaceae; D_5__Staphylococcus; D_6__Staphylococcus kloosii
9b3dd31754e7b551101e62d3545ef0fd	0.0	0.0	0.0	0.0	0.0	0.0	0.0	0.0	0.0	4.0	0.0	0.0	0.0	0.0	0.0	0.0	0.0	0.0	0.0	0.0	0.0	0.0	0.0	4.0	0.0	0.0	0.0	0.0	0.0	0.0	0.0	0.0	D_0__Bacteria; D_1__Firmicutes; D_2__Clostridia; D_3__Clostridiales; D_4__Clostridiaceae 1; D_5__Clostridium sensu stricto 12; D_6__uncultured Clostridium sp.
111f5f9dc2b4893bec584da1ad6210b5	0.0	0.0	6.0	0.0	0.0	0.0	0.0	0.0	0.0	0.0	0.0	0.0	0.0	0.0	0.0	0.0	0.0	0.0	0.0	0.0	0.0	0.0	6.0	0.0	0.0	0.0	0.0	0.0	0.0	0.0	0.0	0.0	D_0__Bacteria; D_1__Proteobacteria; D_2__Alphaproteobacteria; D_3__Sphingomonadales; D_4__Sphingomonadaceae; D_5__Sphingomonas; D_6__Sphingomonas aurantiaca
a21e5abfbeb2604a0554351a0d2ab92d	0.0	0.0	0.0	0.0	0.0	0.0	0.0	0.0	0.0	10.0	0.0	0.0	0.0	0.0	0.0	0.0	0.0	0.0	9.0	0.0	0.0	0.0	0.0	0.0	0.0	0.0	0.0	0.0	0.0	0.0	0.0	0.0	D_0__Bacteria; D_1__Firmicutes; D_2__Bacilli; D_3__Bacillales; D_4__Bacillaceae; D_5__Bacillus
e60a0120a475e9942858db59e4d51342	462.0	816.0	641.0	358.0	283.0	420.0	708.0	586.0	963.0	1387.0	664.0	528.0	427.0	568.0	327.0	461.0	503.0	625.0	497.0	345.0	1034.0	599.0	994.0	1545.0	958.0	430.0	654.0	220.0	812.0	382.0	373.0	692.0	D_0__Bacteria; D_1__Firmicutes; D_2__Bacilli; D_3__Lactobacillales; D_4__Lactobacillaceae; D_5__Lactobacillus; D_6__Lactobacillus sp. LB12
29fb3eb0506de2a1818ce7eec5ce2c3c	0.0	0.0	0.0	0.0	0.0	6.0	0.0	0.0	3.0	0.0	0.0	0.0	0.0	0.0	0.0	0.0	0.0	0.0	0.0	0.0	0.0	0.0	0.0	0.0	0.0	10.0	0.0	0.0	0.0	0.0	0.0	4.0	D_0__Bacteria; D_1__Actinobacteria; D_2__Actinobacteria; D_3__Corynebacteriales; D_4__Mycobacteriaceae; D_5__Mycobacterium
b089019331338acaaa96f5907b7e2996	0.0	0.0	0.0	6.0	0.0	0.0	0.0	0.0	0.0	0.0	0.0	0.0	0.0	0.0	3.0	0.0	0.0	0.0	0.0	0.0	0.0	0.0	0.0	0.0	0.0	0.0	0.0	0.0	0.0	0.0	0.0	0.0	D_0__Bacteria; D_1__Proteobacteria; D_2__Alphaproteobacteria; D_3__SAR11 clade; D_4__Clade I; D_5__Clade Ia
00b06a1e27e6463f5b5f3933112204c0	0.0	0.0	0.0	0.0	0.0	0.0	0.0	0.0	10.0	0.0	0.0	0.0	0.0	0.0	0.0	0.0	0.0	0.0	0.0	0.0	0.0	0.0	4.0	0.0	0.0	0.0	0.0	0.0	0.0	0.0	0.0	0.0	D_0__Bacteria; D_1__Actinobacteria; D_2__Actinobacteria; D_3__Micrococcales; D_4__Micrococcaceae; D_5__Haematomicrobium; Ambiguous_taxa
bbcff287bf5987b0e7e4a466c36b78f8	0.0	0.0	0.0	0.0	0.0	0.0	0.0	0.0	7.0	0.0	0.0	4.0	0.0	0.0	0.0	0.0	0.0	0.0	6.0	0.0	0.0	0.0	0.0	0.0	0.0	0.0	0.0	0.0	0.0	0.0	0.0	0.0	D_0__Bacteria; D_1__Firmicutes; D_2__Bacilli; D_3__Lactobacillales; D_4__Lactobacillaceae; D_5__Lactobacillus; Ambiguous_taxa
23d3cab611e9a0d15696a57b4fed77c7	0.0	0.0	0.0	0.0	0.0	0.0	0.0	0.0	0.0	24.0	0.0	0.0	10.0	0.0	0.0	0.0	0.0	0.0	0.0	0.0	10.0	0.0	18.0	0.0	0.0	0.0	11.0	0.0	0.0	0.0	0.0	0.0	D_0__Bacteria; D_1__Firmicutes; D_2__Clostridia; D_3__Clostridiales; D_4__Family XI; D_5__Gallicola; D_6__uncultured bacterium
b15818ec53c6ef0c2a9e1d885caa71ac	0.0	0.0	0.0	0.0	0.0	0.0	10.0	13.0	8.0	0.0	0.0	7.0	0.0	0.0	0.0	6.0	3.0	0.0	2.0	0.0	9.0	7.0	0.0	12.0	5.0	0.0	0.0	0.0	3.0	0.0	0.0	0.0	D_0__Bacteria; D_1__Firmicutes; D_2__Clostridia; D_3__Clostridiales; D_4__Peptostreptococcaceae; D_5__Peptostreptococcus
a06db9640f06747488a90308a4d3b704	0.0	0.0	0.0	0.0	0.0	0.0	0.0	0.0	0.0	0.0	0.0	0.0	0.0	0.0	0.0	0.0	0.0	23.0	0.0	0.0	0.0	26.0	0.0	0.0	0.0	0.0	0.0	0.0	0.0	0.0	0.0	0.0	D_0__Bacteria; D_1__Firmicutes; D_2__Bacilli; D_3__Lactobacillales; D_4__Leuconostocaceae; D_5__Weissella; D_6__uncultured bacterium
783776218e5b037a30754be2f85af7e4	0.0	0.0	0.0	0.0	0.0	0.0	0.0	0.0	3.0	0.0	0.0	0.0	0.0	0.0	0.0	0.0	0.0	0.0	0.0	0.0	0.0	0.0	0.0	0.0	0.0	0.0	0.0	0.0	0.0	0.0	0.0	28.0	D_0__Bacteria; D_1__Firmicutes; D_2__Clostridia; D_3__Clostridiales; D_4__Family XI; D_5__Anaerococcus
01846c8e7947562ea231e3e0bcdcfdfd	4.0	5.0	0.0	0.0	0.0	0.0	0.0	0.0	0.0	0.0	0.0	0.0	0.0	0.0	0.0	0.0	0.0	0.0	0.0	0.0	0.0	0.0	0.0	0.0	0.0	0.0	3.0	0.0	0.0	0.0	0.0	0.0	D_0__Bacteria; D_1__Firmicutes; D_2__Bacilli; D_3__Lactobacillales; D_4__Lactobacillaceae; D_5__Lactobacillus; D_6__Lactobacillus reuteri
863b2e4628b4b95147c256e1b0f5ca7f	9.0	0.0	0.0	0.0	0.0	6.0	0.0	0.0	0.0	0.0	0.0	0.0	0.0	0.0	0.0	0.0	0.0	0.0	51.0	0.0	0.0	0.0	0.0	0.0	0.0	0.0	16.0	0.0	0.0	0.0	0.0	0.0	D_0__Bacteria; D_1__Firmicutes; D_2__Bacilli; D_3__Lactobacillales; D_4__Lactobacillaceae; D_5__Lactobacillus; Ambiguous_taxa
84a5ffa7ace587a1b7599b65399730ed	9.0	14.0	11.0	0.0	0.0	0.0	0.0	7.0	0.0	0.0	0.0	0.0	0.0	0.0	0.0	0.0	0.0	13.0	0.0	0.0	0.0	0.0	0.0	6.0	0.0	0.0	0.0	0.0	0.0	0.0	0.0	15.0	D_0__Bacteria; D_1__Firmicutes; D_2__Bacilli; D_3__Lactobacillales; D_4__Lactobacillaceae; D_5__Lactobacillus; D_6__Lactobacillus sp. oral clone HT070
a7ac1eccecf0560d451bf89b34f65a4d	0.0	0.0	0.0	0.0	0.0	0.0	0.0	0.0	0.0	0.0	0.0	0.0	4.0	0.0	0.0	0.0	0.0	3.0	0.0	0.0	0.0	0.0	0.0	0.0	0.0	0.0	0.0	0.0	0.0	0.0	0.0	0.0	D_0__Bacteria; D_1__Patescibacteria; D_2__Saccharimonadia; D_3__Saccharimonadales; D_4__uncultured bacterium; D_5__uncultured bacterium; D_6__uncultured bacterium
ba9e7d5e3d3b4fd2ebb6c79af2894344	1520.0	1110.0	2513.0	1016.0	685.0	421.0	1384.0	2097.0	547.0	77.0	899.0	214.0	177.0	0.0	683.0	5949.0	184.0	1020.0	4204.0	443.0	1090.0	1600.0	842.0	302.0	0.0	637.0	792.0	139.0	136.0	950.0	318.0	939.0	D_0__Bacteria; D_1__Firmicutes; D_2__Bacilli; D_3__Bacillales; D_4__Planococcaceae; D_5__Kurthia; D_6__Kurthia sp. PAOGL173
1d1f68cb37870070901cca16b08cf260	48.0	0.0	0.0	0.0	0.0	0.0	0.0	44.0	0.0	0.0	0.0	0.0	0.0	0.0	0.0	0.0	0.0	0.0	67.0	0.0	0.0	0.0	0.0	0.0	0.0	0.0	0.0	0.0	0.0	0.0	0.0	0.0	D_0__Bacteria; D_1__Firmicutes; D_2__Bacilli; D_3__Lactobacillales; D_4__Leuconostocaceae; D_5__Weissella; Ambiguous_taxa
6264af67bc1e92be89b96ecb057d10b8	12.0	0.0	0.0	0.0	0.0	0.0	0.0	17.0	0.0	0.0	0.0	0.0	0.0	0.0	0.0	0.0	0.0	0.0	0.0	0.0	0.0	0.0	0.0	0.0	0.0	0.0	0.0	0.0	0.0	0.0	0.0	0.0	D_0__Bacteria; D_1__Actinobacteria; D_2__Actinobacteria; D_3__Micrococcales; D_4__Brevibacteriaceae; D_5__Brevibacterium; D_6__uncultured bacterium
33d56b3cf25765590207683cfb44e579	16.0	12.0	34.0	13.0	6.0	5.0	0.0	30.0	0.0	37.0	13.0	0.0	8.0	0.0	4.0	7.0	9.0	10.0	64.0	0.0	0.0	7.0	18.0	5.0	0.0	5.0	7.0	0.0	4.0	16.0	18.0	26.0	D_0__Bacteria; D_1__Actinobacteria; D_2__Actinobacteria; D_3__Corynebacteriales; D_4__Corynebacteriaceae
3a5b846bbdbbc2647a28b47d1edfc5d0	0.0	0.0	0.0	0.0	0.0	0.0	7.0	0.0	0.0	0.0	0.0	0.0	0.0	0.0	0.0	0.0	0.0	0.0	0.0	0.0	0.0	0.0	0.0	5.0	0.0	0.0	0.0	0.0	2.0	0.0	0.0	0.0	D_0__Bacteria; D_1__Fusobacteria; D_2__Fusobacteriia; D_3__Fusobacteriales; D_4__Fusobacteriaceae; D_5__Cetobacterium; D_6__uncultured bacterium
d8c99d99ff4029df0dbe42ee13280347	0.0	0.0	0.0	0.0	0.0	0.0	0.0	15.0	0.0	0.0	0.0	0.0	0.0	0.0	12.0	0.0	0.0	0.0	0.0	0.0	0.0	25.0	0.0	0.0	0.0	0.0	0.0	0.0	0.0	0.0	0.0	0.0	D_0__Bacteria; D_1__Firmicutes; D_2__Bacilli; D_3__Bacillales; D_4__Staphylococcaceae; D_5__Staphylococcus; D_6__uncultured Firmicutes bacterium
93f9a5f57c01be1ace739c65daab6539	0.0	0.0	0.0	0.0	0.0	0.0	0.0	0.0	0.0	3.0	0.0	0.0	4.0	0.0	0.0	0.0	0.0	0.0	0.0	0.0	0.0	0.0	0.0	0.0	0.0	0.0	0.0	0.0	0.0	0.0	0.0	0.0	D_0__Bacteria; D_1__Bacteroidetes; D_2__Bacteroidia; D_3__Sphingobacteriales; D_4__Sphingobacteriaceae; D_5__Sphingobacterium; D_6__uncultured bacterium
7c510b80b1f23c89e51b4fc86cddae12	0.0	4.0	0.0	9.0	0.0	3.0	0.0	0.0	0.0	0.0	7.0	0.0	0.0	0.0	0.0	0.0	0.0	0.0	0.0	0.0	0.0	3.0	0.0	0.0	0.0	0.0	9.0	0.0	0.0	0.0	0.0	4.0	D_0__Bacteria; D_1__Epsilonbacteraeota; D_2__Campylobacteria; D_3__Campylobacterales; D_4__Arcobacteraceae; D_5__Arcobacter; Ambiguous_taxa
ebf123e59a2aa7959ad426db32e529ba	0.0	0.0	0.0	0.0	0.0	0.0	0.0	0.0	0.0	0.0	0.0	0.0	0.0	0.0	0.0	0.0	0.0	0.0	0.0	0.0	0.0	0.0	0.0	0.0	0.0	0.0	0.0	0.0	0.0	0.0	10.0	5.0	D_0__Bacteria; D_1__Firmicutes; D_2__Bacilli; D_3__Bacillales; D_4__Thermoactinomycetaceae; D_5__Kroppenstedtia; D_6__uncultured Kroppenstedtia sp.
8e8d924cdab635e95380bda499c11385	2113.0	3852.0	2644.0	1451.0	1149.0	1953.0	1153.0	2843.0	1273.0	2262.0	3010.0	788.0	2531.0	542.0	1647.0	2141.0	2322.0	2858.0	2402.0	1605.0	1741.0	2439.0	2569.0	1873.0	1254.0	2077.0	901.0	1008.0	781.0	1802.0	2289.0	1814.0	D_0__Bacteria; D_1__Firmicutes; D_2__Bacilli; D_3__Lactobacillales; D_4__Lactobacillaceae; D_5__Lactobacillus; D_6__Lactobacillus fermentum
26e2c9621da6669b9c3a1a3b5c37dd53	0.0	0.0	0.0	4.0	5.0	0.0	0.0	0.0	7.0	10.0	0.0	0.0	0.0	0.0	0.0	0.0	0.0	0.0	0.0	5.0	0.0	6.0	4.0	11.0	0.0	0.0	0.0	0.0	4.0	0.0	0.0	0.0	D_0__Bacteria; D_1__Firmicutes; D_2__Bacilli; D_3__Lactobacillales; D_4__Lactobacillaceae; D_5__Lactobacillus; Ambiguous_taxa
891f3e57d506665dc0b0e1b5c0e26ec8	0.0	0.0	0.0	0.0	0.0	0.0	0.0	0.0	0.0	0.0	0.0	6.0	0.0	0.0	0.0	0.0	0.0	14.0	0.0	0.0	0.0	0.0	0.0	0.0	0.0	0.0	0.0	0.0	0.0	0.0	0.0	0.0	D_0__Bacteria; D_1__Bacteroidetes; D_2__Bacteroidia; D_3__Flavobacteriales; D_4__Weeksellaceae; D_5__Chryseobacterium
06ece55c160bda5bfd91dc2a69f5510b	513.0	557.0	521.0	577.0	420.0	336.0	428.0	1346.0	114.0	135.0	417.0	122.0	210.0	22.0	1818.0	620.0	187.0	623.0	1890.0	162.0	199.0	967.0	264.0	78.0	35.0	417.0	858.0	95.0	26.0	376.0	784.0	412.0	D_0__Bacteria; D_1__Actinobacteria; D_2__Actinobacteria; D_3__Corynebacteriales; D_4__Corynebacteriaceae; D_5__Corynebacterium 1
6a5fa4c4950c04852ab698ed43f7bd70	0.0	0.0	0.0	0.0	0.0	0.0	0.0	0.0	0.0	0.0	0.0	0.0	0.0	0.0	0.0	0.0	0.0	0.0	2.0	0.0	0.0	15.0	0.0	0.0	0.0	0.0	0.0	0.0	0.0	0.0	0.0	0.0	D_0__Bacteria; D_1__Firmicutes; D_2__Bacilli; D_3__Lactobacillales; D_4__Leuconostocaceae; D_5__Weissella
3e595f6a5f4d9181fc172c34019a318c	0.0	0.0	0.0	0.0	0.0	0.0	94.0	0.0	102.0	122.0	0.0	85.0	9.0	79.0	0.0	0.0	0.0	0.0	0.0	0.0	97.0	0.0	93.0	140.0	88.0	0.0	69.0	0.0	87.0	0.0	0.0	87.0	D_0__Bacteria; D_1__Firmicutes; D_2__Bacilli; D_3__Lactobacillales; D_4__Lactobacillaceae; D_5__Lactobacillus; D_6__Lactobacillus aviarius
98de69aee9642c2ead7f4856380390cd	8.0	0.0	0.0	0.0	0.0	0.0	0.0	0.0	0.0	0.0	0.0	0.0	0.0	0.0	0.0	0.0	0.0	11.0	0.0	0.0	0.0	0.0	0.0	0.0	0.0	0.0	0.0	0.0	0.0	0.0	0.0	0.0	D_0__Bacteria; D_1__Bacteroidetes; D_2__Bacteroidia; D_3__Flavobacteriales; D_4__Flavobacteriaceae; D_5__Flavobacterium
498f475123db4a059a10cdeffe76793d	28.0	0.0	17.0	0.0	0.0	0.0	16.0	33.0	42.0	32.0	0.0	0.0	25.0	12.0	26.0	26.0	0.0	41.0	124.0	0.0	153.0	57.0	21.0	51.0	13.0	33.0	74.0	5.0	208.0	12.0	0.0	0.0	D_0__Bacteria; D_1__Actinobacteria; D_2__Actinobacteria; D_3__Corynebacteriales; D_4__Corynebacteriaceae
cde30b830cec4276fb25c1bb3ffe64f7	0.0	0.0	0.0	0.0	0.0	3.0	0.0	0.0	0.0	0.0	0.0	0.0	0.0	0.0	0.0	0.0	0.0	0.0	2.0	0.0	0.0	0.0	0.0	0.0	0.0	0.0	0.0	0.0	0.0	0.0	0.0	0.0	D_0__Bacteria; D_1__Firmicutes; D_2__Clostridia; D_3__Clostridiales; D_4__Lachnospiraceae; D_5__Anaerosporobacter; D_6__uncultured bacterium
8548f4bf4b891b9243d5207d0077267d	0.0	0.0	0.0	0.0	0.0	7.0	0.0	0.0	0.0	14.0	0.0	0.0	0.0	0.0	0.0	0.0	0.0	0.0	0.0	0.0	0.0	0.0	0.0	0.0	0.0	0.0	0.0	0.0	0.0	0.0	0.0	0.0	D_0__Bacteria; D_1__Patescibacteria; D_2__Gracilibacteria; D_3__Candidatus Peribacteria; D_4__uncultured bacterium; D_5__uncultured bacterium; D_6__uncultured bacterium
8e3982c583d3ddc68e19540912feec84	0.0	8.0	0.0	0.0	0.0	0.0	0.0	0.0	0.0	0.0	0.0	0.0	0.0	0.0	0.0	0.0	0.0	0.0	0.0	0.0	0.0	0.0	0.0	0.0	0.0	0.0	0.0	0.0	0.0	0.0	0.0	3.0	D_0__Bacteria; D_1__Firmicutes; D_2__Clostridia; D_3__Clostridiales; D_4__Clostridiaceae 1; D_5__Clostridium sensu stricto 18; D_6__Clostridium sp. mt5
a162656de73ad95e162bcc96b17e0e97	22.0	6.0	0.0	8.0	5.0	0.0	7.0	17.0	0.0	0.0	10.0	0.0	0.0	0.0	0.0	0.0	0.0	0.0	10.0	0.0	0.0	24.0	0.0	0.0	0.0	0.0	42.0	0.0	0.0	0.0	0.0	10.0	D_0__Bacteria; D_1__Actinobacteria; D_2__Actinobacteria; D_3__Propionibacteriales; D_4__Propionibacteriaceae
293b560c411e1412a95d8e83db8c122b	9.0	0.0	0.0	0.0	0.0	0.0	0.0	0.0	0.0	6.0	10.0	0.0	0.0	0.0	0.0	0.0	0.0	0.0	0.0	0.0	0.0	0.0	0.0	0.0	0.0	16.0	6.0	0.0	0.0	0.0	0.0	6.0	D_0__Bacteria; D_1__Firmicutes; D_2__Erysipelotrichia; D_3__Erysipelotrichales; D_4__Erysipelotrichaceae; D_5__Solobacterium; D_6__uncultured bacterium
58560bd8db3e8816786c1d3d6514e1ad	0.0	0.0	0.0	0.0	0.0	0.0	0.0	0.0	0.0	0.0	0.0	0.0	0.0	0.0	0.0	0.0	0.0	6.0	0.0	0.0	7.0	0.0	0.0	0.0	0.0	0.0	5.0	0.0	0.0	0.0	0.0	0.0	D_0__Bacteria; D_1__Firmicutes; D_2__Clostridia; D_3__Clostridiales; D_4__Family XI; D_5__Peptoniphilus; D_6__swine manure bacterium 37-5
08ace84e5d853b6456576855014dcab1	440.0	178.0	869.0	200.0	164.0	168.0	414.0	584.0	125.0	0.0	86.0	79.0	50.0	0.0	198.0	786.0	52.0	281.0	2246.0	76.0	334.0	294.0	151.0	55.0	0.0	85.0	403.0	0.0	18.0	115.0	62.0	159.0	D_0__Bacteria; D_1__Firmicutes; D_2__Bacilli; D_3__Lactobacillales; D_4__Enterococcaceae; D_5__Vagococcus; Ambiguous_taxa
c74ca65fb889650ae1a977d4ed38f1f8	0.0	11.0	0.0	0.0	0.0	0.0	0.0	0.0	0.0	0.0	0.0	0.0	3.0	0.0	0.0	0.0	8.0	2.0	0.0	0.0	0.0	10.0	0.0	0.0	0.0	0.0	0.0	0.0	0.0	0.0	0.0	0.0	D_0__Bacteria; D_1__Actinobacteria; D_2__Actinobacteria
a3b21574e40f0656adba48b90fc77474	0.0	0.0	0.0	0.0	0.0	0.0	8.0	0.0	0.0	0.0	0.0	0.0	0.0	0.0	0.0	0.0	0.0	0.0	0.0	0.0	0.0	0.0	0.0	0.0	6.0	0.0	0.0	0.0	0.0	0.0	0.0	0.0	D_0__Bacteria; D_1__Bacteroidetes; D_2__Bacteroidia; D_3__Bacteroidales; D_4__Prevotellaceae; D_5__Prevotella 7; D_6__uncultured bacterium
485924add75003bf53cf8a65bfafcae7	0.0	0.0	5.0	0.0	0.0	0.0	0.0	7.0	0.0	0.0	0.0	0.0	0.0	0.0	0.0	7.0	0.0	0.0	0.0	0.0	0.0	5.0	0.0	0.0	0.0	0.0	0.0	0.0	0.0	0.0	0.0	0.0	D_0__Bacteria; D_1__Actinobacteria; D_2__Actinobacteria; D_3__Micrococcales; D_4__Brevibacteriaceae; D_5__Brevibacterium; Ambiguous_taxa
8b2b5e6dabca6522f81ccb679c35bced	0.0	0.0	0.0	0.0	0.0	0.0	0.0	0.0	0.0	5.0	0.0	0.0	0.0	0.0	0.0	0.0	0.0	0.0	0.0	0.0	9.0	0.0	0.0	0.0	0.0	0.0	0.0	0.0	0.0	0.0	0.0	0.0	D_0__Bacteria; D_1__Planctomycetes; D_2__Planctomycetacia; D_3__Isosphaerales; D_4__Isosphaeraceae; D_5__Paludisphaera; Ambiguous_taxa
5df32f5e26e00ea68dde06858c876739	0.0	0.0	18.0	0.0	0.0	0.0	0.0	0.0	0.0	0.0	11.0	0.0	0.0	0.0	0.0	0.0	0.0	0.0	0.0	0.0	0.0	0.0	0.0	4.0	0.0	0.0	0.0	0.0	0.0	0.0	0.0	5.0	D_0__Bacteria; D_1__Actinobacteria; D_2__Actinobacteria; D_3__Corynebacteriales; D_4__Corynebacteriaceae; D_5__Corynebacterium 1; D_6__Corynebacterium glutamicum
cdf10b01a55baffc5b8912337475130a	0.0	0.0	0.0	0.0	0.0	0.0	4.0	0.0	9.0	0.0	0.0	0.0	0.0	0.0	0.0	0.0	0.0	0.0	0.0	0.0	13.0	0.0	0.0	0.0	0.0	0.0	0.0	0.0	0.0	0.0	0.0	0.0	D_0__Bacteria; D_1__Actinobacteria; D_2__Coriobacteriia; D_3__Coriobacteriales; D_4__Atopobiaceae
73f6d58d6abbf02077cfe4c2580a2911	0.0	0.0	10.0	0.0	0.0	39.0	0.0	0.0	0.0	0.0	0.0	0.0	0.0	0.0	0.0	0.0	0.0	0.0	0.0	0.0	0.0	0.0	0.0	0.0	0.0	0.0	0.0	0.0	0.0	0.0	0.0	0.0	D_0__Bacteria; D_1__Firmicutes; D_2__Bacilli; D_3__Bacillales; D_4__Paenibacillaceae; D_5__Saccharibacillus
9918a7931938c0a943830d5c2b8d2c06	0.0	0.0	0.0	0.0	0.0	0.0	0.0	0.0	26.0	17.0	0.0	0.0	0.0	0.0	0.0	0.0	0.0	0.0	0.0	0.0	0.0	0.0	0.0	12.0	0.0	0.0	0.0	0.0	0.0	0.0	0.0	0.0	D_0__Bacteria; D_1__Fusobacteria; D_2__Fusobacteriia; D_3__Fusobacteriales; D_4__Fusobacteriaceae; D_5__Fusobacterium
12cf46645d3397c89b31a697b613cc61	100.0	37.0	12.0	21.0	26.0	7.0	17.0	178.0	10.0	67.0	0.0	17.0	0.0	0.0	46.0	8.0	0.0	12.0	187.0	0.0	22.0	225.0	0.0	0.0	0.0	0.0	52.0	0.0	15.0	0.0	0.0	399.0	D_0__Bacteria; D_1__Actinobacteria; D_2__Actinobacteria; D_3__Micrococcales; D_4__Brevibacteriaceae; D_5__Brevibacterium; D_6__uncultured Brevibacterium sp.
b62aa3b554ed26c3f6ca8bcf030c0982	0.0	0.0	0.0	0.0	0.0	0.0	0.0	10.0	0.0	29.0	0.0	0.0	0.0	0.0	0.0	0.0	0.0	0.0	0.0	0.0	51.0	0.0	0.0	63.0	41.0	0.0	0.0	0.0	0.0	0.0	0.0	24.0	D_0__Bacteria; D_1__Firmicutes; D_2__Bacilli; D_3__Bacillales; D_4__Bacillaceae; D_5__Bacillus
8ec334b153e13516fd57825033da81f4	0.0	0.0	12.0	5.0	0.0	0.0	0.0	0.0	0.0	0.0	0.0	0.0	0.0	0.0	0.0	0.0	0.0	0.0	0.0	0.0	0.0	0.0	0.0	0.0	0.0	0.0	0.0	0.0	0.0	4.0	0.0	0.0	D_0__Bacteria; D_1__Firmicutes; D_2__Bacilli; D_3__Lactobacillales; D_4__Carnobacteriaceae; D_5__Carnobacterium; Ambiguous_taxa
df11f57e0d1de367e815025064c64093	1616.0	3386.0	2056.0	1195.0	739.0	1492.0	1272.0	1932.0	1235.0	2101.0	2264.0	805.0	1915.0	438.0	1172.0	1449.0	1650.0	2157.0	1729.0	1135.0	1649.0	2002.0	1771.0	1744.0	1126.0	1860.0	915.0	634.0	1089.0	1515.0	1602.0	1747.0	D_0__Bacteria; D_1__Firmicutes; D_2__Bacilli; D_3__Lactobacillales; D_4__Lactobacillaceae; D_5__Lactobacillus
97b761526814e975f8e72239f997a31e	54.0	0.0	0.0	0.0	0.0	0.0	0.0	0.0	0.0	0.0	0.0	0.0	0.0	0.0	22.0	0.0	7.0	0.0	0.0	0.0	0.0	36.0	6.0	0.0	0.0	0.0	0.0	0.0	0.0	0.0	0.0	9.0	D_0__Bacteria; D_1__Firmicutes; D_2__Bacilli; D_3__Lactobacillales; D_4__Leuconostocaceae; D_5__Weissella; Ambiguous_taxa
b068e8c084d0610547a594b100c92578	0.0	0.0	0.0	0.0	0.0	0.0	0.0	9.0	0.0	0.0	0.0	0.0	0.0	0.0	0.0	0.0	0.0	6.0	0.0	0.0	0.0	0.0	0.0	0.0	0.0	0.0	0.0	0.0	0.0	0.0	0.0	0.0	D_0__Bacteria; D_1__Actinobacteria; D_2__Actinobacteria; D_3__Corynebacteriales; D_4__Corynebacteriaceae; D_5__Corynebacterium 1; D_6__Corynebacterium glutamicum
7ced05d04ff81b64557e21ebbb5c0c7d	39.0	6.0	0.0	0.0	0.0	0.0	0.0	41.0	0.0	0.0	0.0	0.0	0.0	0.0	0.0	0.0	14.0	0.0	0.0	0.0	16.0	61.0	0.0	0.0	0.0	0.0	0.0	0.0	0.0	4.0	0.0	0.0	D_0__Bacteria; D_1__Actinobacteria; D_2__Actinobacteria; D_3__Corynebacteriales; D_4__Corynebacteriaceae; D_5__Corynebacterium 1; D_6__Corynebacterium glutamicum
aa9bfeaef972bcaad3d5af0edde085d7	0.0	0.0	5.0	0.0	0.0	0.0	0.0	0.0	0.0	0.0	0.0	0.0	0.0	0.0	7.0	0.0	0.0	0.0	0.0	0.0	0.0	0.0	0.0	0.0	0.0	0.0	0.0	0.0	0.0	0.0	0.0	0.0	D_0__Bacteria; D_1__Proteobacteria; D_2__Alphaproteobacteria; D_3__Puniceispirillales; D_4__SAR116 clade; D_5__uncultured marine bacterium; D_6__uncultured marine bacterium
7450056d2b34dd9b6d4291f9a003a028	0.0	5.0	5.0	4.0	0.0	25.0	0.0	7.0	6.0	5.0	0.0	0.0	5.0	0.0	0.0	7.0	12.0	5.0	15.0	7.0	6.0	0.0	0.0	0.0	0.0	4.0	0.0	0.0	0.0	9.0	26.0	5.0	D_0__Bacteria; D_1__Firmicutes; D_2__Clostridia; D_3__Clostridiales; D_4__Family XI; D_5__W5053; Ambiguous_taxa
2060d0eea02c252fb3653d3a399f96a1	26.0	41.0	46.0	39.0	11.0	28.0	15.0	18.0	39.0	45.0	27.0	22.0	32.0	15.0	5.0	57.0	46.0	39.0	10.0	13.0	63.0	61.0	21.0	60.0	40.0	23.0	0.0	13.0	27.0	24.0	62.0	14.0	D_0__Bacteria; D_1__Actinobacteria; D_2__Actinobacteria; D_3__Propionibacteriales; D_4__Propionibacteriaceae; D_5__Acidipropionibacterium; Ambiguous_taxa
17f5611213ade6f87447928d0535438b	0.0	0.0	0.0	0.0	0.0	0.0	0.0	0.0	0.0	0.0	0.0	7.0	0.0	0.0	0.0	0.0	0.0	0.0	0.0	0.0	0.0	0.0	0.0	0.0	0.0	0.0	0.0	0.0	7.0	0.0	0.0	0.0	D_0__Bacteria; D_1__Proteobacteria; D_2__Alphaproteobacteria; D_3__Rhodobacterales; D_4__Rhodobacteraceae; D_5__Tateyamaria
b3c9a2ea7a38001730d3e8643448c68a	145.0	261.0	140.0	64.0	60.0	126.0	59.0	174.0	0.0	71.0	214.0	0.0	136.0	0.0	106.0	97.0	154.0	163.0	121.0	88.0	79.0	167.0	132.0	77.0	64.0	109.0	30.0	58.0	29.0	108.0	168.0	108.0	D_0__Bacteria; D_1__Firmicutes; D_2__Bacilli; D_3__Lactobacillales; D_4__Lactobacillaceae; D_5__Lactobacillus; D_6__Lactobacillus fermentum
cb6d01ea89ecdb007724efa1cfac6ca0	0.0	4.0	0.0	0.0	0.0	0.0	0.0	0.0	0.0	0.0	0.0	0.0	0.0	0.0	0.0	0.0	5.0	0.0	0.0	0.0	0.0	3.0	0.0	0.0	0.0	0.0	0.0	0.0	0.0	0.0	0.0	0.0	D_0__Bacteria; D_1__Firmicutes; D_2__Bacilli; D_3__Lactobacillales; D_4__Lactobacillaceae; D_5__Lactobacillus
1212f1bcaad919035cc6f46f47109752	0.0	0.0	0.0	8.0	0.0	0.0	0.0	0.0	0.0	0.0	0.0	0.0	0.0	0.0	3.0	0.0	0.0	0.0	0.0	0.0	0.0	0.0	0.0	0.0	0.0	0.0	0.0	0.0	0.0	0.0	0.0	0.0	D_0__Bacteria; D_1__Actinobacteria; D_2__Actinobacteria; D_3__Pseudonocardiales; D_4__Pseudonocardiaceae
1f0209a116b2f42fb67878e703ea290a	0.0	0.0	0.0	0.0	0.0	0.0	15.0	0.0	0.0	0.0	0.0	0.0	0.0	0.0	0.0	0.0	6.0	0.0	0.0	0.0	18.0	0.0	0.0	0.0	0.0	0.0	0.0	0.0	0.0	0.0	0.0	0.0	D_0__Bacteria; D_1__Actinobacteria; D_2__Coriobacteriia; D_3__Coriobacteriales; D_4__Eggerthellaceae; D_5__uncultured; D_6__metagenome
05c139bcabff2115e2df1a1b00f5a820	0.0	0.0	0.0	0.0	0.0	0.0	0.0	0.0	0.0	0.0	0.0	0.0	0.0	0.0	0.0	0.0	0.0	0.0	6.0	0.0	0.0	0.0	0.0	0.0	0.0	0.0	0.0	0.0	0.0	0.0	0.0	10.0	D_0__Bacteria; D_1__Actinobacteria; D_2__Actinobacteria; D_3__Actinomycetales; D_4__Actinomycetaceae; D_5__Flaviflexus; D_6__uncultured bacterium
caabdaff867e838dcbfcb6e7ff07ad01	582.0	454.0	1726.0	224.0	415.0	235.0	993.0	1249.0	256.0	53.0	213.0	222.0	97.0	12.0	355.0	3289.0	151.0	280.0	2557.0	199.0	541.0	904.0	204.0	56.0	10.0	242.0	517.0	43.0	37.0	268.0	66.0	201.0	D_0__Bacteria; D_1__Firmicutes; D_2__Bacilli; D_3__Bacillales; D_4__Planococcaceae; D_5__Savagea; Ambiguous_taxa
7e0749588eda7abccd9468367740ec1e	0.0	61.0	34.0	38.0	0.0	0.0	0.0	0.0	0.0	0.0	0.0	0.0	22.0	0.0	0.0	0.0	0.0	0.0	33.0	32.0	30.0	31.0	0.0	0.0	0.0	0.0	0.0	19.0	0.0	23.0	0.0	0.0	D_0__Bacteria; D_1__Firmicutes; D_2__Bacilli; D_3__Lactobacillales; D_4__Lactobacillaceae; D_5__Lactobacillus; D_6__Lactobacillus brevis
4ac2280084009f82df8b9fa9a52bab9b	36.0	0.0	0.0	0.0	10.0	6.0	9.0	51.0	7.0	9.0	8.0	0.0	0.0	0.0	16.0	0.0	0.0	5.0	47.0	0.0	10.0	65.0	5.0	0.0	0.0	2.0	15.0	0.0	8.0	6.0	0.0	162.0	D_0__Bacteria; D_1__Actinobacteria; D_2__Actinobacteria; D_3__Micrococcales; D_4__Brevibacteriaceae; D_5__Brevibacterium; Ambiguous_taxa
1e34cdc8738ee35c1daa83cb960e1536	0.0	0.0	0.0	0.0	0.0	0.0	0.0	0.0	0.0	0.0	0.0	0.0	0.0	0.0	0.0	0.0	0.0	0.0	0.0	0.0	0.0	0.0	0.0	0.0	0.0	0.0	15.0	0.0	0.0	0.0	0.0	6.0	D_0__Bacteria; D_1__Firmicutes; D_2__Clostridia; D_3__Clostridiales; D_4__Peptostreptococcaceae; D_5__Peptostreptococcus
698a05a7a917e78dd68da386b77aaf9e	0.0	0.0	0.0	0.0	0.0	7.0	0.0	0.0	0.0	0.0	0.0	0.0	0.0	0.0	0.0	0.0	0.0	0.0	0.0	0.0	5.0	0.0	0.0	0.0	0.0	0.0	0.0	0.0	0.0	0.0	0.0	0.0	D_0__Bacteria; D_1__Actinobacteria; D_2__Actinobacteria; D_3__Propionibacteriales; D_4__Propionibacteriaceae
37e18c48ace6b5c3cf57b63148168358	4.0	0.0	0.0	4.0	0.0	0.0	2.0	0.0	0.0	0.0	0.0	0.0	0.0	0.0	0.0	0.0	0.0	0.0	0.0	0.0	0.0	0.0	0.0	0.0	0.0	0.0	0.0	0.0	0.0	0.0	0.0	0.0	D_0__Bacteria; D_1__Firmicutes; D_2__Bacilli; D_3__Bacillales; D_4__Bacillaceae; D_5__Calditerricola; D_6__Calditerricola yamamurae
9bbd82e4d20fc7b0adec7dd5b4b95001	0.0	0.0	0.0	0.0	0.0	0.0	0.0	0.0	0.0	0.0	0.0	0.0	0.0	0.0	0.0	0.0	0.0	0.0	0.0	22.0	0.0	0.0	0.0	29.0	22.0	0.0	0.0	0.0	0.0	0.0	0.0	0.0	D_0__Bacteria; D_1__Firmicutes; D_2__Bacilli; D_3__Lactobacillales; D_4__Lactobacillaceae; D_5__Lactobacillus; D_6__Lactobacillus sp.
f48684037466edc3bccd31a8d62051eb	0.0	8.0	0.0	2.0	0.0	0.0	0.0	0.0	0.0	0.0	0.0	0.0	8.0	0.0	0.0	0.0	0.0	0.0	0.0	0.0	0.0	0.0	0.0	0.0	0.0	0.0	0.0	0.0	0.0	0.0	3.0	0.0	D_0__Bacteria; D_1__Proteobacteria; D_2__Gammaproteobacteria; D_3__Betaproteobacteriales; D_4__Rhodocyclaceae; D_5__C39; Ambiguous_taxa
5fe4c8f9057940950fcb930288c8354f	0.0	0.0	0.0	0.0	0.0	0.0	0.0	0.0	0.0	0.0	0.0	0.0	0.0	0.0	0.0	0.0	0.0	32.0	0.0	0.0	0.0	0.0	0.0	0.0	0.0	0.0	0.0	0.0	0.0	0.0	13.0	0.0	D_0__Bacteria; D_1__Firmicutes; D_2__Bacilli; D_3__Bacillales; D_4__Staphylococcaceae; D_5__Macrococcus; D_6__Macrococcus caseolyticus
4d59c8f385c205a9a6fc6a45bba223f3	83.0	184.0	117.0	72.0	33.0	76.0	108.0	119.0	127.0	175.0	134.0	53.0	106.0	60.0	68.0	87.0	97.0	96.0	99.0	73.0	136.0	106.0	167.0	153.0	119.0	74.0	109.0	36.0	110.0	84.0	98.0	99.0	D_0__Bacteria; D_1__Firmicutes; D_2__Bacilli; D_3__Lactobacillales; D_4__Lactobacillaceae; D_5__Lactobacillus
b09a19252c393950a1b196f6424ff426	18.0	20.0	5250.0	31.0	5682.0	13.0	43.0	21.0	7.0	578.0	4081.0	4005.0	5084.0	73.0	0.0	23.0	0.0	29.0	5.0	4.0	103.0	0.0	42.0	188.0	5.0	1343.0	724.0	4941.0	4269.0	17.0	17.0	18.0	D_0__Bacteria; D_1__Tenericutes; D_2__Mollicutes; D_3__Mycoplasmatales; D_4__Mycoplasmataceae; D_5__Mycoplasma; D_6__uncultured bacterium
f38edbeeab30c75366054f24bbfa83bc	0.0	0.0	0.0	0.0	0.0	0.0	6.0	0.0	0.0	0.0	0.0	72.0	0.0	0.0	0.0	0.0	0.0	0.0	0.0	0.0	44.0	0.0	0.0	0.0	0.0	0.0	0.0	0.0	0.0	0.0	0.0	0.0	D_0__Bacteria; D_1__Firmicutes; D_2__Bacilli; D_3__Bacillales; D_4__Planococcaceae; D_5__Rummeliibacillus; Ambiguous_taxa
08d16aef2d4543abea5587160dbaddeb	5.0	10.0	0.0	0.0	0.0	0.0	10.0	10.0	0.0	0.0	4.0	0.0	2.0	2.0	0.0	0.0	0.0	0.0	0.0	0.0	5.0	0.0	2.0	0.0	5.0	0.0	0.0	0.0	0.0	0.0	0.0	4.0	D_0__Bacteria; D_1__Actinobacteria; D_2__Actinobacteria; D_3__Bifidobacteriales; D_4__Bifidobacteriaceae; D_5__Bifidobacterium; Ambiguous_taxa
bc9a49d7eaa8d0df5fc99dbf43fe44a6	0.0	0.0	0.0	0.0	0.0	0.0	0.0	2.0	0.0	2.0	0.0	0.0	7.0	0.0	0.0	0.0	0.0	0.0	0.0	0.0	0.0	0.0	0.0	0.0	0.0	5.0	0.0	0.0	0.0	0.0	0.0	0.0	D_0__Bacteria; D_1__Firmicutes; D_2__Bacilli; D_3__Bacillales; D_4__Paenibacillaceae; D_5__Aneurinibacillus; D_6__uncultured bacterium
cef94c71a8fb7c237fefd1e986626777	6.0	0.0	0.0	0.0	0.0	0.0	0.0	0.0	0.0	0.0	0.0	4.0	0.0	0.0	0.0	0.0	0.0	0.0	0.0	0.0	0.0	0.0	0.0	0.0	0.0	0.0	0.0	0.0	0.0	0.0	0.0	0.0	D_0__Bacteria; D_1__Proteobacteria; D_2__Gammaproteobacteria; D_3__Betaproteobacteriales; D_4__Burkholderiaceae; D_5__Achromobacter; D_6__uncultured bacterium
0e3afdad84a2be39d7032a04785fece7	0.0	9.0	0.0	2.0	0.0	0.0	0.0	0.0	0.0	0.0	0.0	0.0	0.0	0.0	0.0	0.0	0.0	0.0	0.0	0.0	0.0	0.0	0.0	0.0	0.0	0.0	0.0	0.0	0.0	0.0	0.0	0.0	D_0__Bacteria; D_1__Proteobacteria; D_2__Gammaproteobacteria; D_3__Pseudomonadales; D_4__Moraxellaceae; D_5__Enhydrobacter; Ambiguous_taxa
4edf12558851fa9d18c7e601e7cf03fa	752.0	1373.0	883.0	579.0	428.0	889.0	1128.0	895.0	1000.0	1577.0	1208.0	649.0	826.0	616.0	512.0	707.0	824.0	917.0	803.0	616.0	1251.0	940.0	1186.0	1545.0	977.0	760.0	895.0	318.0	1001.0	676.0	754.0	947.0	D_0__Bacteria; D_1__Firmicutes; D_2__Bacilli; D_3__Lactobacillales; D_4__Lactobacillaceae; D_5__Lactobacillus
10b1e747715805e3c363fc40a7b7a41c	0.0	8.0	0.0	0.0	0.0	0.0	0.0	0.0	7.0	6.0	0.0	0.0	0.0	0.0	0.0	0.0	0.0	0.0	0.0	0.0	0.0	0.0	0.0	0.0	5.0	0.0	0.0	0.0	0.0	0.0	0.0	0.0	D_0__Bacteria; D_1__Firmicutes; D_2__Bacilli; D_3__Lactobacillales; D_4__Streptococcaceae; D_5__Lactovum; D_6__uncultured Firmicutes bacterium
8f9822ba37327785fdd834fd84a7e5ad	0.0	0.0	0.0	0.0	0.0	0.0	0.0	0.0	3.0	4.0	0.0	0.0	0.0	0.0	0.0	8.0	0.0	0.0	0.0	16.0	8.0	0.0	0.0	0.0	0.0	6.0	0.0	0.0	0.0	0.0	0.0	0.0	D_0__Bacteria; D_1__Firmicutes; D_2__Bacilli; D_3__Bacillales; D_4__Thermoactinomycetaceae; D_5__Kroppenstedtia; D_6__uncultured Kroppenstedtia sp.
0931299354fc583f59c4bad994a56786	0.0	7.0	0.0	0.0	0.0	0.0	0.0	0.0	0.0	0.0	0.0	0.0	0.0	0.0	0.0	4.0	0.0	0.0	0.0	0.0	0.0	0.0	0.0	0.0	0.0	0.0	0.0	0.0	0.0	0.0	0.0	0.0	D_0__Bacteria; D_1__Patescibacteria; D_2__Parcubacteria; D_3__Candidatus Nomurabacteria; D_4__uncultured bacterium; D_5__uncultured bacterium; D_6__uncultured bacterium
de7b863513cf01e71bb0daf80b3059a6	0.0	3.0	0.0	0.0	0.0	0.0	0.0	0.0	0.0	0.0	6.0	0.0	0.0	0.0	0.0	0.0	0.0	0.0	0.0	0.0	0.0	0.0	0.0	0.0	0.0	0.0	0.0	0.0	0.0	0.0	0.0	0.0	D_0__Bacteria; D_1__Actinobacteria; D_2__Actinobacteria; D_3__Micrococcales; D_4__Cellulomonadaceae; D_5__Actinotalea
e7df8a23bc77e66c41b53a3368ccd3c2	0.0	0.0	0.0	0.0	0.0	0.0	0.0	0.0	0.0	10.0	0.0	0.0	0.0	0.0	0.0	0.0	0.0	0.0	0.0	0.0	0.0	0.0	0.0	0.0	0.0	0.0	0.0	0.0	3.0	0.0	0.0	0.0	D_0__Bacteria; D_1__Cyanobacteria; D_2__Melainabacteria; D_3__Obscuribacterales; Ambiguous_taxa; Ambiguous_taxa; Ambiguous_taxa
9daae7daddcd4f615bffcc03a83eff1d	119.0	327.0	124.0	73.0	35.0	64.0	44.0	133.0	37.0	93.0	188.0	39.0	73.0	12.0	71.0	141.0	132.0	268.0	114.0	43.0	69.0	221.0	234.0	26.0	32.0	123.0	30.0	36.0	18.0	114.0	91.0	104.0	D_0__Bacteria; D_1__Patescibacteria; D_2__Saccharimonadia; D_3__Saccharimonadales; D_4__uncultured bacterium; D_5__uncultured bacterium; D_6__uncultured bacterium
cdda8854ea274519ea2763b2822a68c8	308.0	497.0	380.0	192.0	139.0	227.0	180.0	334.0	200.0	354.0	363.0	114.0	205.0	112.0	197.0	241.0	196.0	317.0	236.0	165.0	247.0	262.0	311.0	345.0	175.0	250.0	137.0	129.0	188.0	259.0	250.0	280.0	D_0__Bacteria; D_1__Firmicutes; D_2__Bacilli; D_3__Lactobacillales; D_4__Lactobacillaceae; D_5__Lactobacillus; D_6__Lactobacillus sp. LA-6
d3adf053fdfb755b07ec1fd8c1d71b8f	0.0	0.0	0.0	0.0	0.0	0.0	3.0	0.0	0.0	0.0	4.0	0.0	0.0	0.0	0.0	0.0	0.0	0.0	0.0	0.0	0.0	0.0	0.0	0.0	0.0	0.0	0.0	0.0	0.0	0.0	0.0	0.0	D_0__Bacteria; D_1__Patescibacteria; D_2__Saccharimonadia; D_3__Saccharimonadales; D_4__uncultured bacterium; D_5__uncultured bacterium; D_6__uncultured bacterium
07f89dd38c9e9965b5bc26b856152f72	15.0	16.0	0.0	11.0	0.0	22.0	30.0	0.0	15.0	10.0	8.0	0.0	0.0	0.0	0.0	0.0	0.0	0.0	0.0	20.0	59.0	0.0	14.0	8.0	0.0	21.0	22.0	0.0	13.0	0.0	0.0	9.0	D_0__Bacteria; D_1__Actinobacteria; D_2__Actinobacteria; D_3__Corynebacteriales; D_4__Corynebacteriaceae; D_5__Corynebacterium 1; Ambiguous_taxa
c6900346cb5a7264576138997e09b4fb	0.0	0.0	0.0	0.0	0.0	0.0	14.0	0.0	0.0	0.0	0.0	0.0	0.0	4.0	0.0	0.0	0.0	0.0	0.0	0.0	9.0	0.0	0.0	12.0	0.0	0.0	3.0	0.0	0.0	0.0	0.0	0.0	D_0__Bacteria; D_1__Firmicutes; D_2__Clostridia; D_3__Clostridiales; D_4__Family XIII; D_5__S5-A14a; Ambiguous_taxa
6c035e1b2309b6deef9b58a38285fdef	28.0	23.0	17.0	17.0	18.0	11.0	0.0	37.0	0.0	18.0	11.0	0.0	18.0	0.0	25.0	13.0	8.0	25.0	116.0	6.0	0.0	62.0	13.0	0.0	0.0	25.0	21.0	0.0	0.0	16.0	56.0	29.0	D_0__Bacteria; D_1__Actinobacteria; D_2__Actinobacteria; D_3__Corynebacteriales; D_4__Corynebacteriaceae; D_5__Corynebacterium 1; Ambiguous_taxa
327ca7131db4e5616354b854f2327d50	0.0	0.0	0.0	0.0	0.0	0.0	0.0	0.0	0.0	0.0	11.0	0.0	0.0	0.0	0.0	0.0	0.0	0.0	0.0	5.0	0.0	0.0	0.0	0.0	0.0	0.0	0.0	0.0	0.0	0.0	0.0	0.0	D_0__Bacteria; D_1__Firmicutes; D_2__Bacilli; D_3__Bacillales; D_4__Bacillaceae; D_5__Bacillus; D_6__Bacillus clausii
6e38bebb4e5ee5ab505634c05195903e	0.0	0.0	0.0	0.0	0.0	0.0	0.0	4.0	0.0	0.0	0.0	0.0	0.0	0.0	0.0	0.0	0.0	0.0	0.0	0.0	0.0	0.0	0.0	18.0	0.0	0.0	0.0	0.0	0.0	0.0	0.0	0.0	D_0__Bacteria; D_1__Firmicutes; D_2__Bacilli; D_3__Lactobacillales; D_4__Enterococcaceae; D_5__Vagococcus; Ambiguous_taxa
9a2b712df80e3d57ad9a9065ac1e7b67	0.0	0.0	0.0	0.0	0.0	0.0	0.0	0.0	0.0	0.0	0.0	0.0	0.0	0.0	0.0	0.0	0.0	16.0	10.0	0.0	0.0	0.0	0.0	0.0	0.0	0.0	0.0	0.0	0.0	0.0	0.0	0.0	D_0__Bacteria; D_1__Firmicutes; D_2__Bacilli; D_3__Bacillales; D_4__Bacillaceae; D_5__Geobacillus; D_6__Parageobacillus toebii
e3f9bd260e28cda1470e2673b255db03	0.0	6.0	0.0	0.0	0.0	0.0	0.0	5.0	2.0	0.0	0.0	11.0	0.0	0.0	0.0	0.0	0.0	0.0	0.0	0.0	9.0	0.0	0.0	20.0	4.0	0.0	0.0	0.0	0.0	0.0	0.0	0.0	D_0__Bacteria; D_1__Actinobacteria; D_2__Actinobacteria; D_3__Micrococcales; D_4__Sanguibacteraceae; D_5__Sanguibacter; Ambiguous_taxa
613b8471d51b7930b2ff18fa0e3f6d35	0.0	0.0	0.0	0.0	0.0	0.0	0.0	0.0	0.0	0.0	0.0	0.0	0.0	0.0	0.0	0.0	0.0	0.0	0.0	0.0	13.0	16.0	0.0	0.0	0.0	0.0	0.0	0.0	6.0	0.0	0.0	0.0	D_0__Bacteria; D_1__Firmicutes; D_2__Clostridia; D_3__Clostridiales; D_4__Clostridiaceae 1; D_5__Clostridium sensu stricto 1
c8c9ec97698d4d05aa50bf39440157b2	0.0	0.0	0.0	0.0	0.0	0.0	0.0	0.0	0.0	4.0	0.0	0.0	0.0	0.0	0.0	0.0	0.0	0.0	0.0	0.0	0.0	0.0	0.0	0.0	0.0	0.0	0.0	0.0	0.0	0.0	3.0	0.0	D_0__Bacteria; D_1__Proteobacteria; D_2__Alphaproteobacteria; D_3__Rhizobiales; D_4__Hyphomicrobiaceae; D_5__Hyphomicrobium; D_6__uncultured bacterium
8cf9b02630e74386d1e7f316c3c9cebd	0.0	0.0	0.0	0.0	0.0	0.0	6.0	0.0	0.0	0.0	0.0	0.0	0.0	0.0	0.0	0.0	0.0	0.0	4.0	0.0	0.0	0.0	0.0	0.0	0.0	0.0	0.0	0.0	4.0	0.0	0.0	0.0	D_0__Bacteria; D_1__Actinobacteria; D_2__Actinobacteria; D_3__Micrococcales; D_4__Microbacteriaceae; D_5__Rathayibacter; Ambiguous_taxa
03bf194db964c1443b13a813c9254a58	0.0	14.0	0.0	0.0	0.0	0.0	0.0	0.0	0.0	0.0	0.0	0.0	0.0	0.0	0.0	0.0	0.0	0.0	0.0	0.0	0.0	0.0	0.0	0.0	0.0	0.0	47.0	0.0	0.0	0.0	0.0	0.0	D_0__Bacteria; D_1__Firmicutes; D_2__Bacilli; D_3__Bacillales; D_4__Bacillaceae; D_5__Geobacillus; D_6__Parageobacillus toebii
0cd7ce5537fd134a2fe38917358beecc	0.0	0.0	0.0	0.0	0.0	0.0	0.0	3.0	0.0	10.0	0.0	0.0	0.0	0.0	0.0	0.0	0.0	0.0	0.0	0.0	0.0	0.0	0.0	0.0	0.0	0.0	0.0	0.0	0.0	0.0	0.0	0.0	D_0__Bacteria; D_1__Proteobacteria; D_2__Gammaproteobacteria; D_3__Aeromonadales; D_4__Aeromonadaceae; D_5__Aeromonas
244a5870a0505ee2ed6458b67f266d70	0.0	6.0	0.0	0.0	0.0	0.0	16.0	0.0	0.0	0.0	0.0	0.0	11.0	0.0	0.0	0.0	0.0	0.0	0.0	0.0	0.0	0.0	0.0	0.0	0.0	0.0	0.0	0.0	0.0	0.0	5.0	0.0	D_0__Bacteria; D_1__Firmicutes; D_2__Clostridia; D_3__Clostridiales; D_4__Peptococcaceae; D_5__Peptococcus; D_6__uncultured bacterium
5dcfda72c0016d42c8d07369dad18ae9	0.0	0.0	0.0	0.0	0.0	0.0	0.0	0.0	0.0	0.0	0.0	0.0	0.0	0.0	0.0	0.0	0.0	0.0	0.0	0.0	0.0	25.0	0.0	0.0	0.0	0.0	0.0	0.0	0.0	0.0	17.0	0.0	D_0__Bacteria; D_1__Actinobacteria; D_2__Actinobacteria; D_3__Corynebacteriales; D_4__Corynebacteriaceae; D_5__Corynebacterium 1; Ambiguous_taxa
98769ec1e25598f14fb363d05445686d	0.0	0.0	0.0	0.0	0.0	0.0	0.0	0.0	0.0	0.0	0.0	0.0	0.0	0.0	0.0	0.0	0.0	0.0	0.0	0.0	0.0	0.0	0.0	0.0	4.0	0.0	0.0	0.0	0.0	3.0	0.0	0.0	D_0__Bacteria; D_1__Proteobacteria; D_2__Gammaproteobacteria; D_3__Betaproteobacteriales; D_4__Hydrogenophilaceae; D_5__Spirillum
4a6e61d351bda3a732c4fe31b4c5e968	23.0	32.0	0.0	13.0	0.0	20.0	0.0	32.0	0.0	0.0	0.0	17.0	14.0	0.0	0.0	0.0	17.0	14.0	40.0	0.0	14.0	70.0	22.0	0.0	0.0	14.0	13.0	0.0	0.0	103.0	27.0	13.0	D_0__Bacteria; D_1__Firmicutes; D_2__Bacilli; D_3__Bacillales; D_4__Staphylococcaceae; D_5__Staphylococcus; D_6__uncultured bacterium
10395d327d138408a87f4ce7d92f7800	0.0	0.0	0.0	0.0	0.0	0.0	0.0	0.0	0.0	0.0	0.0	0.0	0.0	0.0	0.0	0.0	0.0	0.0	0.0	0.0	0.0	0.0	0.0	20.0	0.0	0.0	0.0	0.0	17.0	0.0	0.0	0.0	D_0__Bacteria; D_1__Firmicutes; D_2__Bacilli; D_3__Lactobacillales; D_4__Lactobacillaceae; D_5__Lactobacillus; Ambiguous_taxa
bfe606e90d308141ccc0aae171e2e45e	0.0	0.0	0.0	0.0	0.0	0.0	0.0	0.0	6.0	0.0	0.0	0.0	0.0	4.0	0.0	0.0	0.0	0.0	5.0	0.0	0.0	0.0	0.0	0.0	0.0	0.0	0.0	0.0	3.0	0.0	0.0	0.0	D_0__Bacteria; D_1__Firmicutes; D_2__Clostridia; D_3__Clostridiales; D_4__Clostridiaceae 1; D_5__Clostridium sensu stricto 5; D_6__Clostridium algidicarnis
6aeffca77e7b782df90873cfe7df90f4	0.0	0.0	0.0	0.0	0.0	5.0	0.0	0.0	0.0	0.0	0.0	0.0	0.0	0.0	0.0	14.0	0.0	0.0	0.0	0.0	0.0	0.0	0.0	0.0	0.0	0.0	0.0	0.0	0.0	0.0	0.0	0.0	D_0__Bacteria; D_1__Proteobacteria; D_2__Gammaproteobacteria; D_3__Betaproteobacteriales; D_4__Burkholderiaceae; D_5__Cupriavidus; Ambiguous_taxa
9a1bb44af800286548e59b77c95af001	0.0	0.0	0.0	0.0	15.0	0.0	0.0	0.0	0.0	0.0	0.0	6.0	0.0	0.0	0.0	0.0	0.0	0.0	0.0	0.0	0.0	0.0	0.0	0.0	0.0	0.0	0.0	0.0	0.0	0.0	0.0	0.0	D_0__Bacteria; D_1__Firmicutes; D_2__Clostridia; D_3__Clostridiales; D_4__Clostridiaceae 1; D_5__Clostridium sensu stricto 1
3c7945f72825a046c092a9e500874b1f	136.0	117.0	86.0	147.0	38.0	42.0	85.0	286.0	21.0	38.0	98.0	30.0	24.0	0.0	100.0	227.0	0.0	247.0	369.0	39.0	0.0	132.0	85.0	0.0	0.0	64.0	73.0	0.0	26.0	89.0	0.0	66.0	D_0__Bacteria; D_1__Firmicutes; D_2__Bacilli; D_3__Bacillales; D_4__Staphylococcaceae; D_5__Staphylococcus; D_6__Staphylococcus sp. MRC5-3-1
711f5a6a84976a0c115b239d89529786	0.0	0.0	0.0	0.0	0.0	0.0	0.0	0.0	0.0	47.0	0.0	0.0	0.0	0.0	0.0	0.0	0.0	0.0	0.0	0.0	36.0	0.0	0.0	53.0	0.0	0.0	0.0	0.0	0.0	0.0	0.0	0.0	D_0__Bacteria; D_1__Firmicutes; D_2__Bacilli; D_3__Lactobacillales; D_4__Streptococcaceae; D_5__Lactococcus
c5b39451883dfa2e21e2d39d3566dde5	0.0	14.0	0.0	0.0	0.0	0.0	0.0	0.0	0.0	13.0	0.0	0.0	0.0	0.0	0.0	0.0	0.0	17.0	0.0	14.0	0.0	22.0	0.0	0.0	15.0	0.0	0.0	0.0	0.0	0.0	0.0	0.0	D_0__Bacteria; D_1__Firmicutes; D_2__Erysipelotrichia; D_3__Erysipelotrichales; D_4__Erysipelotrichaceae; D_5__Solobacterium; D_6__uncultured bacterium
05b9c70958c526b43a23a2461a20f037	0.0	0.0	0.0	0.0	0.0	0.0	0.0	0.0	0.0	0.0	0.0	0.0	0.0	0.0	0.0	0.0	0.0	0.0	4.0	0.0	0.0	0.0	4.0	0.0	0.0	0.0	0.0	0.0	0.0	7.0	0.0	0.0	D_0__Bacteria; D_1__Patescibacteria; D_2__Saccharimonadia; D_3__Saccharimonadales; D_4__Saccharimonadaceae; D_5__uncultured bacterium; D_6__uncultured bacterium
6531c93424366850e5b475ddf10a81b1	0.0	0.0	0.0	0.0	0.0	0.0	0.0	0.0	0.0	0.0	0.0	0.0	0.0	0.0	0.0	0.0	0.0	0.0	0.0	0.0	0.0	0.0	7.0	17.0	0.0	0.0	4.0	0.0	0.0	0.0	0.0	0.0	D_0__Bacteria; D_1__Firmicutes; D_2__Bacilli; D_3__Lactobacillales; D_4__Streptococcaceae; D_5__Lactococcus; D_6__uncultured Lactococcus sp.
8c9f511ebe16b340f6e83c5e01476fa9	17.0	20.0	0.0	0.0	5.0	0.0	0.0	0.0	0.0	0.0	4.0	0.0	0.0	0.0	0.0	0.0	0.0	11.0	0.0	0.0	0.0	9.0	0.0	0.0	0.0	0.0	3.0	0.0	0.0	0.0	0.0	0.0	D_0__Bacteria; D_1__Actinobacteria; D_2__Actinobacteria; D_3__Micrococcales; D_4__Sanguibacteraceae; D_5__Sanguibacter; Ambiguous_taxa
16ad984781c2f242338039b606b2ea55	0.0	0.0	0.0	0.0	0.0	0.0	0.0	10.0	0.0	0.0	0.0	0.0	0.0	0.0	0.0	0.0	0.0	0.0	7.0	0.0	0.0	6.0	0.0	0.0	0.0	0.0	0.0	0.0	0.0	0.0	0.0	0.0	D_0__Bacteria; D_1__Actinobacteria; D_2__Actinobacteria; D_3__Micrococcales; D_4__Microbacteriaceae; D_5__Leucobacter; Ambiguous_taxa
8f664f2f23ec02cc7ae2f54ac72285e5	5.0	22.0	13.0	9.0	0.0	0.0	126.0	14.0	196.0	188.0	0.0	129.0	0.0	115.0	11.0	18.0	15.0	12.0	8.0	7.0	197.0	16.0	140.0	223.0	144.0	17.0	204.0	8.0	138.0	11.0	28.0	79.0	D_0__Bacteria; D_1__Firmicutes; D_2__Bacilli; D_3__Lactobacillales; D_4__Lactobacillaceae; D_5__Lactobacillus; Ambiguous_taxa
1e27f471845d9f5bfbfac01677ccd79d	0.0	0.0	0.0	0.0	0.0	0.0	0.0	0.0	0.0	0.0	0.0	23.0	0.0	0.0	0.0	0.0	0.0	0.0	15.0	0.0	0.0	0.0	0.0	36.0	0.0	0.0	0.0	0.0	0.0	0.0	0.0	0.0	D_0__Bacteria; D_1__Firmicutes; D_2__Bacilli; D_3__Lactobacillales; D_4__Lactobacillaceae; D_5__Lactobacillus; D_6__Lactobacillus sp. HM20
c56e0869b51d5bbed46f60349af11876	0.0	0.0	0.0	0.0	0.0	0.0	0.0	0.0	0.0	36.0	0.0	0.0	0.0	0.0	0.0	0.0	0.0	0.0	0.0	0.0	4.0	0.0	0.0	0.0	0.0	0.0	0.0	0.0	0.0	0.0	0.0	0.0	D_0__Bacteria; D_1__Proteobacteria; D_2__Alphaproteobacteria; D_3__Caulobacterales; D_4__Caulobacteraceae; D_5__Caulobacter
d1ed8687781c4c8236feb854c9ad1cf8	21.0	29.0	0.0	0.0	0.0	12.0	0.0	9.0	0.0	0.0	12.0	0.0	0.0	0.0	0.0	0.0	0.0	12.0	0.0	0.0	0.0	9.0	6.0	0.0	0.0	0.0	0.0	4.0	0.0	0.0	0.0	0.0	D_0__Bacteria; D_1__Firmicutes; D_2__Bacilli; D_3__Bacillales; D_4__Family XII; D_5__Exiguobacterium; D_6__Exiguobacterium aurantiacum
bc66d9ffe617f2cfe7010e3a9e61d50f	0.0	17.0	0.0	0.0	0.0	0.0	24.0	15.0	0.0	25.0	0.0	0.0	21.0	0.0	0.0	0.0	6.0	0.0	0.0	8.0	0.0	0.0	0.0	0.0	0.0	0.0	0.0	0.0	0.0	0.0	0.0	0.0	D_0__Bacteria; D_1__Actinobacteria; D_2__Actinobacteria; D_3__Micrococcales; D_4__Microbacteriaceae; D_5__Plantibacter; Ambiguous_taxa
1c4cca634e65097c21e29c4da457a119	11.0	9.0	13.0	0.0	0.0	8.0	0.0	0.0	0.0	0.0	0.0	0.0	10.0	0.0	0.0	0.0	0.0	0.0	13.0	0.0	0.0	11.0	0.0	0.0	0.0	0.0	0.0	0.0	0.0	0.0	0.0	0.0	D_0__Bacteria; D_1__Actinobacteria; D_2__Actinobacteria; D_3__Corynebacteriales; D_4__Corynebacteriaceae; D_5__Corynebacterium 1; D_6__uncultured bacterium
2d57a50abdceb1715e5e4ac5240e9b19	0.0	124.0	64.0	0.0	0.0	0.0	0.0	67.0	0.0	0.0	85.0	0.0	46.0	0.0	45.0	63.0	58.0	70.0	46.0	0.0	42.0	52.0	61.0	66.0	0.0	58.0	0.0	0.0	0.0	49.0	37.0	67.0	D_0__Bacteria; D_1__Firmicutes; D_2__Bacilli; D_3__Lactobacillales; D_4__Lactobacillaceae; D_5__Lactobacillus; D_6__Lactobacillus sp. LA-6
7ce87f883ca5feef6761815ffa951f60	130.0	0.0	0.0	0.0	0.0	0.0	0.0	0.0	0.0	0.0	0.0	0.0	0.0	0.0	0.0	44.0	0.0	0.0	0.0	0.0	0.0	0.0	0.0	0.0	0.0	0.0	0.0	0.0	0.0	0.0	0.0	0.0	D_0__Bacteria; D_1__Fusobacteria; D_2__Fusobacteriia; D_3__Fusobacteriales; D_4__Fusobacteriaceae; D_5__Cetobacterium
f13fa8ec0e60847b2d7737a68c57825f	16.0	59.0	55.0	7.0	6.0	19.0	23.0	28.0	45.0	78.0	44.0	18.0	0.0	25.0	11.0	28.0	16.0	29.0	28.0	4.0	45.0	38.0	57.0	90.0	31.0	23.0	32.0	9.0	30.0	23.0	7.0	31.0	D_0__Bacteria; D_1__Firmicutes; D_2__Clostridia; D_3__Clostridiales; D_4__Ruminococcaceae; D_5__Ethanoligenens; D_6__uncultured bacterium
c051372b607bf96c71a272e1a5b133c1	0.0	0.0	0.0	0.0	0.0	0.0	0.0	0.0	0.0	0.0	0.0	0.0	0.0	0.0	0.0	0.0	0.0	12.0	0.0	0.0	0.0	0.0	0.0	0.0	0.0	0.0	0.0	0.0	0.0	12.0	0.0	0.0	D_0__Bacteria; D_1__Firmicutes; D_2__Bacilli; D_3__Lactobacillales; D_4__Lactobacillaceae; D_5__Lactobacillus; D_6__Lactobacillus fermentum
2a112c9e5cff8c15aed7c862cf3248d4	0.0	6.0	0.0	0.0	0.0	0.0	0.0	0.0	0.0	0.0	0.0	0.0	0.0	0.0	0.0	0.0	0.0	0.0	0.0	0.0	0.0	0.0	0.0	0.0	0.0	0.0	0.0	0.0	0.0	0.0	0.0	3.0	D_0__Bacteria; D_1__Firmicutes; D_2__Negativicutes; D_3__Selenomonadales; D_4__Veillonellaceae; D_5__Veillonella; Ambiguous_taxa
4b99a3cf4c5c7d5dcc6761085f6ba347	0.0	0.0	0.0	0.0	0.0	0.0	6.0	0.0	0.0	0.0	0.0	0.0	0.0	0.0	0.0	0.0	0.0	0.0	0.0	0.0	0.0	0.0	0.0	0.0	0.0	3.0	10.0	0.0	0.0	0.0	0.0	0.0	D_0__Bacteria; D_1__Actinobacteria; D_2__Coriobacteriia; D_3__Coriobacteriales; D_4__Atopobiaceae; D_5__Olsenella; Ambiguous_taxa
c495e7ec60491b0feaa955653adb10b1	0.0	57.0	0.0	0.0	0.0	50.0	44.0	0.0	96.0	189.0	0.0	38.0	24.0	45.0	0.0	0.0	32.0	58.0	37.0	45.0	94.0	0.0	84.0	128.0	45.0	0.0	44.0	0.0	54.0	0.0	50.0	53.0	D_0__Bacteria; D_1__Firmicutes; D_2__Bacilli; D_3__Lactobacillales; D_4__Streptococcaceae; D_5__Lactococcus; Ambiguous_taxa
0abadce18864a0a4ace97f1a3a551c29	0.0	0.0	0.0	0.0	0.0	0.0	0.0	0.0	0.0	0.0	0.0	0.0	0.0	0.0	0.0	0.0	0.0	0.0	0.0	0.0	15.0	0.0	0.0	0.0	0.0	0.0	0.0	0.0	0.0	0.0	3.0	0.0	D_0__Bacteria; D_1__Firmicutes; D_2__Clostridia; D_3__Clostridiales; D_4__Lachnospiraceae
885b1af1bc8e8dd220880f6f37cf29eb	0.0	0.0	0.0	0.0	0.0	0.0	8.0	0.0	20.0	12.0	0.0	11.0	0.0	0.0	0.0	0.0	0.0	0.0	0.0	0.0	31.0	0.0	0.0	66.0	0.0	0.0	23.0	0.0	0.0	0.0	0.0	0.0	D_0__Bacteria; D_1__Firmicutes; D_2__Bacilli; D_3__Lactobacillales; D_4__Streptococcaceae; D_5__Lactococcus; Ambiguous_taxa
db0e36283f0d9db5a220ae7e546b508a	0.0	44.0	0.0	18.0	17.0	19.0	0.0	52.0	0.0	0.0	0.0	0.0	0.0	0.0	20.0	20.0	0.0	29.0	19.0	0.0	11.0	43.0	7.0	0.0	0.0	0.0	15.0	0.0	0.0	0.0	0.0	19.0	D_0__Bacteria; D_1__Firmicutes; D_2__Bacilli; D_3__Bacillales; D_4__Bacillaceae; D_5__uncultured; D_6__uncultured bacterium
22eb050d9abac5bb620f4156ae6875cd	0.0	0.0	0.0	0.0	0.0	0.0	4.0	0.0	0.0	0.0	0.0	0.0	0.0	0.0	0.0	0.0	0.0	0.0	0.0	0.0	0.0	0.0	0.0	0.0	0.0	0.0	0.0	0.0	5.0	0.0	0.0	0.0	D_0__Bacteria; D_1__Proteobacteria; D_2__Gammaproteobacteria; D_3__Enterobacteriales; D_4__Enterobacteriaceae; D_5__Kluyvera
ace8602bfb8f15388fa11f15f312b364	0.0	0.0	0.0	0.0	0.0	0.0	0.0	0.0	10.0	0.0	0.0	9.0	0.0	0.0	0.0	0.0	0.0	0.0	0.0	0.0	0.0	0.0	0.0	6.0	0.0	0.0	9.0	0.0	0.0	0.0	0.0	0.0	D_0__Bacteria; D_1__Firmicutes; D_2__Clostridia; D_3__Clostridiales; D_4__Peptostreptococcaceae; D_5__Peptostreptococcus; Ambiguous_taxa
801a0487ead392345b1684710311ccf7	0.0	0.0	0.0	0.0	0.0	0.0	0.0	4.0	0.0	0.0	0.0	0.0	0.0	0.0	0.0	0.0	0.0	0.0	0.0	3.0	0.0	4.0	0.0	0.0	0.0	0.0	0.0	0.0	0.0	0.0	0.0	0.0	D_0__Bacteria; D_1__Actinobacteria; D_2__Actinobacteria; D_3__Micrococcales; D_4__Micrococcaceae; D_5__Yaniella; Ambiguous_taxa
b95d092c79a2a1e2e6423f1a31887f57	0.0	0.0	0.0	0.0	0.0	4.0	0.0	0.0	0.0	0.0	0.0	0.0	0.0	0.0	0.0	0.0	0.0	0.0	0.0	4.0	0.0	0.0	0.0	0.0	0.0	0.0	0.0	0.0	0.0	0.0	0.0	0.0	D_0__Bacteria; D_1__Firmicutes; D_2__Clostridia; D_3__Clostridiales; D_4__Caldicoprobacteraceae; D_5__Caldicoprobacter; D_6__uncultured bacterium
ee5df9644aded84ff98d9a4c2b555c33	0.0	0.0	0.0	0.0	0.0	0.0	0.0	0.0	0.0	8.0	3.0	0.0	0.0	0.0	0.0	0.0	0.0	0.0	0.0	0.0	0.0	0.0	0.0	0.0	0.0	0.0	0.0	0.0	0.0	0.0	0.0	0.0	D_0__Bacteria; D_1__Firmicutes; D_2__Bacilli; D_3__Lactobacillales; D_4__Carnobacteriaceae; D_5__Granulicatella; D_6__Granulicatella balaenopterae
3b8c71bd4f3193d7048444fed030dcd7	0.0	0.0	0.0	0.0	0.0	6.0	0.0	0.0	0.0	0.0	0.0	0.0	0.0	0.0	0.0	0.0	0.0	0.0	0.0	0.0	0.0	0.0	4.0	0.0	0.0	0.0	0.0	0.0	0.0	0.0	0.0	0.0	D_0__Bacteria; D_1__Actinobacteria; D_2__Actinobacteria; D_3__Micrococcales; D_4__Microbacteriaceae; D_5__Leucobacter; D_6__uncultured Leucobacter sp.
d1c4dc5b32c8ac3f9dd0c39b2606d18b	0.0	0.0	0.0	0.0	0.0	0.0	0.0	0.0	0.0	0.0	25.0	0.0	0.0	0.0	0.0	0.0	0.0	0.0	0.0	0.0	0.0	0.0	0.0	3.0	0.0	0.0	0.0	0.0	0.0	0.0	0.0	0.0	D_0__Bacteria; D_1__Patescibacteria; D_2__Berkelbacteria; D_3__uncultured soil bacterium; D_4__uncultured soil bacterium; D_5__uncultured soil bacterium; D_6__uncultured soil bacterium
4842e18da8d7702b740f51ba61a67318	16.0	119.0	124.0	20.0	43.0	19.0	28.0	183.0	417.0	1617.0	209.0	200.0	1587.0	7.0	40.0	0.0	0.0	160.0	0.0	0.0	18.0	90.0	53.0	1702.0	23.0	77.0	106.0	320.0	38.0	5209.0	24.0	978.0	D_0__Bacteria; D_1__Proteobacteria; D_2__Gammaproteobacteria; D_3__Vibrionales; D_4__Vibrionaceae; D_5__Photobacterium
65e49f85abb800a9b36daa3ade0b8290	0.0	0.0	4.0	0.0	0.0	0.0	0.0	0.0	0.0	10.0	0.0	0.0	0.0	0.0	0.0	0.0	0.0	0.0	0.0	0.0	0.0	0.0	0.0	0.0	0.0	0.0	0.0	0.0	0.0	0.0	0.0	0.0	D_0__Bacteria; D_1__Actinobacteria; D_2__Acidimicrobiia; D_3__Actinomarinales; D_4__Actinomarinaceae; D_5__Candidatus Actinomarina
3d2f3f65692e1dad575f3d84e3213da1	0.0	0.0	3.0	0.0	0.0	0.0	0.0	0.0	0.0	0.0	0.0	0.0	0.0	0.0	0.0	0.0	0.0	0.0	0.0	0.0	0.0	0.0	0.0	0.0	0.0	0.0	0.0	0.0	0.0	0.0	5.0	0.0	D_0__Bacteria; D_1__Proteobacteria; D_2__Alphaproteobacteria; D_3__Sphingomonadales; D_4__Sphingomonadaceae; D_5__Sphingorhabdus; Ambiguous_taxa
024d7382b57a86eaa8df55f19843d45d	0.0	0.0	0.0	0.0	0.0	0.0	3.0	0.0	0.0	0.0	0.0	0.0	0.0	0.0	0.0	0.0	0.0	0.0	0.0	0.0	8.0	0.0	0.0	0.0	0.0	0.0	0.0	0.0	0.0	0.0	0.0	4.0	D_0__Bacteria; D_1__Bacteroidetes; D_2__Bacteroidia; D_3__Bacteroidales; D_4__Prevotellaceae; D_5__Prevotella 9
cfa122d0be9f3b6f1268ac9ee93dfc8d	0.0	0.0	14.0	0.0	0.0	0.0	14.0	0.0	0.0	0.0	0.0	0.0	0.0	0.0	0.0	0.0	0.0	0.0	0.0	0.0	0.0	0.0	0.0	0.0	0.0	0.0	0.0	0.0	0.0	0.0	0.0	0.0	D_0__Bacteria; D_1__Firmicutes; D_2__Clostridia; D_3__Clostridiales; D_4__Family XI; D_5__Tissierella; D_6__uncultured bacterium
c2d92cff769a427044c60dd42dec4730	0.0	8.0	0.0	0.0	0.0	0.0	0.0	0.0	17.0	26.0	0.0	0.0	5.0	0.0	8.0	0.0	0.0	0.0	0.0	0.0	0.0	0.0	0.0	0.0	0.0	0.0	0.0	0.0	0.0	0.0	14.0	0.0	D_0__Bacteria; D_1__Actinobacteria; D_2__Actinobacteria; D_3__Micrococcales; D_4__Microbacteriaceae; D_5__Curtobacterium; Ambiguous_taxa
7707013ac00d48c6b5b2d66d2fb30fa0	0.0	0.0	0.0	0.0	0.0	0.0	0.0	0.0	20.0	0.0	0.0	0.0	0.0	0.0	0.0	0.0	0.0	0.0	0.0	0.0	14.0	0.0	0.0	12.0	0.0	0.0	0.0	0.0	5.0	0.0	0.0	6.0	D_0__Bacteria; D_1__Proteobacteria; D_2__Alphaproteobacteria; D_3__Rhizobiales; D_4__Xanthobacteraceae; D_5__Xanthobacter
907c667c1ef695aea285c6859d8199bf	0.0	0.0	0.0	0.0	0.0	5.0	0.0	0.0	0.0	0.0	0.0	0.0	8.0	0.0	0.0	0.0	0.0	0.0	5.0	0.0	0.0	0.0	0.0	0.0	0.0	0.0	0.0	0.0	0.0	0.0	0.0	0.0	D_0__Bacteria; D_1__Proteobacteria; D_2__Alphaproteobacteria; D_3__Rhizobiales; D_4__Devosiaceae; D_5__Devosia; Ambiguous_taxa
3b4fe6bd1e5369be288e412cb1a1866b	50.0	83.0	42.0	37.0	25.0	43.0	76.0	43.0	70.0	155.0	59.0	36.0	49.0	49.0	0.0	50.0	63.0	68.0	46.0	46.0	100.0	56.0	70.0	115.0	80.0	41.0	50.0	27.0	72.0	0.0	59.0	54.0	D_0__Bacteria; D_1__Firmicutes; D_2__Bacilli; D_3__Lactobacillales; D_4__Lactobacillaceae; D_5__Lactobacillus; Ambiguous_taxa
01fe71c70a5ae82dbabd619ef97e9447	161.0	327.0	156.0	151.0	69.0	152.0	107.0	202.0	101.0	145.0	164.0	69.0	180.0	55.0	111.0	132.0	150.0	192.0	207.0	99.0	166.0	212.0	200.0	222.0	129.0	206.0	94.0	65.0	95.0	160.0	117.0	196.0	D_0__Bacteria; D_1__Firmicutes; D_2__Bacilli; D_3__Lactobacillales; D_4__Lactobacillaceae; D_5__Lactobacillus
c436051f63516c0539d0291fe6522b5d	0.0	0.0	0.0	0.0	0.0	0.0	1.0	0.0	4.0	6.0	8.0	1.0	6.0	0.0	0.0	0.0	6.0	0.0	0.0	0.0	3.0	0.0	0.0	1.0	7.0	0.0	1.0	4.0	14.0	0.0	8.0	10.0	D_0__Bacteria; D_1__Firmicutes; D_2__Bacilli; D_3__Lactobacillales; D_4__Lactobacillaceae; D_5__Lactobacillus; D_6__bacterium Te52A
aacc8506a5515a1069f0cd08c10fc865	0.0	0.0	0.0	0.0	0.0	0.0	0.0	16.0	0.0	0.0	0.0	0.0	0.0	0.0	2.0	0.0	0.0	0.0	0.0	0.0	0.0	0.0	0.0	0.0	0.0	0.0	0.0	0.0	0.0	0.0	0.0	0.0	D_0__Bacteria; D_1__Firmicutes; D_2__Bacilli; D_3__Bacillales; D_4__Planococcaceae; D_5__Lysinibacillus; Ambiguous_taxa
03654fb5376fab93820653f8ccaa8f20	0.0	0.0	0.0	11.0	0.0	0.0	0.0	0.0	0.0	0.0	36.0	14.0	0.0	0.0	0.0	5.0	0.0	0.0	0.0	0.0	0.0	0.0	0.0	0.0	0.0	0.0	11.0	0.0	6.0	0.0	0.0	0.0	D_0__Bacteria; D_1__Proteobacteria; D_2__Gammaproteobacteria; D_3__Pseudomonadales; D_4__Pseudomonadaceae; D_5__Pseudomonas

## Sheet: Final ASVs for mucosa
ASV ID	201	205	209	217	221	225	229	233	241	245	249	253	257	261	202	210	214	218	222	226	230	234	238	242	246	250	254	258	262	207	215	239
b09a19252c393950a1b196f6424ff426	634.0	4082.0	16129.0	1672.0	886.0	182.0	11305.0	253.0	1382.0	911.0	1125.0	382.0	393.0	72.0	212.0	67.0	6.0	3204.0	7092.0	112.0	582.0	3401.0	603.0	1159.0	108.0	2815.0	1282.0	2702.0	641.0	854.0	815.0	3922.0	D_0__Bacteria; D_1__Tenericutes; D_2__Mollicutes; D_3__Mycoplasmatales; D_4__Mycoplasmataceae; D_5__Mycoplasma; D_6__uncultured bacterium
ba9e7d5e3d3b4fd2ebb6c79af2894344	78.0	0.0	2102.0	0.0	47.0	0.0	0.0	693.0	0.0	0.0	0.0	222.0	0.0	0.0	0.0	0.0	0.0	0.0	0.0	83.0	60.0	734.0	0.0	0.0	0.0	66.0	0.0	0.0	11.0	77.0	0.0	2248.0	D_0__Bacteria; D_1__Firmicutes; D_2__Bacilli; D_3__Bacillales; D_4__Planococcaceae; D_5__Kurthia; D_6__Kurthia sp. PAOGL173
27a641e40e0825ed64d91ff4fae754af	0.0	0.0	0.0	0.0	0.0	0.0	0.0	0.0	0.0	0.0	0.0	0.0	0.0	0.0	0.0	0.0	0.0	158.0	0.0	0.0	0.0	16.0	0.0	0.0	0.0	0.0	0.0	0.0	0.0	0.0	0.0	0.0	D_0__Bacteria; D_1__Firmicutes; D_2__Bacilli; D_3__Bacillales; D_4__Staphylococcaceae; D_5__Staphylococcus; D_6__Staphylococcus kloosii
a6c98a3fdbedd9741c7dbc8b11f2d260	0.0	0.0	181.0	0.0	0.0	0.0	0.0	818.0	0.0	0.0	0.0	0.0	0.0	0.0	0.0	0.0	0.0	396.0	1161.0	53.0	0.0	106.0	0.0	0.0	0.0	0.0	0.0	121.0	3.0	0.0	55.0	199.0	D_0__Bacteria; D_1__Firmicutes; D_2__Bacilli; D_3__Lactobacillales; D_4__Leuconostocaceae; D_5__Weissella; D_6__uncultured bacterium
6dea79bc4fe0b10cf0e7f9191ed615c9	0.0	0.0	0.0	0.0	51.0	0.0	0.0	211.0	0.0	0.0	0.0	0.0	0.0	0.0	0.0	0.0	0.0	0.0	0.0	0.0	0.0	0.0	0.0	0.0	0.0	0.0	0.0	0.0	0.0	0.0	0.0	0.0	D_0__Bacteria; D_1__Proteobacteria; D_2__Alphaproteobacteria; D_3__Sphingomonadales; D_4__Sphingomonadaceae; D_5__Polymorphobacter
e9e5e56952cea1538b6d2f56c88fe28d	30.0	0.0	235.0	0.0	46.0	0.0	0.0	0.0	0.0	0.0	0.0	0.0	0.0	0.0	0.0	0.0	0.0	0.0	0.0	0.0	0.0	0.0	0.0	0.0	0.0	0.0	0.0	0.0	0.0	0.0	0.0	0.0	D_0__Bacteria; D_1__Cyanobacteria; D_2__Oxyphotobacteria; D_3__Synechococcales; D_4__Cyanobiaceae
659daa7ec622f56badbbb0c9185d0681	0.0	0.0	141.0	0.0	0.0	0.0	0.0	0.0	0.0	0.0	0.0	0.0	0.0	0.0	0.0	0.0	0.0	0.0	0.0	0.0	0.0	203.0	0.0	0.0	0.0	0.0	0.0	0.0	0.0	0.0	0.0	0.0	D_0__Bacteria; D_1__Firmicutes; D_2__Bacilli; D_3__Lactobacillales; D_4__Lactobacillaceae; D_5__Lactobacillus
8cac6dea7eabac0e3c839311192c859c	0.0	0.0	115.0	0.0	0.0	0.0	0.0	0.0	0.0	0.0	0.0	0.0	0.0	0.0	0.0	0.0	0.0	0.0	0.0	0.0	0.0	0.0	0.0	0.0	0.0	0.0	0.0	0.0	0.0	0.0	33.0	0.0	D_0__Bacteria; D_1__Cyanobacteria; D_2__Oxyphotobacteria; D_3__Synechococcales; D_4__Cyanobiaceae; D_5__Synechococcus CC9902
1bf664b32cfe7c2e2442cf0e4f0089ff	124.0	0.0	107.0	0.0	97.0	0.0	303.0	630.0	0.0	0.0	0.0	0.0	0.0	0.0	0.0	0.0	0.0	0.0	0.0	14.0	0.0	133.0	0.0	67.0	0.0	213.0	790.0	0.0	0.0	160.0	13.0	0.0	D_0__Bacteria; D_1__Firmicutes; D_2__Bacilli; D_3__Lactobacillales; D_4__Streptococcaceae; D_5__Lactococcus; D_6__Lactococcus hircilactis
4bcd58568823f2cd0502492568d66fdb	0.0	0.0	50.0	0.0	0.0	0.0	0.0	0.0	0.0	0.0	0.0	0.0	0.0	0.0	0.0	0.0	0.0	0.0	0.0	0.0	8.0	106.0	0.0	0.0	0.0	0.0	0.0	0.0	0.0	0.0	0.0	0.0	D_0__Bacteria; D_1__Firmicutes; D_2__Bacilli; D_3__Bacillales; D_4__Bacillaceae; D_5__uncultured; D_6__uncultured bacterium
9455ad9c70152d71c93d914573e43182	0.0	0.0	0.0	0.0	0.0	0.0	0.0	0.0	0.0	0.0	0.0	0.0	44.0	0.0	0.0	0.0	0.0	0.0	0.0	0.0	0.0	0.0	0.0	0.0	0.0	1629.0	0.0	0.0	0.0	241.0	0.0	478.0	D_0__Bacteria; D_1__Proteobacteria; D_2__Gammaproteobacteria; D_3__Vibrionales; D_4__Vibrionaceae; D_5__Photobacterium
8e8d924cdab635e95380bda499c11385	653.0	904.0	2726.0	654.0	452.0	3.0	969.0	1322.0	0.0	0.0	0.0	0.0	0.0	118.0	0.0	0.0	79.0	1130.0	897.0	73.0	93.0	893.0	271.0	0.0	82.0	1371.0	0.0	302.0	38.0	897.0	304.0	235.0	D_0__Bacteria; D_1__Firmicutes; D_2__Bacilli; D_3__Lactobacillales; D_4__Lactobacillaceae; D_5__Lactobacillus; D_6__Lactobacillus fermentum
575ace4e5d2121aee7342af842538309	0.0	0.0	100.0	0.0	51.0	0.0	0.0	411.0	0.0	0.0	0.0	0.0	0.0	0.0	0.0	0.0	0.0	0.0	0.0	0.0	0.0	0.0	0.0	0.0	0.0	0.0	0.0	0.0	0.0	165.0	0.0	0.0	D_0__Bacteria; D_1__Firmicutes; D_2__Bacilli; D_3__Lactobacillales; D_4__Lactobacillaceae; D_5__Lactobacillus; D_6__Lactobacillus fermentum
6cd88a55aa80bfd967db7e6ac215af1c	33.0	0.0	0.0	0.0	0.0	0.0	0.0	16.0	0.0	0.0	0.0	0.0	0.0	0.0	0.0	0.0	0.0	0.0	0.0	0.0	0.0	0.0	0.0	0.0	0.0	0.0	0.0	0.0	0.0	0.0	0.0	0.0	D_0__Bacteria; D_1__Firmicutes; D_2__Bacilli; D_3__Lactobacillales; D_4__Leuconostocaceae; D_5__Leuconostoc; Ambiguous_taxa
c7e0baccd98267bee969ae9d0f740b18	0.0	0.0	0.0	0.0	0.0	0.0	282.0	74.0	245.0	0.0	0.0	0.0	35.0	0.0	0.0	0.0	0.0	205.0	0.0	0.0	26.0	26.0	0.0	0.0	103.0	0.0	0.0	0.0	20.0	0.0	0.0	0.0	D_0__Bacteria; D_1__Bacteroidetes; D_2__Bacteroidia; D_3__Flavobacteriales; D_4__Flavobacteriaceae; D_5__Flavobacterium
bc6a95f64a9b9666dddd19f4cf51fb3d	0.0	0.0	0.0	0.0	0.0	0.0	0.0	0.0	0.0	0.0	28.0	122.0	0.0	0.0	7.0	0.0	0.0	0.0	0.0	0.0	0.0	0.0	0.0	0.0	0.0	0.0	0.0	0.0	0.0	0.0	0.0	74.0	D_0__Bacteria; D_1__Proteobacteria; D_2__Gammaproteobacteria; D_3__Betaproteobacteriales; D_4__Burkholderiaceae; D_5__Limnohabitans
8b13c3845350d7b1ece9440cb997939a	0.0	0.0	0.0	0.0	0.0	0.0	0.0	0.0	0.0	0.0	0.0	0.0	0.0	0.0	0.0	0.0	0.0	0.0	0.0	0.0	0.0	23.0	0.0	0.0	0.0	0.0	0.0	0.0	0.0	0.0	0.0	188.0	D_0__Bacteria; D_1__Actinobacteria; D_2__Actinobacteria; D_3__Corynebacteriales; D_4__Corynebacteriaceae; D_5__Corynebacterium 1; D_6__Corynebacterium aurimucosum ATCC 700975
979254db98a610dd35d2f38dbdb367de	0.0	0.0	0.0	0.0	0.0	0.0	0.0	123.0	1053.0	0.0	0.0	0.0	0.0	0.0	0.0	0.0	0.0	0.0	0.0	0.0	0.0	0.0	0.0	0.0	0.0	655.0	0.0	0.0	0.0	0.0	0.0	0.0	D_0__Bacteria; D_1__Actinobacteria; D_2__Actinobacteria; D_3__Frankiales; D_4__Sporichthyaceae; D_5__Candidatus Planktophila
7009bdeba7567616119326bd9b234834	0.0	0.0	0.0	0.0	8.0	0.0	0.0	0.0	0.0	0.0	0.0	0.0	0.0	0.0	4.0	0.0	0.0	0.0	0.0	0.0	0.0	0.0	0.0	0.0	0.0	0.0	0.0	0.0	7.0	22.0	0.0	0.0	D_0__Bacteria; D_1__Patescibacteria; D_2__Parcubacteria; D_3__Candidatus Nomurabacteria; D_4__uncultured bacterium; D_5__uncultured bacterium; D_6__uncultured bacterium
18a28fcad7f1efdc82d45db22e62de0c	0.0	0.0	60.0	0.0	0.0	0.0	0.0	166.0	0.0	0.0	0.0	0.0	0.0	0.0	0.0	0.0	0.0	0.0	0.0	0.0	0.0	0.0	0.0	0.0	0.0	0.0	0.0	0.0	0.0	0.0	0.0	0.0	D_0__Bacteria; D_1__Firmicutes; D_2__Bacilli; D_3__Lactobacillales; D_4__Leuconostocaceae; D_5__Weissella; D_6__uncultured Lactobacillus sp.
aa045b62fec67c0a85ace725dc4311f7	0.0	0.0	0.0	0.0	0.0	0.0	0.0	0.0	0.0	0.0	0.0	0.0	0.0	0.0	0.0	0.0	0.0	0.0	0.0	0.0	0.0	0.0	0.0	0.0	0.0	0.0	0.0	232.0	10.0	0.0	0.0	0.0	D_0__Bacteria; D_1__Proteobacteria; D_2__Gammaproteobacteria; D_3__Xanthomonadales; D_4__Xanthomonadaceae; D_5__Arenimonas; Ambiguous_taxa
bfea8794cfd702cac5eb70a442081066	0.0	0.0	0.0	0.0	0.0	0.0	16.0	0.0	0.0	0.0	0.0	0.0	0.0	0.0	0.0	0.0	0.0	0.0	0.0	0.0	0.0	0.0	2.0	0.0	0.0	0.0	0.0	0.0	0.0	0.0	0.0	0.0	D_0__Bacteria; D_1__Patescibacteria; D_2__Parcubacteria; D_3__uncultured bacterium; D_4__uncultured bacterium; D_5__uncultured bacterium; D_6__uncultured bacterium
12cf46645d3397c89b31a697b613cc61	0.0	0.0	0.0	0.0	0.0	0.0	0.0	389.0	0.0	0.0	0.0	0.0	0.0	0.0	0.0	0.0	0.0	0.0	0.0	0.0	0.0	25.0	0.0	0.0	0.0	0.0	0.0	0.0	0.0	0.0	0.0	170.0	D_0__Bacteria; D_1__Actinobacteria; D_2__Actinobacteria; D_3__Micrococcales; D_4__Brevibacteriaceae; D_5__Brevibacterium; D_6__uncultured Brevibacterium sp.
3dc1d4400d22fa7a4e7c8ac8a9a8722d	0.0	0.0	0.0	0.0	0.0	0.0	0.0	0.0	0.0	0.0	0.0	75.0	0.0	0.0	0.0	0.0	0.0	0.0	0.0	2.0	0.0	0.0	0.0	0.0	0.0	100.0	0.0	0.0	0.0	0.0	50.0	0.0	D_0__Bacteria; D_1__Dependentiae; D_2__Babeliae; D_3__Babeliales; D_4__Babeliaceae; D_5__uncultured bacterium; D_6__uncultured bacterium
474a88e1502615a95db9c84c079f5022	0.0	0.0	0.0	0.0	90.0	0.0	0.0	0.0	0.0	0.0	0.0	0.0	0.0	0.0	0.0	0.0	0.0	0.0	0.0	0.0	0.0	0.0	0.0	0.0	0.0	0.0	0.0	0.0	0.0	0.0	18.0	0.0	D_0__Bacteria; D_1__Bacteroidetes; D_2__Bacteroidia; D_3__Chitinophagales; D_4__37-13; D_5__metagenome; D_6__metagenome
ede646ba8edf3073f5b2ece2db07f465	0.0	0.0	16.0	0.0	0.0	0.0	0.0	0.0	0.0	0.0	0.0	0.0	0.0	0.0	37.0	0.0	0.0	0.0	0.0	0.0	0.0	0.0	0.0	0.0	0.0	0.0	0.0	0.0	0.0	0.0	0.0	0.0	D_0__Bacteria; D_1__Proteobacteria; D_2__Gammaproteobacteria; D_3__Betaproteobacteriales; D_4__Burkholderiaceae; D_5__Collimonas; Ambiguous_taxa
cde2292bc1c633b1afae68a0c643db70	0.0	0.0	0.0	0.0	0.0	0.0	0.0	0.0	0.0	0.0	0.0	0.0	0.0	0.0	0.0	0.0	0.0	0.0	91.0	0.0	0.0	6.0	0.0	0.0	0.0	0.0	0.0	0.0	0.0	0.0	0.0	0.0	D_0__Bacteria; D_1__Patescibacteria; D_2__Parcubacteria; D_3__Candidatus Kaiserbacteria; D_4__uncultured bacterium; D_5__uncultured bacterium; D_6__uncultured bacterium
71e78a60bc6bd1257ba0687a1a67842a	0.0	0.0	5.0	0.0	0.0	0.0	0.0	0.0	0.0	0.0	0.0	0.0	0.0	0.0	0.0	0.0	0.0	0.0	0.0	0.0	0.0	0.0	0.0	0.0	7.0	0.0	0.0	0.0	0.0	0.0	0.0	0.0	D_0__Bacteria; D_1__Patescibacteria; D_2__Parcubacteria; D_3__Candidatus Nomurabacteria; D_4__wastewater metagenome; D_5__wastewater metagenome; D_6__wastewater metagenome
284f31545398a32d75e5553fcef748b3	0.0	0.0	0.0	0.0	0.0	0.0	0.0	71.0	0.0	0.0	0.0	0.0	15.0	0.0	0.0	0.0	0.0	0.0	0.0	0.0	0.0	0.0	0.0	0.0	0.0	0.0	0.0	0.0	0.0	0.0	0.0	0.0	D_0__Bacteria; D_1__Proteobacteria; D_2__Gammaproteobacteria; D_3__Betaproteobacteriales; D_4__Burkholderiaceae
5ca965eaf70842b244f44fa0b4c6cc75	0.0	0.0	0.0	0.0	0.0	47.0	0.0	0.0	0.0	0.0	0.0	0.0	0.0	0.0	0.0	0.0	0.0	0.0	200.0	0.0	0.0	0.0	0.0	0.0	0.0	0.0	0.0	0.0	0.0	0.0	0.0	0.0	D_0__Bacteria; D_1__Bacteroidetes; D_2__Bacteroidia; D_3__Cytophagales; D_4__Spirosomaceae; D_5__Pseudarcicella; Ambiguous_taxa
6bee43661b6bc57a3aed52dab04958bf	0.0	0.0	3.0	0.0	0.0	0.0	0.0	0.0	0.0	0.0	0.0	0.0	0.0	0.0	25.0	0.0	0.0	0.0	0.0	0.0	0.0	0.0	0.0	0.0	0.0	0.0	0.0	0.0	0.0	0.0	0.0	0.0	D_0__Bacteria; D_1__Proteobacteria; D_2__Gammaproteobacteria; D_3__Betaproteobacteriales; D_4__Burkholderiaceae; D_5__Comamonas; D_6__uncultured Comamonas sp.
836b337a463238cc56a7a37226ecebb5	0.0	0.0	0.0	436.0	0.0	0.0	0.0	0.0	0.0	0.0	0.0	0.0	0.0	0.0	11.0	0.0	0.0	0.0	0.0	0.0	0.0	0.0	0.0	0.0	30.0	0.0	0.0	0.0	0.0	0.0	0.0	0.0	D_0__Bacteria; D_1__Bacteroidetes; D_2__Bacteroidia; D_3__Flavobacteriales; D_4__Crocinitomicaceae; D_5__Fluviicola
4edf12558851fa9d18c7e601e7cf03fa	337.0	1258.0	1517.0	234.0	42.0	0.0	1632.0	644.0	0.0	1366.0	0.0	0.0	0.0	0.0	0.0	0.0	0.0	1047.0	3269.0	367.0	96.0	439.0	253.0	0.0	0.0	0.0	870.0	0.0	0.0	592.0	0.0	1454.0	D_0__Bacteria; D_1__Firmicutes; D_2__Bacilli; D_3__Lactobacillales; D_4__Lactobacillaceae; D_5__Lactobacillus
4b591d3a7e809eee6576b38873a37acd	0.0	0.0	36.0	0.0	0.0	0.0	0.0	42.0	0.0	0.0	0.0	0.0	0.0	0.0	0.0	0.0	0.0	0.0	0.0	0.0	0.0	0.0	70.0	206.0	0.0	0.0	0.0	77.0	0.0	250.0	0.0	170.0	D_0__Bacteria; D_1__Actinobacteria; D_2__Actinobacteria; D_3__Propionibacteriales; D_4__Propionibacteriaceae; D_5__Propionibacterium
5761ceb330f025f2404a8e5dd24f458e	0.0	0.0	266.0	0.0	0.0	0.0	0.0	894.0	0.0	0.0	0.0	0.0	0.0	0.0	24.0	0.0	0.0	0.0	0.0	0.0	183.0	0.0	0.0	0.0	0.0	0.0	0.0	0.0	0.0	0.0	0.0	0.0	D_0__Bacteria; D_1__Firmicutes; D_2__Bacilli; D_3__Lactobacillales; D_4__Lactobacillaceae; D_5__Lactobacillus; D_6__Lactobacillus sp. DJF_WC57
2b2d984ad8ff133856d6b64040aca804	65.0	714.0	229.0	0.0	28.0	0.0	0.0	491.0	0.0	0.0	0.0	0.0	0.0	0.0	21.0	0.0	0.0	169.0	0.0	23.0	100.0	12.0	0.0	22.0	0.0	596.0	0.0	167.0	0.0	244.0	0.0	1117.0	D_0__Bacteria; D_1__Firmicutes; D_2__Bacilli; D_3__Lactobacillales; D_4__Lactobacillaceae; D_5__Lactobacillus; D_6__Lactobacillus manihotivorans
944fcb98aa43d2e0baa35207675f3aa1	0.0	0.0	0.0	0.0	0.0	0.0	0.0	0.0	0.0	0.0	0.0	0.0	0.0	0.0	0.0	0.0	0.0	0.0	0.0	0.0	2.0	152.0	0.0	0.0	0.0	0.0	0.0	0.0	0.0	0.0	0.0	0.0	D_0__Bacteria; D_1__Proteobacteria; D_2__Alphaproteobacteria; D_3__Rhodospirillales; D_4__Rhodopirillaceae; D_5__Defluviicoccus; D_6__Defluviicoccus vanus
50a496002adc241c1e4649e1a652821c	0.0	0.0	0.0	0.0	0.0	0.0	0.0	19.0	0.0	0.0	0.0	0.0	0.0	0.0	11.0	21.0	0.0	0.0	0.0	0.0	0.0	0.0	0.0	0.0	0.0	0.0	0.0	229.0	3.0	0.0	0.0	0.0	D_0__Bacteria; D_1__Proteobacteria; D_2__Gammaproteobacteria; D_3__Betaproteobacteriales; D_4__Burkholderiaceae; D_5__Duganella
4d2c5be24fd55c999cb2bcd79ccbc27c	58.0	0.0	0.0	0.0	0.0	0.0	717.0	0.0	0.0	0.0	0.0	303.0	0.0	0.0	0.0	0.0	0.0	56.0	2800.0	42.0	8.0	499.0	0.0	0.0	0.0	389.0	0.0	0.0	0.0	0.0	0.0	0.0	D_0__Bacteria; D_1__Proteobacteria; D_2__Alphaproteobacteria; D_3__Rhizobiales; D_4__Xanthobacteraceae; D_5__Bradyrhizobium
5cea86704220bad9b5702832c5fbcfd9	85.0	1508.0	1106.0	32.0	286.0	0.0	50.0	95.0	98.0	0.0	474.0	40.0	0.0	17.0	0.0	0.0	0.0	3080.0	135.0	25.0	118.0	3726.0	19.0	828.0	0.0	52.0	112.0	53.0	0.0	3530.0	0.0	950.0	D_0__Bacteria; D_1__Tenericutes; D_2__Mollicutes; D_3__Mycoplasmatales; D_4__Mycoplasmataceae; D_5__Mycoplasma; D_6__uncultured bacterium
a7e48f2752081c98187609f946917263	0.0	0.0	0.0	0.0	88.0	0.0	0.0	344.0	110.0	0.0	0.0	0.0	0.0	0.0	0.0	0.0	0.0	210.0	530.0	0.0	0.0	0.0	0.0	0.0	0.0	422.0	0.0	475.0	0.0	115.0	0.0	0.0	D_0__Bacteria; D_1__Bacteroidetes; D_2__Bacteroidia; D_3__Flavobacteriales; D_4__Flavobacteriaceae
a5b6eb2bac540cc4a2c087220ecc0434	5671.0	9019.0	505.0	29092.0	103.0	583.0	64.0	2558.0	14720.0	44748.0	109700.0	46047.0	98357.0	25.0	2242.0	118128.0	129.0	59128.0	2535.0	49229.0	92123.0	38348.0	95145.0	12591.0	69395.0	16568.0	32969.0	583.0	75809.0	225.0	1137.0	85.0	D_0__Bacteria; D_1__Spirochaetes; D_2__Spirochaetia; D_3__Brevinematales; D_4__Brevinemataceae; D_5__Brevinema; D_6__Brevinema andersonii
acf613f200bdc01707bf19c4121386cc	0.0	0.0	0.0	0.0	28.0	0.0	0.0	0.0	0.0	0.0	0.0	0.0	0.0	0.0	0.0	97.0	0.0	6.0	0.0	0.0	0.0	0.0	0.0	0.0	0.0	0.0	0.0	0.0	0.0	0.0	0.0	0.0	D_0__Bacteria; D_1__Proteobacteria; D_2__Alphaproteobacteria; D_3__Rhodobacterales; D_4__Rhodobacteraceae; D_5__Pseudorhodobacter
96e87bca046828199d6f465429e42030	0.0	13.0	0.0	0.0	11.0	0.0	0.0	0.0	0.0	0.0	0.0	0.0	0.0	0.0	0.0	0.0	0.0	0.0	0.0	0.0	0.0	0.0	0.0	0.0	0.0	0.0	0.0	0.0	0.0	0.0	0.0	0.0	D_0__Bacteria; D_1__Patescibacteria; D_2__Parcubacteria; D_3__Candidatus Nomurabacteria; D_4__uncultured bacterium; D_5__uncultured bacterium; D_6__uncultured bacterium
49f4c178818a870c4c9568639e6f1e2c	78.0	372.0	616.0	237.0	16.0	0.0	66.0	403.0	0.0	0.0	0.0	0.0	0.0	0.0	37.0	0.0	24.0	210.0	2099.0	0.0	274.0	99.0	78.0	138.0	0.0	1402.0	110.0	0.0	26.0	269.0	0.0	198.0	D_0__Bacteria; D_1__Firmicutes; D_2__Bacilli; D_3__Lactobacillales; D_4__Lactobacillaceae; D_5__Lactobacillus; D_6__Lactobacillus manihotivorans
f95714a4eb97b61b04caf6915acd8caa	109.0	0.0	815.0	0.0	237.0	0.0	0.0	1164.0	0.0	0.0	0.0	0.0	0.0	30.0	0.0	0.0	0.0	364.0	0.0	75.0	54.0	232.0	122.0	211.0	0.0	0.0	0.0	310.0	0.0	214.0	0.0	282.0	D_0__Bacteria; D_1__Firmicutes; D_2__Bacilli; D_3__Lactobacillales; D_4__Lactobacillaceae; D_5__Lactobacillus
afdac8421a55c35bf2b031cdccf3bbd6	31.0	0.0	0.0	0.0	0.0	0.0	0.0	0.0	0.0	0.0	0.0	0.0	0.0	0.0	0.0	0.0	0.0	0.0	0.0	0.0	0.0	0.0	0.0	0.0	0.0	31.0	0.0	0.0	0.0	0.0	0.0	0.0	D_0__Bacteria; D_1__Firmicutes; D_2__Bacilli; D_3__Bacillales; D_4__Bacillaceae; D_5__Geobacillus; D_6__Parageobacillus toebii
06ece55c160bda5bfd91dc2a69f5510b	70.0	0.0	351.0	0.0	0.0	0.0	0.0	0.0	0.0	0.0	0.0	0.0	0.0	0.0	59.0	0.0	0.0	0.0	0.0	0.0	7.0	259.0	0.0	0.0	0.0	601.0	0.0	0.0	0.0	130.0	0.0	0.0	D_0__Bacteria; D_1__Actinobacteria; D_2__Actinobacteria; D_3__Corynebacteriales; D_4__Corynebacteriaceae; D_5__Corynebacterium 1
90acf60c2da5aaa6f39b2f257e227a46	0.0	0.0	0.0	0.0	0.0	0.0	0.0	0.0	0.0	0.0	0.0	0.0	0.0	0.0	0.0	0.0	0.0	0.0	0.0	0.0	0.0	24.0	0.0	0.0	0.0	0.0	0.0	0.0	0.0	141.0	0.0	0.0	D_0__Bacteria; D_1__Firmicutes; D_2__Bacilli; D_3__Lactobacillales; D_4__Lactobacillaceae; D_5__Lactobacillus
0538224b8303db20d2548561d3aef8be	239.0	1192.0	2913.0	641.0	397.0	0.0	1872.0	2312.0	2825.0	298.0	82.0	0.0	32.0	70.0	2.0	0.0	63.0	1123.0	2445.0	437.0	485.0	873.0	184.0	262.0	119.0	1238.0	843.0	1210.0	177.0	1296.0	548.0	1440.0	D_0__Bacteria; D_1__Firmicutes; D_2__Bacilli; D_3__Lactobacillales; D_4__Lactobacillaceae; D_5__Lactobacillus
eef3b155b466e262e294dd6e58ccfc9c	0.0	0.0	51.0	0.0	0.0	0.0	0.0	0.0	0.0	0.0	0.0	0.0	0.0	0.0	0.0	0.0	0.0	146.0	0.0	0.0	0.0	73.0	0.0	0.0	0.0	0.0	0.0	0.0	0.0	0.0	0.0	0.0	D_0__Bacteria; D_1__Firmicutes; D_2__Bacilli; D_3__Lactobacillales; D_4__Lactobacillaceae; D_5__Lactobacillus; D_6__Lactobacillus salivarius
2d57a50abdceb1715e5e4ac5240e9b19	27.0	0.0	124.0	0.0	55.0	0.0	0.0	85.0	0.0	0.0	0.0	0.0	0.0	0.0	0.0	0.0	0.0	44.0	1383.0	5.0	61.0	0.0	0.0	0.0	0.0	0.0	0.0	0.0	0.0	0.0	0.0	13.0	D_0__Bacteria; D_1__Firmicutes; D_2__Bacilli; D_3__Lactobacillales; D_4__Lactobacillaceae; D_5__Lactobacillus; D_6__Lactobacillus sp. LA-6
c24956914bdac84ed668fd82bd603e06	0.0	0.0	0.0	0.0	0.0	0.0	0.0	0.0	0.0	0.0	0.0	0.0	0.0	0.0	0.0	0.0	0.0	0.0	0.0	0.0	0.0	0.0	0.0	0.0	0.0	0.0	0.0	0.0	0.0	41.0	0.0	244.0	D_0__Bacteria; D_1__Firmicutes; D_2__Bacilli; D_3__Lactobacillales; D_4__Lactobacillaceae; D_5__Lactobacillus
1463317b5cfdb8a762356f3060219a9f	0.0	0.0	0.0	0.0	0.0	0.0	203.0	0.0	0.0	0.0	0.0	0.0	0.0	0.0	0.0	0.0	0.0	0.0	0.0	0.0	0.0	0.0	0.0	0.0	0.0	0.0	0.0	0.0	0.0	0.0	3.0	0.0	D_0__Bacteria; D_1__Proteobacteria; D_2__Alphaproteobacteria; D_3__Sphingomonadales; D_4__Sphingomonadaceae; D_5__Sphingopyxis
d0f037819fd2b0af4f39051c6d82bd5d	0.0	0.0	0.0	23.0	0.0	0.0	0.0	0.0	0.0	95.0	0.0	0.0	0.0	0.0	0.0	0.0	0.0	0.0	0.0	0.0	0.0	0.0	0.0	6.0	0.0	0.0	0.0	0.0	0.0	0.0	0.0	0.0	D_0__Bacteria; D_1__Patescibacteria; D_2__Parcubacteria; D_3__Candidatus Zambryskibacteria; D_4__Parcubacteria bacterium C7867-006; D_5__Parcubacteria bacterium C7867-006; D_6__Parcubacteria bacterium C7867-006
fb4b54b191c5b15420f8e1146350d967	54.0	0.0	254.0	314.0	0.0	0.0	0.0	0.0	0.0	0.0	0.0	291.0	0.0	10.0	31.0	0.0	0.0	453.0	0.0	15.0	47.0	488.0	117.0	0.0	0.0	0.0	1012.0	145.0	0.0	64.0	0.0	292.0	D_0__Bacteria; D_1__Firmicutes; D_2__Bacilli; D_3__Lactobacillales; D_4__Lactobacillaceae; D_5__Lactobacillus
f48684037466edc3bccd31a8d62051eb	8.0	0.0	0.0	411.0	0.0	0.0	0.0	0.0	0.0	0.0	0.0	0.0	0.0	0.0	0.0	0.0	0.0	0.0	248.0	0.0	0.0	0.0	0.0	0.0	0.0	0.0	0.0	0.0	0.0	0.0	0.0	0.0	D_0__Bacteria; D_1__Proteobacteria; D_2__Gammaproteobacteria; D_3__Betaproteobacteriales; D_4__Rhodocyclaceae; D_5__C39; Ambiguous_taxa
fd0debe32850397d3f551c3b61a732e8	0.0	0.0	0.0	0.0	0.0	0.0	0.0	0.0	0.0	0.0	0.0	0.0	0.0	0.0	0.0	0.0	0.0	0.0	0.0	0.0	0.0	0.0	0.0	0.0	0.0	0.0	0.0	104.0	0.0	22.0	0.0	0.0	D_0__Bacteria; D_1__Proteobacteria; D_2__Gammaproteobacteria; D_3__Vibrionales; D_4__Vibrionaceae; D_5__Photobacterium
67e50347bb7df8e1b8b36619fd7650a9	55.0	0.0	959.0	0.0	24.0	0.0	0.0	926.0	0.0	0.0	0.0	0.0	0.0	0.0	0.0	0.0	0.0	160.0	0.0	0.0	0.0	83.0	71.0	0.0	0.0	0.0	0.0	0.0	0.0	112.0	0.0	20.0	D_0__Bacteria; D_1__Actinobacteria; D_2__Actinobacteria; D_3__Corynebacteriales; D_4__Corynebacteriaceae; D_5__Corynebacterium 1
7acbf52b9b0ca41de622437b7a83246f	0.0	0.0	263.0	0.0	39.0	0.0	0.0	279.0	0.0	0.0	0.0	0.0	0.0	0.0	0.0	0.0	6.0	545.0	0.0	72.0	6.0	372.0	0.0	0.0	0.0	0.0	0.0	0.0	0.0	31.0	0.0	487.0	D_0__Bacteria; D_1__Firmicutes; D_2__Bacilli; D_3__Lactobacillales; D_4__Lactobacillaceae; D_5__Pediococcus; D_6__uncultured bacterium
5d1395ae8b60f999c7a4a6f3b872a0ed	0.0	0.0	0.0	0.0	56.0	0.0	0.0	0.0	0.0	0.0	0.0	0.0	0.0	0.0	0.0	0.0	0.0	0.0	1040.0	0.0	0.0	0.0	0.0	0.0	0.0	0.0	0.0	0.0	0.0	0.0	0.0	0.0	D_0__Bacteria; D_1__Actinobacteria; D_2__Actinobacteria; D_3__Micrococcales; D_4__Microbacteriaceae; D_5__Microbacterium
c02e778c660c7cc7209b6387b17fb504	66.0	686.0	0.0	0.0	0.0	0.0	0.0	0.0	0.0	0.0	0.0	0.0	0.0	0.0	0.0	0.0	8.0	1350.0	0.0	105.0	0.0	0.0	0.0	35.0	55.0	0.0	0.0	0.0	72.0	0.0	128.0	399.0	D_0__Bacteria; D_1__Bacteroidetes; D_2__Bacteroidia; D_3__Chitinophagales; D_4__Chitinophagaceae
e4c93a7213c091ee3199dacc372f2cdd	2465.0	0.0	0.0	0.0	0.0	0.0	0.0	0.0	0.0	0.0	0.0	0.0	0.0	64.0	126.0	0.0	0.0	0.0	0.0	980.0	0.0	0.0	0.0	931.0	163.0	0.0	0.0	0.0	0.0	0.0	0.0	0.0	D_0__Bacteria; D_1__Proteobacteria; D_2__Gammaproteobacteria; D_3__Vibrionales; D_4__Vibrionaceae; D_5__Aliivibrio; Ambiguous_taxa
6c66cbe01e9841a11b7a421a98e56449	66.0	0.0	333.0	0.0	0.0	0.0	0.0	0.0	0.0	0.0	0.0	0.0	0.0	7.0	0.0	0.0	0.0	133.0	0.0	4.0	0.0	0.0	0.0	0.0	0.0	0.0	0.0	433.0	4.0	122.0	0.0	0.0	D_0__Bacteria; D_1__Firmicutes; D_2__Bacilli; D_3__Lactobacillales; D_4__Lactobacillaceae; D_5__Lactobacillus
a82a5a7c35c28c40ed5a305f97da5279	191.0	0.0	781.0	0.0	89.0	0.0	452.0	0.0	0.0	0.0	0.0	290.0	0.0	0.0	0.0	0.0	0.0	0.0	1043.0	72.0	0.0	130.0	97.0	0.0	0.0	94.0	0.0	188.0	96.0	297.0	0.0	1476.0	D_0__Bacteria; D_1__Firmicutes; D_2__Bacilli; D_3__Lactobacillales; D_4__Streptococcaceae; D_5__Lactococcus
c8fb2c12a4a7b9009698914a582518cd	0.0	0.0	0.0	0.0	0.0	0.0	0.0	0.0	0.0	0.0	0.0	0.0	0.0	0.0	0.0	0.0	0.0	0.0	0.0	0.0	32.0	0.0	0.0	0.0	0.0	0.0	0.0	0.0	0.0	0.0	149.0	0.0	D_0__Bacteria; D_1__Bacteroidetes; D_2__Bacteroidia; D_3__Chitinophagales; D_4__Saprospiraceae; D_5__uncultured; D_6__uncultured bacterium
66ff0e690573b0dc73c381423958fa41	30.0	0.0	149.0	79.0	0.0	0.0	0.0	299.0	0.0	0.0	0.0	0.0	0.0	0.0	0.0	0.0	0.0	0.0	0.0	0.0	0.0	0.0	0.0	0.0	0.0	0.0	0.0	0.0	0.0	0.0	0.0	0.0	D_0__Bacteria; D_1__Firmicutes; D_2__Bacilli; D_3__Bacillales; D_4__Paenibacillaceae; D_5__Aneurinibacillus; Ambiguous_taxa
cead0fd6d24ec5b475831dbed0709256	0.0	0.0	0.0	0.0	0.0	0.0	0.0	0.0	0.0	1005.0	0.0	0.0	0.0	0.0	0.0	0.0	0.0	0.0	0.0	0.0	0.0	0.0	0.0	0.0	0.0	534.0	0.0	0.0	0.0	0.0	0.0	0.0	D_0__Bacteria; D_1__Cyanobacteria; D_2__Melainabacteria; D_3__Gastranaerophilales; D_4__uncultured Merismopedia sp.; D_5__uncultured Merismopedia sp.; D_6__uncultured Merismopedia sp.
8a9998b054a7532f27ecef840782f428	0.0	0.0	0.0	131.0	0.0	0.0	0.0	396.0	0.0	0.0	0.0	0.0	0.0	0.0	0.0	0.0	0.0	0.0	0.0	0.0	0.0	23.0	0.0	95.0	0.0	0.0	0.0	0.0	0.0	0.0	0.0	0.0	D_0__Bacteria; D_1__Proteobacteria; D_2__Gammaproteobacteria; D_3__Betaproteobacteriales; D_4__Burkholderiaceae; D_5__Limnohabitans
f5e00936919043a95bb3fd91b42cf21b	0.0	0.0	0.0	0.0	25.0	0.0	0.0	52.0	0.0	0.0	0.0	0.0	0.0	0.0	0.0	0.0	0.0	0.0	0.0	0.0	0.0	0.0	0.0	0.0	0.0	0.0	0.0	0.0	0.0	86.0	0.0	0.0	D_0__Bacteria; D_1__Actinobacteria; D_2__Actinobacteria; D_3__Corynebacteriales; D_4__Corynebacteriaceae; D_5__Corynebacterium 1
449d6bfa1fa4362a9c934a4a86fd5ad2	0.0	0.0	0.0	0.0	0.0	0.0	0.0	104.0	0.0	0.0	0.0	0.0	0.0	0.0	0.0	0.0	0.0	0.0	0.0	0.0	0.0	0.0	0.0	0.0	0.0	0.0	0.0	0.0	0.0	42.0	0.0	0.0	D_0__Bacteria; D_1__Firmicutes; D_2__Bacilli; D_3__Lactobacillales; D_4__Lactobacillaceae; D_5__Lactobacillus
1545dba31e45a11ad4cdd573be735188	0.0	0.0	0.0	0.0	0.0	0.0	0.0	0.0	0.0	0.0	0.0	0.0	0.0	0.0	0.0	0.0	0.0	0.0	0.0	0.0	0.0	61.0	0.0	0.0	0.0	0.0	0.0	0.0	0.0	69.0	0.0	0.0	D_0__Bacteria; D_1__Firmicutes; D_2__Bacilli; D_3__Lactobacillales; D_4__Lactobacillaceae; D_5__Lactobacillus
df11f57e0d1de367e815025064c64093	488.0	2357.0	1994.0	1077.0	210.0	0.0	1915.0	2104.0	0.0	0.0	0.0	0.0	7.0	0.0	92.0	0.0	0.0	312.0	0.0	79.0	477.0	779.0	172.0	0.0	47.0	1696.0	200.0	626.0	0.0	352.0	534.0	589.0	D_0__Bacteria; D_1__Firmicutes; D_2__Bacilli; D_3__Lactobacillales; D_4__Lactobacillaceae; D_5__Lactobacillus
5ea020e9eaf305e8867a0befa0b399ff	0.0	0.0	0.0	0.0	0.0	0.0	0.0	0.0	0.0	4.0	0.0	0.0	0.0	0.0	0.0	0.0	0.0	8.0	0.0	0.0	0.0	0.0	0.0	0.0	0.0	0.0	0.0	0.0	0.0	0.0	0.0	0.0	D_0__Bacteria; D_1__Patescibacteria; D_2__Parcubacteria; D_3__Candidatus Nomurabacteria; D_4__uncultured Parcubacteria group bacterium; D_5__uncultured Parcubacteria group bacterium; D_6__uncultured Parcubacteria group bacterium
8b73486ee4e7877c6fb8872946e5b139	0.0	0.0	0.0	0.0	0.0	0.0	0.0	0.0	0.0	0.0	0.0	0.0	0.0	0.0	0.0	0.0	0.0	0.0	0.0	0.0	0.0	69.0	0.0	0.0	0.0	900.0	0.0	0.0	0.0	0.0	0.0	0.0	D_0__Bacteria; D_1__Firmicutes; D_2__Bacilli; D_3__Lactobacillales; D_4__Leuconostocaceae; D_5__Leuconostoc
8be7bd220c8aec08bf941ca0dd5ffc6d	0.0	0.0	0.0	96.0	0.0	0.0	0.0	0.0	0.0	0.0	0.0	668.0	0.0	0.0	0.0	0.0	0.0	0.0	0.0	23.0	4.0	0.0	0.0	0.0	0.0	0.0	0.0	0.0	0.0	0.0	0.0	0.0	D_0__Bacteria; D_1__Proteobacteria; D_2__Deltaproteobacteria; D_3__Desulfuromonadales; D_4__Desulfuromonadaceae; D_5__Pelobacter; D_6__uncultured bacterium
7921a69294460a726875c839dce4592f	0.0	0.0	35.0	0.0	0.0	0.0	0.0	0.0	0.0	0.0	24.0	0.0	0.0	0.0	0.0	0.0	0.0	0.0	0.0	0.0	0.0	0.0	0.0	0.0	0.0	0.0	0.0	0.0	0.0	49.0	0.0	0.0	D_0__Bacteria; D_1__Firmicutes; D_2__Bacilli; D_3__Lactobacillales; D_4__Lactobacillaceae; D_5__Lactobacillus; D_6__bacterium Te52A
378c1f76a743cf2d26dcb171709b2b59	0.0	0.0	0.0	0.0	0.0	0.0	0.0	0.0	0.0	0.0	0.0	0.0	0.0	0.0	0.0	0.0	0.0	0.0	0.0	0.0	0.0	0.0	0.0	0.0	0.0	99.0	0.0	0.0	53.0	0.0	0.0	0.0	D_0__Bacteria; D_1__Proteobacteria; D_2__Gammaproteobacteria; D_3__Betaproteobacteriales; D_4__Burkholderiaceae; D_5__Acidovorax
fa74485fd70320082f14250b6df52eed	0.0	0.0	76.0	0.0	0.0	0.0	0.0	173.0	0.0	0.0	0.0	0.0	0.0	0.0	15.0	0.0	0.0	0.0	0.0	0.0	0.0	0.0	0.0	50.0	0.0	0.0	0.0	0.0	0.0	51.0	0.0	0.0	D_0__Bacteria; D_1__Firmicutes; D_2__Bacilli; D_3__Lactobacillales; D_4__Lactobacillaceae; D_5__Lactobacillus; D_6__Lactobacillus manihotivorans
203e25dff774bc925fce57c79b56a997	0.0	0.0	0.0	0.0	0.0	0.0	0.0	0.0	0.0	0.0	0.0	0.0	0.0	0.0	5.0	24.0	0.0	0.0	0.0	0.0	0.0	0.0	0.0	0.0	0.0	0.0	0.0	0.0	0.0	0.0	0.0	0.0	D_0__Bacteria; D_1__Firmicutes; D_2__Bacilli; D_3__Lactobacillales; D_4__Streptococcaceae; D_5__Streptococcus
827988f78e5bb3d513296a5d96a32bbf	23.0	0.0	85.0	0.0	0.0	69.0	0.0	248.0	0.0	0.0	42.0	0.0	0.0	0.0	0.0	0.0	0.0	0.0	0.0	0.0	10.0	178.0	24.0	0.0	42.0	0.0	0.0	0.0	0.0	0.0	0.0	16.0	D_0__Bacteria; D_1__Proteobacteria; D_2__Alphaproteobacteria; D_3__Caulobacterales; D_4__Caulobacteraceae; D_5__uncultured; D_6__soil bacterium TWE165
a3389f2928809a8e8de608ab4ec4ab49	0.0	871.0	306.0	0.0	0.0	0.0	0.0	0.0	0.0	0.0	11.0	0.0	0.0	0.0	0.0	0.0	0.0	412.0	627.0	0.0	0.0	332.0	0.0	0.0	0.0	364.0	0.0	0.0	0.0	81.0	381.0	1265.0	D_0__Bacteria; D_1__Firmicutes; D_2__Bacilli; D_3__Lactobacillales; D_4__Leuconostocaceae; D_5__Leuconostoc
f236b184c23367f95c01efbb1d39f3f5	0.0	0.0	0.0	0.0	0.0	0.0	0.0	0.0	0.0	0.0	0.0	0.0	0.0	0.0	5.0	0.0	0.0	0.0	0.0	0.0	0.0	0.0	0.0	0.0	0.0	0.0	0.0	0.0	0.0	0.0	0.0	18.0	D_0__Bacteria; D_1__Planctomycetes; D_2__Planctomycetacia; D_3__Planctomycetales; D_4__Rubinisphaeraceae; D_5__SH-PL14; Ambiguous_taxa
d83d73d4c83287e93b0b2976ccd72c67	0.0	0.0	0.0	0.0	0.0	0.0	0.0	0.0	0.0	0.0	0.0	0.0	0.0	0.0	0.0	19.0	0.0	0.0	0.0	0.0	0.0	0.0	0.0	0.0	0.0	0.0	806.0	0.0	0.0	0.0	0.0	0.0	D_0__Bacteria; D_1__Patescibacteria; D_2__Parcubacteria; D_3__Candidatus Kaiserbacteria; D_4__groundwater metagenome; D_5__groundwater metagenome; D_6__groundwater metagenome
89c0d65822db4f3224ce7c55da7d7d7a	0.0	0.0	0.0	0.0	0.0	0.0	0.0	0.0	0.0	0.0	0.0	0.0	0.0	0.0	0.0	0.0	0.0	0.0	0.0	2.0	0.0	0.0	0.0	0.0	0.0	0.0	0.0	135.0	3.0	0.0	0.0	0.0	D_0__Bacteria; D_1__Dependentiae; D_2__Babeliae; D_3__Babeliales
08ace84e5d853b6456576855014dcab1	0.0	0.0	666.0	0.0	34.0	0.0	101.0	201.0	0.0	0.0	0.0	0.0	0.0	0.0	0.0	0.0	0.0	440.0	0.0	0.0	0.0	0.0	0.0	0.0	0.0	0.0	0.0	0.0	0.0	82.0	0.0	0.0	D_0__Bacteria; D_1__Firmicutes; D_2__Bacilli; D_3__Lactobacillales; D_4__Enterococcaceae; D_5__Vagococcus; Ambiguous_taxa
09d733aadf51999ccddee9e63b47775d	30.0	0.0	59.0	0.0	0.0	0.0	0.0	0.0	0.0	0.0	0.0	0.0	0.0	0.0	0.0	0.0	0.0	0.0	0.0	0.0	0.0	0.0	0.0	0.0	0.0	0.0	0.0	0.0	0.0	0.0	0.0	0.0	D_0__Bacteria; D_1__Firmicutes; D_2__Bacilli; D_3__Lactobacillales; D_4__Lactobacillaceae; D_5__Lactobacillus; D_6__Lactobacillus fermentum
767b59e36b91d95f2e4a1043d5211240	0.0	0.0	0.0	0.0	60.0	0.0	0.0	0.0	0.0	0.0	50.0	0.0	0.0	0.0	0.0	0.0	0.0	0.0	0.0	0.0	0.0	0.0	0.0	0.0	7.0	0.0	0.0	0.0	0.0	0.0	0.0	0.0	D_0__Bacteria; D_1__Actinobacteria; D_2__Actinobacteria; D_3__Micrococcales; D_4__Micrococcaceae; D_5__Paenarthrobacter
3e136ddd6a4ca4a7b12647939b865504	43.0	0.0	85.0	0.0	0.0	0.0	0.0	53.0	0.0	0.0	0.0	0.0	0.0	0.0	0.0	0.0	0.0	0.0	0.0	93.0	0.0	0.0	0.0	0.0	0.0	175.0	0.0	0.0	0.0	0.0	0.0	0.0	D_0__Bacteria; D_1__Firmicutes; D_2__Bacilli; D_3__Lactobacillales; D_4__Lactobacillaceae; D_5__Lactobacillus; D_6__Lactobacillus fermentum
08c3b1419d195a3ad5a65ce42dd88f3a	247.0	785.0	518.0	0.0	452.0	0.0	0.0	477.0	0.0	0.0	0.0	0.0	50.0	0.0	0.0	0.0	0.0	570.0	1956.0	109.0	0.0	160.0	15.0	0.0	0.0	1182.0	0.0	231.0	0.0	174.0	239.0	181.0	D_0__Bacteria; D_1__Firmicutes; D_2__Bacilli; D_3__Lactobacillales; D_4__Leuconostocaceae; D_5__Leuconostoc; Ambiguous_taxa
8041449ec6dc4f4cfba1c73c56c1d29c	0.0	28.0	0.0	0.0	0.0	0.0	0.0	0.0	0.0	0.0	0.0	0.0	0.0	0.0	0.0	0.0	0.0	0.0	78.0	0.0	0.0	0.0	0.0	0.0	0.0	0.0	0.0	0.0	0.0	0.0	0.0	0.0	D_0__Bacteria; D_1__Patescibacteria; D_2__Gracilibacteria; Ambiguous_taxa; Ambiguous_taxa; Ambiguous_taxa; Ambiguous_taxa
55dc993fb7d25fba9ad8c4cf63e08bfe	0.0	0.0	0.0	773.0	0.0	0.0	0.0	350.0	0.0	0.0	0.0	0.0	0.0	0.0	0.0	0.0	0.0	0.0	0.0	0.0	0.0	0.0	0.0	72.0	0.0	0.0	0.0	0.0	0.0	0.0	0.0	0.0	D_0__Bacteria; D_1__Firmicutes; D_2__Bacilli; D_3__Lactobacillales; D_4__Lactobacillaceae; D_5__Lactobacillus; D_6__Lactobacillus fermentum
60ef9b0ced7f50edf95e960eaf58933d	477.0	1139.0	3846.0	738.0	376.0	0.0	2277.0	2735.0	0.0	0.0	54.0	334.0	0.0	0.0	0.0	195.0	31.0	553.0	2979.0	102.0	656.0	1147.0	302.0	100.0	54.0	1909.0	95.0	975.0	57.0	1130.0	978.0	1289.0	D_0__Bacteria; D_1__Firmicutes; D_2__Bacilli; D_3__Lactobacillales; D_4__Lactobacillaceae; D_5__Lactobacillus
f13fa8ec0e60847b2d7737a68c57825f	0.0	0.0	46.0	0.0	0.0	0.0	0.0	0.0	0.0	0.0	0.0	228.0	0.0	7.0	0.0	0.0	0.0	292.0	0.0	12.0	0.0	0.0	0.0	0.0	0.0	0.0	0.0	333.0	0.0	76.0	0.0	0.0	D_0__Bacteria; D_1__Firmicutes; D_2__Clostridia; D_3__Clostridiales; D_4__Ruminococcaceae; D_5__Ethanoligenens; D_6__uncultured bacterium
b4592b79f25060a88d88aa580ffb8800	0.0	0.0	0.0	0.0	0.0	0.0	431.0	0.0	0.0	0.0	0.0	0.0	0.0	0.0	0.0	0.0	0.0	0.0	0.0	0.0	4.0	145.0	0.0	0.0	0.0	0.0	0.0	0.0	0.0	17.0	0.0	0.0	D_0__Bacteria; D_1__Firmicutes; D_2__Negativicutes; D_3__Selenomonadales; D_4__Veillonellaceae; D_5__Veillonella; Ambiguous_taxa
9daae7daddcd4f615bffcc03a83eff1d	0.0	0.0	126.0	0.0	0.0	0.0	0.0	0.0	0.0	0.0	0.0	0.0	0.0	0.0	0.0	253.0	0.0	0.0	0.0	0.0	0.0	32.0	0.0	0.0	0.0	0.0	0.0	0.0	0.0	104.0	0.0	0.0	D_0__Bacteria; D_1__Patescibacteria; D_2__Saccharimonadia; D_3__Saccharimonadales; D_4__uncultured bacterium; D_5__uncultured bacterium; D_6__uncultured bacterium
10ca64743a8dbd6378c9f66607fe2cea	375.0	2334.0	2518.0	579.0	404.0	26.0	637.0	2559.0	0.0	186.0	26.0	141.0	0.0	0.0	0.0	104.0	31.0	1320.0	506.0	157.0	146.0	790.0	254.0	90.0	30.0	1834.0	0.0	697.0	49.0	983.0	301.0	1518.0	D_0__Bacteria; D_1__Firmicutes; D_2__Bacilli; D_3__Lactobacillales; D_4__Lactobacillaceae; D_5__Pediococcus; D_6__Pediococcus argentinicus
15eed36ccb6959cc293db3f86eaf1ba1	0.0	0.0	0.0	0.0	0.0	0.0	124.0	0.0	0.0	0.0	0.0	0.0	0.0	0.0	43.0	0.0	0.0	0.0	0.0	0.0	22.0	0.0	72.0	0.0	0.0	0.0	0.0	0.0	0.0	0.0	25.0	0.0	D_0__Bacteria; D_1__Proteobacteria; D_2__Gammaproteobacteria; D_3__Aeromonadales; D_4__Aeromonadaceae; D_5__Aeromonas; D_6__Aeromonas sp. 2e
669bed6fd45610526659f8ab6601efcb	0.0	0.0	0.0	0.0	0.0	0.0	0.0	0.0	0.0	194.0	0.0	0.0	0.0	0.0	0.0	0.0	0.0	225.0	0.0	0.0	0.0	0.0	0.0	0.0	0.0	0.0	0.0	0.0	0.0	0.0	0.0	0.0	D_0__Bacteria; D_1__Actinobacteria; D_2__Actinobacteria; D_3__Micrococcales; D_4__Microbacteriaceae; D_5__Rhodoluna; Ambiguous_taxa
744dd3060d3d8a4e74b3da2ca6da8dc7	0.0	0.0	0.0	0.0	44.0	0.0	0.0	0.0	0.0	0.0	0.0	0.0	0.0	0.0	0.0	0.0	0.0	0.0	0.0	0.0	0.0	0.0	0.0	0.0	0.0	0.0	0.0	0.0	0.0	118.0	0.0	0.0	D_0__Bacteria; D_1__Actinobacteria; D_2__Acidimicrobiia; D_3__Microtrichales; D_4__Ilumatobacteraceae; D_5__CL500-29 marine group; D_6__metagenome
127c6ebad836410bd94506a200ee1dfa	0.0	0.0	0.0	0.0	0.0	0.0	0.0	0.0	0.0	0.0	0.0	0.0	0.0	0.0	0.0	0.0	0.0	0.0	402.0	0.0	0.0	39.0	0.0	0.0	0.0	0.0	0.0	0.0	0.0	0.0	0.0	0.0	D_0__Bacteria; D_1__Bacteroidetes; D_2__Bacteroidia; D_3__Flavobacteriales; D_4__Flavobacteriaceae; D_5__Flavobacterium
9bb593710c4ac04ec2cfc9bcba3109af	0.0	0.0	0.0	0.0	0.0	0.0	0.0	0.0	0.0	0.0	0.0	360.0	0.0	0.0	0.0	0.0	0.0	0.0	0.0	72.0	0.0	0.0	0.0	0.0	0.0	0.0	0.0	720.0	11.0	0.0	0.0	0.0	D_0__Bacteria; D_1__Cyanobacteria; D_2__Melainabacteria; D_3__Obscuribacterales; D_4__metagenome; D_5__metagenome; D_6__metagenome
638e8f2f6e2c70d7852babe6518ffc82	0.0	0.0	0.0	0.0	0.0	0.0	0.0	0.0	0.0	0.0	0.0	0.0	0.0	0.0	0.0	0.0	0.0	0.0	0.0	0.0	0.0	115.0	0.0	90.0	0.0	0.0	0.0	0.0	0.0	0.0	0.0	0.0	D_0__Bacteria; D_1__Firmicutes; D_2__Bacilli; D_3__Lactobacillales; D_4__Lactobacillaceae; D_5__Lactobacillus; D_6__Lactobacillus delbrueckii
edc1b551c40eebf060c6d8e4af5a854d	0.0	0.0	0.0	0.0	0.0	0.0	0.0	0.0	0.0	0.0	0.0	0.0	0.0	0.0	0.0	0.0	4.0	0.0	0.0	0.0	0.0	0.0	0.0	0.0	0.0	0.0	0.0	0.0	0.0	0.0	142.0	0.0	D_0__Bacteria; D_1__Bacteroidetes; D_2__Bacteroidia; D_3__Cytophagales; D_4__Spirosomaceae; D_5__Pseudarcicella; Ambiguous_taxa
bd88d4bf20cbf0b6630d9012d6e4e407	0.0	0.0	0.0	180.0	0.0	24.0	0.0	0.0	0.0	0.0	0.0	0.0	0.0	0.0	0.0	0.0	0.0	0.0	0.0	0.0	0.0	0.0	0.0	0.0	0.0	0.0	0.0	0.0	0.0	0.0	0.0	0.0	D_0__Bacteria; D_1__Proteobacteria; D_2__Gammaproteobacteria; D_3__Betaproteobacteriales; D_4__Burkholderiaceae; D_5__Limnohabitans; Ambiguous_taxa
5970c9212825b1181ff928a950f2fc24	0.0	0.0	0.0	0.0	0.0	0.0	263.0	0.0	713.0	0.0	0.0	0.0	0.0	0.0	0.0	0.0	0.0	0.0	0.0	0.0	0.0	0.0	0.0	0.0	0.0	0.0	0.0	0.0	0.0	0.0	0.0	0.0	D_0__Bacteria; D_1__Proteobacteria; D_2__Gammaproteobacteria; D_3__Betaproteobacteriales; D_4__Burkholderiaceae; D_5__Acidovorax
80fc73d55443dc7d2535de00775135e4	0.0	0.0	45.0	0.0	0.0	0.0	0.0	0.0	0.0	0.0	0.0	0.0	0.0	0.0	0.0	0.0	0.0	0.0	0.0	0.0	0.0	0.0	0.0	0.0	0.0	0.0	0.0	0.0	0.0	0.0	0.0	68.0	D_0__Bacteria; D_1__Firmicutes; D_2__Bacilli; D_3__Lactobacillales; D_4__Lactobacillaceae; D_5__Lactobacillus; D_6__Lactobacillus manihotivorans
c0b5b0bf254e8c70ba605cfb08fbcc64	0.0	1517.0	0.0	0.0	0.0	0.0	0.0	0.0	0.0	2491.0	0.0	0.0	0.0	0.0	0.0	0.0	0.0	0.0	0.0	0.0	0.0	0.0	0.0	0.0	0.0	0.0	0.0	0.0	0.0	0.0	0.0	0.0	D_0__Bacteria; D_1__Proteobacteria; D_2__Gammaproteobacteria; D_3__Betaproteobacteriales
3317a0cbbde49aadfb6024a842473235	92.0	0.0	669.0	0.0	104.0	0.0	0.0	60.0	0.0	397.0	0.0	0.0	0.0	0.0	67.0	319.0	0.0	746.0	0.0	0.0	53.0	275.0	55.0	191.0	48.0	1270.0	0.0	0.0	0.0	614.0	120.0	709.0	D_0__Bacteria; D_1__Firmicutes; D_2__Bacilli; D_3__Lactobacillales; D_4__Lactobacillaceae; D_5__Lactobacillus; D_6__Lactobacillus fermentum
562002978aa38e29640f643bfece5971	0.0	0.0	53.0	240.0	110.0	0.0	0.0	0.0	276.0	2065.0	38.0	0.0	0.0	0.0	0.0	0.0	0.0	0.0	0.0	0.0	0.0	0.0	56.0	0.0	0.0	0.0	32.0	0.0	0.0	5.0	0.0	0.0	D_0__Bacteria; D_1__Bacteroidetes; D_2__Bacteroidia; D_3__Chitinophagales; D_4__Chitinophagaceae; D_5__Sediminibacterium
18eea6842a403edef36bf8eb8d77b920	9.0	336.0	0.0	0.0	0.0	0.0	576.0	0.0	0.0	0.0	0.0	35.0	0.0	0.0	0.0	172.0	0.0	0.0	0.0	3.0	0.0	0.0	0.0	0.0	0.0	0.0	0.0	0.0	0.0	0.0	46.0	0.0	D_0__Bacteria; D_1__Patescibacteria; D_2__Gracilibacteria; D_3__Candidatus Peribacteria; D_4__uncultured bacterium; D_5__uncultured bacterium; D_6__uncultured bacterium
038d3e7c706a894c6133a3a2a6686b20	106.0	0.0	146.0	0.0	44.0	116.0	0.0	0.0	0.0	0.0	0.0	0.0	0.0	0.0	0.0	0.0	0.0	142.0	0.0	0.0	216.0	0.0	0.0	0.0	0.0	0.0	0.0	0.0	11.0	100.0	0.0	546.0	D_0__Bacteria; D_1__Firmicutes; D_2__Bacilli; D_3__Lactobacillales; D_4__Lactobacillaceae; D_5__Lactobacillus; Ambiguous_taxa
9218cd53c0a1fba1a1b965ff299a8204	0.0	2.0	0.0	0.0	0.0	0.0	0.0	0.0	0.0	0.0	0.0	0.0	0.0	0.0	0.0	0.0	0.0	0.0	0.0	0.0	0.0	0.0	0.0	0.0	0.0	0.0	0.0	0.0	1.0	0.0	0.0	0.0	D_0__Bacteria; D_1__Bacteroidetes; D_2__Bacteroidia; D_3__Flavobacteriales; D_4__Flavobacteriaceae; D_5__Flavobacterium
a605138f82b515ccec58d1696416651b	0.0	0.0	0.0	0.0	0.0	0.0	0.0	0.0	0.0	0.0	0.0	0.0	0.0	0.0	0.0	129.0	0.0	0.0	0.0	0.0	0.0	0.0	0.0	0.0	0.0	0.0	7.0	0.0	0.0	0.0	0.0	0.0	D_0__Bacteria; D_1__Verrucomicrobia; D_2__Verrucomicrobiae; D_3__Opitutales; D_4__Opitutaceae; D_5__Opitutus
5fb816294d1ccfc838b5410698f0601d	0.0	0.0	0.0	217.0	0.0	0.0	0.0	0.0	0.0	0.0	0.0	0.0	0.0	0.0	0.0	0.0	0.0	0.0	0.0	0.0	54.0	52.0	0.0	0.0	0.0	0.0	0.0	0.0	0.0	0.0	0.0	0.0	D_0__Bacteria; D_1__Actinobacteria; D_2__Actinobacteria; D_3__Micrococcales; D_4__Microbacteriaceae; D_5__Candidatus Aquiluna; Ambiguous_taxa
6ccc177afea48f6e0b2fd7e4859cfebe	0.0	0.0	125.0	0.0	0.0	0.0	154.0	0.0	0.0	0.0	0.0	0.0	0.0	0.0	0.0	0.0	0.0	172.0	0.0	0.0	0.0	148.0	0.0	0.0	0.0	0.0	0.0	0.0	0.0	0.0	0.0	534.0	D_0__Bacteria; D_1__Firmicutes; D_2__Bacilli; D_3__Lactobacillales; D_4__Lactobacillaceae; D_5__Lactobacillus; D_6__Lactobacillus helveticus
7da31401cf09510f55b7e14ff8f5f428	0.0	0.0	0.0	0.0	0.0	0.0	578.0	0.0	0.0	0.0	0.0	0.0	0.0	0.0	0.0	16.0	0.0	0.0	0.0	0.0	0.0	4.0	0.0	0.0	0.0	0.0	0.0	0.0	0.0	0.0	0.0	0.0	D_0__Bacteria; D_1__Firmicutes; D_2__Bacilli; D_3__Lactobacillales; D_4__Lactobacillaceae; D_5__Lactobacillus
509995ee5e90e2319cd7cdc273a6dc2b	52.0	0.0	572.0	0.0	130.0	0.0	0.0	85.0	0.0	0.0	0.0	0.0	0.0	11.0	0.0	0.0	0.0	0.0	0.0	0.0	46.0	64.0	62.0	0.0	0.0	282.0	1051.0	0.0	0.0	416.0	91.0	1081.0	D_0__Bacteria; D_1__Firmicutes; D_2__Bacilli; D_3__Lactobacillales; D_4__Lactobacillaceae; D_5__Lactobacillus
9151a57d51bc8de4bbc301d77ba36877	0.0	0.0	88.0	0.0	0.0	0.0	0.0	0.0	0.0	0.0	48.0	0.0	0.0	0.0	0.0	0.0	0.0	0.0	0.0	0.0	0.0	0.0	0.0	0.0	0.0	0.0	0.0	0.0	0.0	0.0	0.0	0.0	D_0__Bacteria; D_1__Firmicutes; D_2__Bacilli; D_3__Lactobacillales; D_4__Lactobacillaceae; D_5__Lactobacillus; D_6__Lactobacillus manihotivorans
6f8500e3ade7de9dcd6adb9781f5ef7c	24.0	0.0	0.0	0.0	0.0	0.0	0.0	0.0	0.0	0.0	0.0	0.0	0.0	0.0	0.0	0.0	0.0	0.0	0.0	0.0	0.0	286.0	0.0	0.0	0.0	0.0	0.0	0.0	0.0	0.0	0.0	0.0	D_0__Bacteria; D_1__Firmicutes; D_2__Bacilli; D_3__Lactobacillales; D_4__Enterococcaceae; D_5__Enterococcus; D_6__Enterococcus gallinarum
27f0ca4896f836748397175689cc9d9f	0.0	0.0	670.0	0.0	0.0	0.0	406.0	590.0	0.0	0.0	0.0	0.0	0.0	0.0	0.0	0.0	12.0	158.0	0.0	11.0	259.0	247.0	189.0	0.0	0.0	0.0	680.0	132.0	0.0	284.0	0.0	0.0	D_0__Bacteria; D_1__Firmicutes; D_2__Bacilli; D_3__Lactobacillales; D_4__Lactobacillaceae; D_5__Lactobacillus; D_6__Lactobacillus sp. LB12
089763bdbf33465d95a5bc0872055919	3.0	0.0	0.0	0.0	0.0	0.0	0.0	5.0	0.0	0.0	0.0	0.0	0.0	0.0	0.0	0.0	0.0	0.0	0.0	0.0	0.0	0.0	0.0	0.0	0.0	0.0	0.0	0.0	0.0	0.0	0.0	0.0	D_0__Bacteria; D_1__Firmicutes; D_2__Bacilli; D_3__Lactobacillales; D_4__Lactobacillaceae; D_5__Pediococcus; D_6__uncultured Pediococcus sp.
cdda8854ea274519ea2763b2822a68c8	0.0	0.0	633.0	0.0	80.0	0.0	0.0	408.0	0.0	0.0	0.0	0.0	0.0	0.0	0.0	0.0	0.0	0.0	0.0	0.0	0.0	126.0	0.0	0.0	0.0	309.0	0.0	0.0	0.0	78.0	128.0	757.0	D_0__Bacteria; D_1__Firmicutes; D_2__Bacilli; D_3__Lactobacillales; D_4__Lactobacillaceae; D_5__Lactobacillus; D_6__Lactobacillus sp. LA-6
808c0d4365e4c1d5989bb12ba1849e1a	0.0	0.0	0.0	0.0	0.0	0.0	0.0	0.0	0.0	0.0	0.0	0.0	0.0	0.0	0.0	0.0	0.0	0.0	0.0	0.0	89.0	10097.0	0.0	0.0	0.0	0.0	0.0	0.0	0.0	21.0	0.0	0.0	D_0__Bacteria; D_1__Spirochaetes; D_2__Spirochaetia; D_3__Spirochaetales; D_4__Spirochaetaceae
cf81912545dd754848a050b6e7fe47ac	734.0	1343.0	3884.0	489.0	747.0	23.0	1632.0	2930.0	3252.0	0.0	0.0	2112.0	269.0	85.0	20.0	0.0	57.0	776.0	1211.0	268.0	641.0	1534.0	928.0	517.0	75.0	2386.0	405.0	842.0	236.0	1159.0	387.0	2068.0	D_0__Bacteria; D_1__Firmicutes; D_2__Bacilli; D_3__Lactobacillales; D_4__Leuconostocaceae; D_5__Leuconostoc
403b42868e1066cca440af68e5ae4a9f	0.0	85.0	0.0	0.0	0.0	0.0	3.0	0.0	0.0	0.0	0.0	0.0	0.0	0.0	0.0	0.0	0.0	0.0	0.0	0.0	0.0	0.0	0.0	0.0	0.0	0.0	0.0	0.0	0.0	0.0	0.0	0.0	D_0__Bacteria; D_1__Patescibacteria; D_2__Parcubacteria; D_3__Candidatus Campbellbacteria; D_4__microbial mat metagenome; D_5__microbial mat metagenome; D_6__microbial mat metagenome
447c0db092d01b16699ffc35a021729d	0.0	416.0	197.0	0.0	0.0	0.0	0.0	76.0	0.0	0.0	0.0	0.0	0.0	0.0	0.0	0.0	0.0	0.0	0.0	0.0	0.0	0.0	0.0	0.0	0.0	0.0	0.0	0.0	0.0	0.0	0.0	0.0	D_0__Bacteria; D_1__Chloroflexi; D_2__Anaerolineae; D_3__Anaerolineales; D_4__Anaerolineaceae; D_5__uncultured
29db280db66e30c2acfe19676e824c68	0.0	0.0	0.0	0.0	0.0	0.0	0.0	0.0	0.0	0.0	0.0	159.0	0.0	0.0	0.0	0.0	0.0	0.0	0.0	6.0	0.0	0.0	0.0	0.0	0.0	0.0	0.0	0.0	0.0	0.0	0.0	0.0	D_0__Bacteria; D_1__Firmicutes; D_2__Clostridia; D_3__Clostridiales; D_4__Peptostreptococcaceae; D_5__Romboutsia
c4cbf64b50da1772fef65210ad9a70e6	0.0	53.0	0.0	0.0	0.0	0.0	0.0	332.0	0.0	0.0	0.0	0.0	0.0	0.0	0.0	0.0	0.0	0.0	0.0	0.0	0.0	0.0	0.0	0.0	0.0	0.0	0.0	0.0	0.0	0.0	0.0	0.0	D_0__Bacteria; D_1__Proteobacteria; D_2__Alphaproteobacteria; D_3__Sphingomonadales; D_4__Sphingomonadaceae; D_5__Rhizorhapis
db0e36283f0d9db5a220ae7e546b508a	0.0	0.0	41.0	0.0	0.0	0.0	0.0	0.0	0.0	0.0	0.0	0.0	0.0	0.0	0.0	0.0	0.0	0.0	0.0	0.0	0.0	0.0	0.0	0.0	0.0	0.0	0.0	0.0	0.0	0.0	0.0	329.0	D_0__Bacteria; D_1__Firmicutes; D_2__Bacilli; D_3__Bacillales; D_4__Bacillaceae; D_5__uncultured; D_6__uncultured bacterium
7364b88292162c5d9a9c72cbe5597e3a	0.0	0.0	0.0	0.0	0.0	0.0	0.0	0.0	0.0	0.0	0.0	0.0	0.0	0.0	0.0	0.0	0.0	0.0	2064.0	5.0	0.0	0.0	0.0	0.0	0.0	0.0	0.0	0.0	0.0	0.0	0.0	0.0	D_0__Bacteria; D_1__Actinobacteria; D_2__Actinobacteria; D_3__Micrococcales; D_4__Microbacteriaceae; D_5__Microbacterium
8bcceb5069f9da0b630e8e24f06fd502	243.0	699.0	1511.0	30.0	141.0	0.0	163.0	1130.0	0.0	0.0	0.0	0.0	59.0	0.0	0.0	0.0	19.0	1419.0	0.0	117.0	0.0	125.0	106.0	0.0	0.0	2086.0	0.0	3028.0	47.0	412.0	337.0	1019.0	D_0__Bacteria; D_1__Firmicutes; D_2__Bacilli; D_3__Lactobacillales; D_4__Lactobacillaceae; D_5__Lactobacillus
9b843e369141352178ea404566be1ad7	0.0	0.0	0.0	0.0	0.0	0.0	0.0	0.0	0.0	0.0	0.0	0.0	0.0	0.0	1002.0	0.0	0.0	0.0	0.0	0.0	0.0	0.0	230.0	645.0	377.0	0.0	0.0	0.0	0.0	0.0	0.0	0.0	D_0__Bacteria; D_1__Proteobacteria; D_2__Gammaproteobacteria; D_3__Vibrionales; D_4__Vibrionaceae; D_5__Aliivibrio; D_6__uncultured bacterium
8548f4bf4b891b9243d5207d0077267d	0.0	0.0	0.0	0.0	86.0	0.0	0.0	0.0	0.0	0.0	0.0	0.0	0.0	0.0	0.0	0.0	0.0	0.0	0.0	0.0	34.0	0.0	0.0	0.0	0.0	0.0	0.0	0.0	0.0	0.0	0.0	0.0	D_0__Bacteria; D_1__Patescibacteria; D_2__Gracilibacteria; D_3__Candidatus Peribacteria; D_4__uncultured bacterium; D_5__uncultured bacterium; D_6__uncultured bacterium
297d6f3de50632cb021f4ac391d46853	0.0	0.0	18.0	0.0	0.0	0.0	0.0	0.0	0.0	0.0	0.0	0.0	0.0	0.0	0.0	155.0	0.0	0.0	0.0	0.0	0.0	0.0	0.0	0.0	0.0	0.0	0.0	0.0	0.0	0.0	0.0	385.0	D_0__Bacteria; D_1__Firmicutes; D_2__Bacilli; D_3__Lactobacillales; D_4__Lactobacillaceae; D_5__Lactobacillus; D_6__Lactobacillus delbrueckii
7b077cba749c6ea11cc6a6c02c19f288	0.0	0.0	0.0	0.0	0.0	0.0	0.0	0.0	0.0	0.0	0.0	165.0	0.0	0.0	0.0	0.0	0.0	0.0	0.0	0.0	0.0	0.0	0.0	0.0	0.0	0.0	0.0	0.0	0.0	0.0	0.0	236.0	D_0__Bacteria; D_1__Bacteroidetes; D_2__Bacteroidia; D_3__Flavobacteriales; D_4__Flavobacteriaceae; D_5__Flavobacterium
ff8808c2fca014de73726e5ff9c4b7ee	0.0	3798.0	49.0	0.0	0.0	43.0	0.0	108.0	0.0	0.0	0.0	0.0	0.0	0.0	0.0	0.0	0.0	0.0	0.0	32.0	0.0	0.0	0.0	0.0	0.0	0.0	0.0	0.0	9.0	0.0	0.0	0.0	D_0__Bacteria; D_1__Proteobacteria; D_2__Alphaproteobacteria; D_3__Sphingomonadales; D_4__Sphingomonadaceae; D_5__Novosphingobium
14639d9be51c7318a19b911c4d7f947d	322.0	0.0	1405.0	0.0	87.0	0.0	211.0	1432.0	0.0	0.0	0.0	143.0	0.0	0.0	0.0	0.0	40.0	913.0	1480.0	79.0	142.0	969.0	57.0	103.0	50.0	276.0	1166.0	513.0	54.0	426.0	178.0	261.0	D_0__Bacteria; D_1__Firmicutes; D_2__Bacilli; D_3__Lactobacillales; D_4__Lactobacillaceae; D_5__Lactobacillus; D_6__Lactobacillus fermentum
87b68faacdcd65a9de124d5f44847ce4	28.0	0.0	27.0	0.0	0.0	0.0	0.0	151.0	0.0	0.0	0.0	0.0	0.0	0.0	0.0	0.0	0.0	0.0	1301.0	0.0	0.0	0.0	0.0	0.0	0.0	0.0	0.0	0.0	0.0	0.0	0.0	0.0	D_0__Bacteria; D_1__Firmicutes; D_2__Bacilli; D_3__Lactobacillales; D_4__Leuconostocaceae; D_5__Weissella; D_6__uncultured Lactobacillus sp.
d68080671d72c22a17aff8ea964b79d2	0.0	0.0	87.0	0.0	0.0	0.0	0.0	0.0	0.0	0.0	0.0	0.0	0.0	0.0	0.0	0.0	0.0	221.0	0.0	0.0	0.0	0.0	0.0	0.0	0.0	0.0	0.0	0.0	0.0	0.0	0.0	0.0	D_0__Bacteria; D_1__Firmicutes; D_2__Bacilli; D_3__Lactobacillales; D_4__Lactobacillaceae; D_5__Lactobacillus; D_6__Lactobacillus manihotivorans
644e31b98b70267606bc60888ed1a663	0.0	0.0	0.0	404.0	16.0	0.0	0.0	0.0	0.0	0.0	0.0	0.0	0.0	0.0	0.0	0.0	0.0	0.0	0.0	0.0	0.0	0.0	0.0	0.0	0.0	0.0	0.0	0.0	0.0	0.0	0.0	0.0	D_0__Bacteria; D_1__Proteobacteria; D_2__Alphaproteobacteria; D_3__Sphingomonadales; D_4__Sphingomonadaceae; D_5__Sphingomonas
ee0c4764cbfc1af26f6071c856bedfb9	0.0	0.0	0.0	0.0	10.0	0.0	0.0	112.0	0.0	0.0	0.0	0.0	0.0	0.0	0.0	0.0	0.0	0.0	0.0	0.0	0.0	0.0	0.0	0.0	0.0	0.0	0.0	0.0	0.0	0.0	0.0	0.0	D_0__Bacteria; D_1__Proteobacteria; D_2__Gammaproteobacteria; D_3__Vibrionales; D_4__Vibrionaceae; D_5__Vibrio
a359dd5e6149e4de085dabe106632b4c	0.0	0.0	0.0	0.0	45.0	0.0	0.0	123.0	146.0	0.0	0.0	61.0	0.0	0.0	0.0	0.0	0.0	0.0	0.0	3.0	0.0	0.0	0.0	0.0	0.0	0.0	0.0	0.0	0.0	0.0	0.0	0.0	D_0__Bacteria; D_1__Actinobacteria; D_2__Actinobacteria; D_3__Frankiales; D_4__Sporichthyaceae; D_5__Candidatus Planktophila
11e7bf07de8ec2a13d1e2a3986b81668	0.0	0.0	26.0	0.0	0.0	0.0	0.0	0.0	0.0	0.0	0.0	0.0	0.0	0.0	0.0	0.0	0.0	0.0	0.0	47.0	0.0	0.0	0.0	0.0	0.0	0.0	0.0	0.0	0.0	0.0	0.0	0.0	D_0__Bacteria; D_1__Proteobacteria; D_2__Gammaproteobacteria; D_3__Betaproteobacteriales; D_4__Burkholderiaceae; D_5__Achromobacter
24f334dc5054dda1f7692664e9451697	0.0	0.0	0.0	0.0	23.0	0.0	0.0	0.0	0.0	0.0	0.0	194.0	0.0	0.0	0.0	0.0	0.0	0.0	0.0	8.0	0.0	0.0	0.0	0.0	0.0	0.0	0.0	0.0	0.0	0.0	0.0	0.0	D_0__Bacteria; D_1__Proteobacteria; D_2__Gammaproteobacteria; D_3__Betaproteobacteriales; D_4__Burkholderiaceae
518e52d7675f2582ba8d7c1e85966d98	66.0	0.0	19.0	0.0	0.0	0.0	545.0	120.0	0.0	0.0	0.0	0.0	0.0	0.0	48.0	0.0	0.0	0.0	0.0	0.0	0.0	308.0	32.0	0.0	0.0	0.0	0.0	171.0	0.0	157.0	437.0	430.0	D_0__Bacteria; D_1__Firmicutes; D_2__Bacilli; D_3__Lactobacillales; D_4__Lactobacillaceae; D_5__Lactobacillus; D_6__Lactobacillus fermentum
11fd9ce3f56e7fb43966e63f54331c86	0.0	0.0	0.0	0.0	0.0	0.0	0.0	0.0	0.0	0.0	0.0	242.0	0.0	0.0	0.0	0.0	0.0	0.0	0.0	8.0	0.0	0.0	0.0	0.0	0.0	0.0	0.0	0.0	0.0	0.0	0.0	0.0	D_0__Bacteria; D_1__Proteobacteria; D_2__Gammaproteobacteria; D_3__Betaproteobacteriales
86e782bc33e9a66f62a491f89eb345c7	0.0	0.0	0.0	432.0	0.0	17.0	0.0	451.0	0.0	0.0	0.0	0.0	0.0	0.0	38.0	0.0	0.0	0.0	1861.0	0.0	45.0	0.0	0.0	113.0	0.0	403.0	0.0	0.0	0.0	0.0	0.0	0.0	D_0__Bacteria; D_1__Actinobacteria; D_2__Actinobacteria; D_3__Micrococcales; D_4__Microbacteriaceae; D_5__Aurantimicrobium; Ambiguous_taxa
99f5ec9d684fb014e23e43d29faed942	0.0	59.0	0.0	0.0	0.0	0.0	0.0	0.0	0.0	0.0	0.0	0.0	0.0	0.0	16.0	0.0	0.0	0.0	0.0	0.0	0.0	0.0	0.0	0.0	107.0	0.0	0.0	0.0	0.0	0.0	0.0	0.0	D_0__Bacteria; D_1__Proteobacteria; D_2__Alphaproteobacteria; D_3__Rhizobiales; D_4__Xanthobacteraceae; D_5__Bradyrhizobium
a442acf5da18e0c1e0835e31eb1c2528	0.0	0.0	51.0	0.0	0.0	0.0	366.0	0.0	0.0	0.0	0.0	0.0	0.0	0.0	0.0	0.0	0.0	0.0	0.0	0.0	0.0	0.0	0.0	0.0	0.0	0.0	0.0	0.0	0.0	0.0	0.0	0.0	D_0__Bacteria; D_1__Firmicutes; D_2__Bacilli; D_3__Lactobacillales; D_4__Enterococcaceae; D_5__Vagococcus; Ambiguous_taxa
da0af42f163b196f05a1acfeca36b3fb	0.0	56.0	0.0	0.0	0.0	0.0	0.0	0.0	0.0	1376.0	0.0	0.0	18.0	0.0	30.0	0.0	0.0	708.0	0.0	0.0	0.0	0.0	0.0	0.0	0.0	199.0	0.0	230.0	50.0	0.0	0.0	139.0	D_0__Bacteria; D_1__Bacteroidetes; D_2__Bacteroidia; D_3__Flavobacteriales; D_4__Flavobacteriaceae; D_5__Flavobacterium
cbf6d47a705412a586abfd5578a17ec6	0.0	0.0	47.0	0.0	0.0	0.0	0.0	0.0	0.0	0.0	0.0	0.0	0.0	0.0	0.0	0.0	0.0	0.0	0.0	0.0	0.0	35.0	0.0	0.0	0.0	0.0	0.0	0.0	0.0	0.0	0.0	0.0	D_0__Bacteria; D_1__Firmicutes; D_2__Bacilli; D_3__Bacillales; D_4__Paenibacillaceae; D_5__Aneurinibacillus; Ambiguous_taxa
4a0267eae376b11b8851083f431c9814	0.0	0.0	240.0	100.0	228.0	0.0	0.0	0.0	0.0	0.0	0.0	0.0	0.0	0.0	0.0	0.0	0.0	0.0	420.0	0.0	0.0	213.0	0.0	187.0	0.0	0.0	0.0	75.0	0.0	132.0	0.0	223.0	D_0__Bacteria; D_1__Firmicutes; D_2__Bacilli; D_3__Lactobacillales; D_4__Leuconostocaceae; D_5__Weissella; D_6__uncultured Lactobacillus sp.
8bc500d0ef81baf377e995c5c54fa2d4	0.0	0.0	746.0	0.0	0.0	0.0	0.0	0.0	0.0	0.0	0.0	0.0	0.0	0.0	0.0	0.0	0.0	0.0	0.0	0.0	160.0	0.0	0.0	0.0	0.0	0.0	0.0	0.0	0.0	0.0	0.0	0.0	D_0__Bacteria; D_1__Firmicutes; D_2__Bacilli; D_3__Bacillales; D_4__Planococcaceae; D_5__Savagea; Ambiguous_taxa
dc0eee0ec86cd18cde36425597f79071	0.0	0.0	0.0	0.0	0.0	0.0	0.0	29.0	0.0	0.0	0.0	0.0	0.0	0.0	0.0	0.0	0.0	0.0	0.0	0.0	13.0	0.0	0.0	0.0	0.0	0.0	0.0	0.0	0.0	0.0	13.0	0.0	D_0__Bacteria; D_1__Patescibacteria; D_2__Parcubacteria; D_3__Candidatus Nomurabacteria; D_4__uncultured bacterium; D_5__uncultured bacterium; D_6__uncultured bacterium
755a9247f94167dbc09fea10a33610b5	38.0	0.0	0.0	0.0	0.0	0.0	0.0	0.0	0.0	0.0	0.0	0.0	0.0	0.0	0.0	0.0	0.0	0.0	0.0	0.0	0.0	0.0	0.0	0.0	0.0	0.0	1000.0	0.0	0.0	0.0	0.0	0.0	D_0__Bacteria; D_1__Firmicutes; D_2__Bacilli; D_3__Lactobacillales; D_4__Lactobacillaceae; D_5__Lactobacillus; D_6__Lactobacillus vaccinostercus
162d092104c49ff70be4fd2db33a468f	42.0	0.0	168.0	0.0	0.0	0.0	0.0	0.0	0.0	0.0	0.0	0.0	0.0	0.0	0.0	0.0	0.0	0.0	0.0	0.0	0.0	136.0	0.0	0.0	0.0	0.0	0.0	0.0	0.0	0.0	0.0	0.0	D_0__Bacteria; D_1__Firmicutes; D_2__Bacilli; D_3__Lactobacillales; D_4__Streptococcaceae; D_5__Streptococcus
bd5481f65326e573b19f8bf58bf94eaa	0.0	0.0	0.0	0.0	0.0	0.0	0.0	0.0	0.0	0.0	0.0	0.0	0.0	0.0	0.0	0.0	0.0	0.0	0.0	4.0	0.0	0.0	0.0	0.0	0.0	0.0	0.0	387.0	10.0	0.0	0.0	0.0	D_0__Bacteria; D_1__Proteobacteria; D_2__Gammaproteobacteria; D_3__Betaproteobacteriales; D_4__Burkholderiaceae; D_5__Rhizobacter
caabdaff867e838dcbfcb6e7ff07ad01	122.0	486.0	2763.0	0.0	97.0	0.0	412.0	114.0	0.0	0.0	0.0	0.0	0.0	0.0	0.0	276.0	0.0	0.0	0.0	0.0	0.0	354.0	0.0	0.0	0.0	0.0	1570.0	0.0	0.0	43.0	0.0	0.0	D_0__Bacteria; D_1__Firmicutes; D_2__Bacilli; D_3__Bacillales; D_4__Planococcaceae; D_5__Savagea; Ambiguous_taxa
b8e9fa60e70ce8250cc9a15f187ce376	0.0	0.0	85.0	0.0	0.0	0.0	0.0	0.0	0.0	0.0	0.0	0.0	0.0	0.0	0.0	0.0	0.0	0.0	0.0	27.0	0.0	0.0	0.0	0.0	0.0	0.0	0.0	0.0	0.0	0.0	0.0	0.0	D_0__Bacteria; D_1__Bacteroidetes; D_2__Bacteroidia; D_3__Flavobacteriales; D_4__Crocinitomicaceae; D_5__Fluviicola; D_6__uncultured Cryomorphaceae bacterium
3082716f86e3fc1bc9cc41159edc7983	17.0	0.0	0.0	86.0	0.0	14.0	0.0	0.0	0.0	0.0	0.0	0.0	0.0	0.0	0.0	0.0	0.0	0.0	0.0	0.0	26.0	82.0	0.0	0.0	0.0	45.0	27.0	0.0	0.0	0.0	0.0	230.0	D_0__Bacteria; D_1__Patescibacteria; D_2__Parcubacteria; D_3__Candidatus Nomurabacteria; D_4__uncultured bacterium; D_5__uncultured bacterium; D_6__uncultured bacterium
a8f59bd0a6853daa778a9c1f9e881fda	0.0	0.0	83.0	146.0	0.0	0.0	0.0	0.0	0.0	0.0	0.0	115.0	0.0	0.0	0.0	0.0	0.0	0.0	1596.0	0.0	29.0	0.0	0.0	0.0	0.0	402.0	0.0	0.0	0.0	0.0	0.0	0.0	D_0__Bacteria; D_1__Proteobacteria; D_2__Gammaproteobacteria; D_3__Betaproteobacteriales; D_4__Burkholderiaceae; D_5__Limnohabitans
6fb1577996e470127dea4e986fc8cb80	0.0	0.0	0.0	0.0	0.0	0.0	0.0	0.0	0.0	0.0	0.0	0.0	0.0	0.0	0.0	0.0	0.0	0.0	14.0	0.0	0.0	0.0	0.0	0.0	0.0	0.0	1457.0	0.0	0.0	0.0	0.0	0.0	D_0__Bacteria; D_1__Patescibacteria; D_2__Parcubacteria; D_3__Candidatus Nomurabacteria; D_4__uncultured Parcubacteria group bacterium; D_5__uncultured Parcubacteria group bacterium; D_6__uncultured Parcubacteria group bacterium
e24ed787837d8e33ab243a091c582131	0.0	0.0	0.0	0.0	0.0	0.0	0.0	198.0	0.0	0.0	0.0	0.0	0.0	0.0	0.0	0.0	0.0	0.0	0.0	26.0	0.0	0.0	89.0	0.0	0.0	0.0	0.0	0.0	26.0	0.0	0.0	1191.0	D_0__Bacteria; D_1__Firmicutes; D_2__Bacilli; D_3__Lactobacillales; D_4__Streptococcaceae; D_5__Lactococcus; D_6__Lactococcus lactis
8398f24b069195cca22282877c8911b4	0.0	0.0	219.0	0.0	0.0	0.0	0.0	0.0	0.0	0.0	0.0	0.0	0.0	0.0	0.0	0.0	0.0	0.0	0.0	0.0	0.0	0.0	0.0	0.0	0.0	0.0	0.0	0.0	0.0	59.0	0.0	0.0	D_0__Bacteria; D_1__Firmicutes; D_2__Clostridia; D_3__Clostridiales; D_4__Peptostreptococcaceae; D_5__Peptostreptococcus; D_6__uncultured bacterium
03b2d9d4768e37547d4a802f713e8f07	0.0	0.0	0.0	0.0	0.0	0.0	0.0	0.0	0.0	0.0	0.0	0.0	0.0	0.0	0.0	0.0	0.0	0.0	705.0	2.0	0.0	0.0	0.0	0.0	0.0	0.0	0.0	0.0	0.0	0.0	0.0	0.0	D_0__Bacteria; D_1__Proteobacteria; D_2__Alphaproteobacteria; D_3__Elsterales; D_4__uncultured; D_5__metagenome; D_6__metagenome
5961bd56f56d6d2ab0e85e577f362c87	0.0	0.0	0.0	0.0	0.0	0.0	0.0	0.0	0.0	299.0	0.0	0.0	0.0	0.0	0.0	0.0	0.0	0.0	221.0	0.0	0.0	0.0	0.0	0.0	0.0	0.0	0.0	0.0	0.0	0.0	0.0	0.0	D_0__Bacteria; D_1__Proteobacteria; D_2__Gammaproteobacteria; D_3__Betaproteobacteriales; D_4__Burkholderiaceae; D_5__Acidovorax
6605cb9b6c0d217fb48e266073676716	0.0	0.0	0.0	0.0	0.0	0.0	0.0	0.0	0.0	0.0	0.0	0.0	0.0	0.0	0.0	0.0	0.0	0.0	0.0	0.0	3.0	239.0	0.0	0.0	0.0	0.0	0.0	0.0	0.0	3.0	0.0	0.0	D_0__Bacteria; D_1__Spirochaetes; D_2__Spirochaetia; D_3__Spirochaetales; D_4__Spirochaetaceae; D_5__Spirochaeta 2
563359ab88a198d67d4386c413c29147	0.0	0.0	0.0	0.0	0.0	0.0	0.0	0.0	0.0	0.0	0.0	0.0	0.0	0.0	0.0	0.0	0.0	0.0	0.0	7.0	0.0	0.0	0.0	0.0	0.0	0.0	0.0	216.0	0.0	0.0	0.0	0.0	D_0__Bacteria; D_1__Actinobacteria; D_2__Actinobacteria; D_3__Propionibacteriales; D_4__Propionibacteriaceae; D_5__Propionibacterium; Ambiguous_taxa
5de1a62ba21823c6d6f63fd48a4aa593	0.0	0.0	0.0	0.0	0.0	0.0	0.0	0.0	0.0	0.0	0.0	0.0	2.0	0.0	0.0	0.0	0.0	0.0	0.0	0.0	0.0	0.0	0.0	0.0	0.0	0.0	0.0	0.0	4.0	0.0	0.0	0.0	D_0__Bacteria; D_1__Patescibacteria; D_2__Parcubacteria; D_3__Candidatus Kaiserbacteria; D_4__uncultured bacterium; D_5__uncultured bacterium; D_6__uncultured bacterium
2eeee67c6f2c3ccac217833e9aff06c5	0.0	333.0	0.0	0.0	0.0	0.0	0.0	110.0	0.0	0.0	0.0	0.0	0.0	0.0	0.0	0.0	0.0	0.0	0.0	0.0	0.0	0.0	0.0	0.0	0.0	0.0	0.0	0.0	0.0	0.0	0.0	0.0	D_0__Bacteria; D_1__Firmicutes; D_2__Bacilli; D_3__Lactobacillales; D_4__Lactobacillaceae; D_5__Lactobacillus; D_6__Lactobacillus delbrueckii
abedfea89fb42f15f49a8882ae599247	70.0	0.0	280.0	0.0	41.0	0.0	175.0	343.0	0.0	0.0	0.0	0.0	0.0	0.0	60.0	0.0	0.0	0.0	0.0	0.0	0.0	63.0	52.0	55.0	0.0	298.0	0.0	0.0	0.0	277.0	49.0	0.0	D_0__Bacteria; D_1__Firmicutes; D_2__Bacilli; D_3__Lactobacillales; D_4__Lactobacillaceae; D_5__Lactobacillus
4d59c8f385c205a9a6fc6a45bba223f3	72.0	0.0	74.0	0.0	151.0	0.0	201.0	0.0	0.0	0.0	0.0	0.0	0.0	0.0	0.0	0.0	0.0	349.0	0.0	0.0	0.0	0.0	0.0	0.0	0.0	0.0	0.0	0.0	0.0	79.0	0.0	0.0	D_0__Bacteria; D_1__Firmicutes; D_2__Bacilli; D_3__Lactobacillales; D_4__Lactobacillaceae; D_5__Lactobacillus
c2188708f605f65cdb2d7215ce9e7fd8	0.0	0.0	85.0	0.0	0.0	0.0	0.0	0.0	0.0	0.0	0.0	0.0	0.0	16.0	0.0	0.0	0.0	0.0	0.0	39.0	0.0	0.0	0.0	0.0	0.0	0.0	0.0	0.0	0.0	44.0	0.0	313.0	D_0__Bacteria; D_1__Firmicutes; D_2__Bacilli; D_3__Lactobacillales; D_4__Lactobacillaceae; D_5__Lactobacillus; Ambiguous_taxa
fcb5c015666af5afde618fcb58f959e6	0.0	0.0	0.0	0.0	0.0	0.0	0.0	286.0	1747.0	0.0	0.0	0.0	0.0	0.0	0.0	0.0	0.0	0.0	0.0	0.0	0.0	0.0	0.0	11.0	0.0	0.0	0.0	0.0	0.0	0.0	0.0	0.0	D_0__Bacteria; D_1__Firmicutes; D_2__Clostridia; D_3__Clostridiales; D_4__Peptostreptococcaceae
05d832d3f162282b09a89673555cef23	0.0	0.0	0.0	0.0	0.0	0.0	0.0	0.0	0.0	0.0	0.0	0.0	0.0	0.0	0.0	0.0	0.0	0.0	0.0	0.0	0.0	0.0	16.0	0.0	0.0	0.0	0.0	0.0	0.0	0.0	80.0	0.0	D_0__Bacteria; D_1__Proteobacteria; D_2__Gammaproteobacteria; D_3__Betaproteobacteriales; D_4__Burkholderiaceae; D_5__Limnohabitans; Ambiguous_taxa
498a688b3af0dce308398ce67b737232	0.0	0.0	0.0	0.0	0.0	0.0	0.0	0.0	0.0	94.0	0.0	0.0	0.0	0.0	0.0	0.0	0.0	0.0	264.0	0.0	0.0	0.0	0.0	0.0	0.0	0.0	0.0	0.0	0.0	0.0	0.0	0.0	D_0__Bacteria; D_1__Proteobacteria; D_2__Gammaproteobacteria; D_3__Betaproteobacteriales; D_4__Burkholderiaceae; D_5__Limnohabitans
2cac2a308a6d88941c8d471c5b6595e6	228.0	604.0	2455.0	1735.0	405.0	83.0	3143.0	3379.0	0.0	409.0	0.0	280.0	59.0	47.0	64.0	0.0	66.0	1068.0	0.0	142.0	506.0	625.0	67.0	191.0	0.0	3312.0	0.0	321.0	0.0	846.0	326.0	1920.0	D_0__Bacteria; D_1__Firmicutes; D_2__Bacilli; D_3__Lactobacillales; D_4__Lactobacillaceae; D_5__Lactobacillus
768c892004d68d375a30514f26b47768	0.0	0.0	0.0	0.0	0.0	0.0	0.0	201.0	0.0	0.0	0.0	0.0	0.0	0.0	0.0	0.0	0.0	0.0	0.0	0.0	0.0	107.0	0.0	0.0	0.0	0.0	0.0	0.0	0.0	0.0	0.0	0.0	D_0__Bacteria; D_1__Firmicutes; D_2__Bacilli; D_3__Lactobacillales; D_4__Lactobacillaceae; D_5__Lactobacillus; D_6__Lactobacillus sp. LB12
bb0cac89a3272527d45ed58f097c1cac	0.0	0.0	50.0	0.0	0.0	0.0	0.0	0.0	0.0	0.0	64.0	0.0	0.0	0.0	0.0	0.0	0.0	0.0	0.0	0.0	0.0	0.0	0.0	0.0	0.0	0.0	0.0	0.0	0.0	0.0	0.0	0.0	D_0__Bacteria; D_1__Proteobacteria; D_2__Alphaproteobacteria; D_3__SAR11 clade; D_4__Clade I; D_5__Clade Ia
0ed2d687b012c30e2aa43ada59296dac	0.0	0.0	177.0	0.0	0.0	0.0	0.0	0.0	0.0	0.0	0.0	0.0	0.0	0.0	0.0	0.0	0.0	0.0	0.0	0.0	0.0	0.0	0.0	0.0	0.0	0.0	0.0	0.0	0.0	0.0	0.0	297.0	D_0__Bacteria; D_1__Firmicutes; D_2__Bacilli; D_3__Lactobacillales; D_4__Leuconostocaceae; D_5__Weissella; Ambiguous_taxa
65240fbef02a8757acd69de2909ff136	0.0	0.0	0.0	0.0	0.0	0.0	0.0	0.0	0.0	0.0	0.0	0.0	0.0	0.0	0.0	0.0	5.0	0.0	0.0	0.0	0.0	0.0	66.0	0.0	0.0	0.0	0.0	0.0	0.0	0.0	0.0	0.0	D_0__Bacteria; D_1__Firmicutes; D_2__Bacilli; D_3__Lactobacillales; D_4__Lactobacillaceae; D_5__Lactobacillus
86d8abca1dcdd7455e04c4824a9ef4ad	0.0	0.0	0.0	0.0	0.0	0.0	518.0	0.0	0.0	0.0	0.0	0.0	0.0	0.0	0.0	0.0	0.0	0.0	0.0	0.0	0.0	147.0	0.0	0.0	0.0	0.0	0.0	0.0	32.0	0.0	0.0	0.0	D_0__Bacteria; D_1__Cyanobacteria; D_2__Melainabacteria; D_3__Obscuribacterales; Ambiguous_taxa; Ambiguous_taxa; Ambiguous_taxa
04356697001282e2bde123e3a77364fb	0.0	0.0	0.0	0.0	0.0	0.0	0.0	0.0	0.0	8.0	0.0	9.0	0.0	0.0	0.0	0.0	0.0	0.0	0.0	3.0	0.0	0.0	0.0	0.0	0.0	0.0	0.0	0.0	0.0	0.0	0.0	0.0	D_0__Bacteria; D_1__Patescibacteria; D_2__Parcubacteria; D_3__Candidatus Nomurabacteria; D_4__uncultured Latescibacteria bacterium; D_5__uncultured Latescibacteria bacterium; D_6__uncultured Latescibacteria bacterium
544efdbeec6a2d006ffd40190207a0d4	2.0	0.0	0.0	0.0	0.0	0.0	0.0	0.0	0.0	0.0	0.0	0.0	0.0	0.0	0.0	0.0	0.0	0.0	0.0	0.0	0.0	0.0	0.0	0.0	0.0	0.0	41.0	0.0	0.0	0.0	0.0	0.0	D_0__Bacteria; D_1__Patescibacteria; D_2__Parcubacteria
76117ede77ba5b1da3459a7b3e649744	0.0	47.0	0.0	0.0	0.0	0.0	0.0	0.0	0.0	0.0	0.0	409.0	0.0	0.0	0.0	0.0	0.0	0.0	0.0	15.0	0.0	0.0	0.0	0.0	0.0	0.0	0.0	0.0	0.0	0.0	0.0	0.0	D_0__Bacteria; D_1__Proteobacteria; D_2__Gammaproteobacteria; D_3__Betaproteobacteriales; D_4__Methylophilaceae; D_5__Methylotenera
731484fb5e1c7c447942171118390c72	0.0	0.0	160.0	0.0	0.0	0.0	0.0	298.0	0.0	0.0	0.0	0.0	0.0	0.0	0.0	0.0	0.0	135.0	0.0	0.0	0.0	0.0	0.0	0.0	0.0	0.0	0.0	0.0	0.0	0.0	0.0	0.0	D_0__Bacteria; D_1__Actinobacteria; D_2__Actinobacteria; D_3__Corynebacteriales; D_4__Corynebacteriaceae; D_5__Corynebacterium 1
eceb893a5ee7beab2173f0e631ccff90	0.0	0.0	82.0	0.0	0.0	0.0	0.0	0.0	0.0	0.0	0.0	0.0	0.0	0.0	0.0	0.0	0.0	0.0	0.0	0.0	42.0	108.0	0.0	0.0	0.0	0.0	0.0	0.0	0.0	0.0	0.0	0.0	D_0__Bacteria; D_1__Proteobacteria; D_2__Gammaproteobacteria; D_3__Betaproteobacteriales; D_4__Burkholderiaceae; D_5__Paenalcaligenes; Ambiguous_taxa
712dca0b207a7d649996a9dce9eba19e	0.0	0.0	0.0	0.0	0.0	0.0	0.0	0.0	0.0	0.0	0.0	0.0	0.0	0.0	31.0	0.0	0.0	0.0	0.0	0.0	0.0	0.0	0.0	0.0	0.0	0.0	0.0	0.0	0.0	51.0	0.0	0.0	D_0__Bacteria; D_1__Actinobacteria; D_2__Actinobacteria; D_3__Micrococcales; D_4__Microbacteriaceae; D_5__Candidatus Planktoluna; D_6__uncultured bacterium
8f664f2f23ec02cc7ae2f54ac72285e5	0.0	0.0	0.0	0.0	0.0	0.0	0.0	0.0	0.0	0.0	0.0	0.0	0.0	0.0	0.0	0.0	0.0	0.0	0.0	0.0	0.0	0.0	0.0	0.0	65.0	0.0	0.0	0.0	0.0	38.0	0.0	0.0	D_0__Bacteria; D_1__Firmicutes; D_2__Bacilli; D_3__Lactobacillales; D_4__Lactobacillaceae; D_5__Lactobacillus; Ambiguous_taxa
e5203897f8832f7b8631d2b284a7f6a6	0.0	0.0	0.0	0.0	0.0	0.0	0.0	0.0	0.0	0.0	0.0	0.0	0.0	0.0	0.0	0.0	0.0	0.0	0.0	3.0	0.0	0.0	0.0	0.0	0.0	0.0	0.0	197.0	4.0	0.0	0.0	0.0	D_0__Bacteria; D_1__Bacteroidetes; D_2__Bacteroidia; D_3__Flavobacteriales; D_4__Weeksellaceae; D_5__Chryseobacterium; Ambiguous_taxa
d891066fabefe6ca4853727217f60ed1	27.0	1520.0	66.0	451.0	0.0	0.0	0.0	0.0	0.0	0.0	0.0	0.0	0.0	0.0	0.0	0.0	0.0	130.0	0.0	67.0	0.0	0.0	0.0	111.0	27.0	475.0	0.0	0.0	0.0	69.0	43.0	0.0	D_0__Bacteria; D_1__Firmicutes; D_2__Bacilli; D_3__Lactobacillales
87afe6d036cf9c8166ba9d5a75fb1ffe	0.0	32.0	0.0	0.0	0.0	0.0	0.0	0.0	0.0	0.0	0.0	0.0	0.0	0.0	0.0	0.0	0.0	0.0	0.0	0.0	0.0	0.0	10.0	0.0	0.0	0.0	111.0	0.0	0.0	0.0	0.0	0.0	D_0__Bacteria; D_1__Patescibacteria; D_2__Parcubacteria; D_3__Candidatus Nomurabacteria; D_4__uncultured bacterium; D_5__uncultured bacterium; D_6__uncultured bacterium
69f2b1a3228a0dfb23916a868a0e80e2	0.0	0.0	0.0	0.0	0.0	0.0	0.0	0.0	0.0	0.0	0.0	338.0	0.0	0.0	0.0	0.0	0.0	0.0	0.0	20.0	0.0	0.0	0.0	0.0	0.0	0.0	0.0	0.0	0.0	0.0	0.0	0.0	D_0__Bacteria; D_1__Bacteroidetes; D_2__Bacteroidia; D_3__Sphingobacteriales; D_4__env.OPS 17; D_5__uncultured bacterium; D_6__uncultured bacterium
eb9b1d2c70360f5eb9cfb4cb88126338	0.0	0.0	0.0	0.0	0.0	0.0	0.0	0.0	0.0	0.0	0.0	0.0	0.0	0.0	0.0	0.0	0.0	0.0	0.0	6.0	3.0	0.0	0.0	0.0	0.0	0.0	0.0	439.0	9.0	0.0	0.0	0.0	D_0__Bacteria; D_1__Firmicutes; D_2__Bacilli; D_3__Lactobacillales; D_4__Streptococcaceae; D_5__Streptococcus
77f1eb6d4d03ab3032dac25c9f294e8a	0.0	0.0	10.0	0.0	107.0	0.0	0.0	88.0	0.0	0.0	0.0	0.0	0.0	0.0	0.0	0.0	0.0	0.0	0.0	0.0	0.0	0.0	0.0	0.0	0.0	0.0	0.0	0.0	0.0	38.0	0.0	0.0	D_0__Bacteria; D_1__Firmicutes; D_2__Bacilli; D_3__Lactobacillales; D_4__Streptococcaceae; D_5__Lactococcus
3100f05aa5069e2d55b0860c84e6a10b	55.0	0.0	533.0	0.0	0.0	0.0	0.0	107.0	0.0	0.0	0.0	0.0	0.0	0.0	0.0	2.0	0.0	157.0	0.0	0.0	0.0	0.0	65.0	0.0	0.0	1349.0	0.0	0.0	0.0	67.0	54.0	0.0	D_0__Bacteria; D_1__Firmicutes; D_2__Bacilli; D_3__Lactobacillales; D_4__Lactobacillaceae; D_5__Lactobacillus; D_6__Lactobacillus fermentum
00428dae86aa2d07ac3ac341ee23e33b	0.0	0.0	0.0	0.0	0.0	48.0	0.0	64.0	0.0	0.0	0.0	0.0	0.0	0.0	0.0	0.0	0.0	0.0	0.0	0.0	0.0	0.0	0.0	0.0	0.0	0.0	0.0	0.0	0.0	0.0	0.0	0.0	D_0__Bacteria; D_1__Patescibacteria; D_2__Parcubacteria; D_3__Candidatus Kaiserbacteria; D_4__groundwater metagenome; D_5__groundwater metagenome; D_6__groundwater metagenome
998f878c71b1afd4982c16213bf289a6	0.0	7.0	0.0	0.0	13.0	0.0	0.0	0.0	0.0	83.0	0.0	0.0	13.0	0.0	0.0	0.0	0.0	0.0	0.0	0.0	0.0	0.0	0.0	0.0	0.0	0.0	0.0	0.0	0.0	0.0	0.0	68.0	D_0__Bacteria; D_1__Dependentiae; D_2__Babeliae; D_3__Babeliales; D_4__uncultured bacterium; D_5__uncultured bacterium; D_6__uncultured bacterium
252163f4d44d641862cdd125f6971e61	40.0	0.0	206.0	0.0	164.0	0.0	0.0	0.0	1125.0	0.0	0.0	0.0	0.0	5.0	0.0	0.0	0.0	366.0	0.0	31.0	78.0	0.0	26.0	0.0	0.0	488.0	0.0	168.0	7.0	98.0	0.0	0.0	D_0__Bacteria; D_1__Firmicutes; D_2__Bacilli; D_3__Lactobacillales; D_4__Lactobacillaceae; D_5__Lactobacillus
71b85f59cfa975cc90674ec3e7f2c9b1	0.0	0.0	0.0	0.0	0.0	0.0	0.0	0.0	0.0	0.0	0.0	0.0	0.0	0.0	0.0	0.0	0.0	0.0	0.0	0.0	0.0	0.0	0.0	0.0	0.0	328.0	0.0	0.0	0.0	47.0	0.0	0.0	D_0__Bacteria; D_1__Firmicutes; D_2__Bacilli; D_3__Lactobacillales; D_4__Leuconostocaceae; D_5__Weissella; D_6__uncultured Lactobacillus sp.
57f4bd155584f0008b9eba2bf30b2199	333.0	0.0	1623.0	0.0	117.0	0.0	0.0	206.0	0.0	1741.0	0.0	0.0	0.0	0.0	0.0	0.0	21.0	2208.0	0.0	80.0	80.0	598.0	0.0	0.0	0.0	364.0	0.0	428.0	37.0	561.0	0.0	541.0	D_0__Bacteria; D_1__Firmicutes; D_2__Bacilli; D_3__Lactobacillales; D_4__Lactobacillaceae; D_5__Lactobacillus; D_6__Lactobacillus delbrueckii
042257c1cb85db36c8570065cecd08fe	0.0	0.0	0.0	0.0	0.0	20.0	383.0	0.0	57.0	0.0	0.0	0.0	0.0	0.0	0.0	0.0	0.0	118.0	0.0	0.0	0.0	0.0	0.0	0.0	0.0	0.0	0.0	0.0	0.0	0.0	226.0	0.0	D_0__Bacteria; D_1__Bacteroidetes; D_2__Bacteroidia; D_3__Sphingobacteriales; D_4__env.OPS 17; D_5__uncultured Bacteroidetes bacterium; D_6__uncultured Bacteroidetes bacterium
109e645e50da1c450c5d4e5d9fda47a9	0.0	0.0	104.0	0.0	0.0	0.0	0.0	129.0	0.0	0.0	0.0	0.0	0.0	0.0	0.0	0.0	0.0	0.0	0.0	0.0	0.0	0.0	0.0	0.0	0.0	0.0	0.0	0.0	0.0	0.0	0.0	126.0	D_0__Bacteria; D_1__Firmicutes; D_2__Bacilli; D_3__Lactobacillales; D_4__Lactobacillaceae; D_5__Lactobacillus
63d5492b158446c6a2cfe0dbe17b93c0	102.0	0.0	192.0	0.0	0.0	0.0	0.0	0.0	0.0	0.0	0.0	0.0	0.0	0.0	37.0	0.0	0.0	624.0	0.0	0.0	0.0	0.0	0.0	0.0	0.0	965.0	0.0	0.0	0.0	146.0	0.0	1017.0	D_0__Bacteria; D_1__Firmicutes; D_2__Bacilli; D_3__Lactobacillales; D_4__Streptococcaceae; D_5__Lactococcus; Ambiguous_taxa
7e8254eb34269fa05731fb0cd7eae908	0.0	0.0	0.0	0.0	0.0	0.0	0.0	0.0	0.0	0.0	0.0	0.0	9.0	0.0	0.0	0.0	0.0	0.0	0.0	0.0	10.0	0.0	0.0	0.0	0.0	0.0	0.0	0.0	0.0	0.0	0.0	0.0	D_0__Bacteria; D_1__Spirochaetes; D_2__Spirochaetia; D_3__Brevinematales; D_4__Brevinemataceae; D_5__Brevinema; D_6__Brevinema andersonii
6c879bb604520f744ad6aaee11dc949b	23.0	248.0	0.0	0.0	0.0	0.0	0.0	0.0	0.0	0.0	0.0	0.0	0.0	0.0	0.0	0.0	0.0	0.0	0.0	0.0	0.0	0.0	0.0	0.0	0.0	0.0	0.0	0.0	0.0	0.0	0.0	0.0	D_0__Bacteria; D_1__Firmicutes; D_2__Bacilli; D_3__Lactobacillales; D_4__Carnobacteriaceae; D_5__Dolosigranulum; Ambiguous_taxa
bc35d0e35d5e0195c4ec55dcee13e43e	0.0	0.0	0.0	0.0	0.0	0.0	0.0	0.0	0.0	0.0	0.0	0.0	0.0	0.0	0.0	0.0	0.0	0.0	0.0	0.0	0.0	0.0	0.0	0.0	0.0	8.0	0.0	0.0	0.0	0.0	0.0	4.0	D_0__Bacteria; D_1__Patescibacteria; D_2__Parcubacteria; D_3__Candidatus Kaiserbacteria
006e0d4a3aa1a0d01b0e75d26dba8dbd	0.0	0.0	0.0	0.0	0.0	0.0	0.0	0.0	0.0	0.0	0.0	0.0	0.0	0.0	0.0	0.0	0.0	0.0	334.0	4.0	0.0	0.0	0.0	0.0	0.0	0.0	0.0	0.0	0.0	0.0	0.0	0.0	D_0__Bacteria; D_1__Deinococcus-Thermus; D_2__Deinococci; D_3__Deinococcales; D_4__Deinococcaceae; D_5__Deinococcus
e29932c1a42597132400b55d9c674625	29.0	0.0	103.0	0.0	0.0	0.0	0.0	0.0	0.0	0.0	0.0	0.0	0.0	0.0	0.0	0.0	0.0	0.0	0.0	0.0	0.0	0.0	0.0	100.0	0.0	180.0	47.0	0.0	0.0	0.0	79.0	48.0	D_0__Bacteria; D_1__Firmicutes; D_2__Bacilli; D_3__Lactobacillales; D_4__Lactobacillaceae; D_5__Lactobacillus; Ambiguous_taxa
b566c8af01be305d5f05115a7d582b12	110.0	0.0	1306.0	387.0	148.0	0.0	0.0	2377.0	0.0	0.0	11.0	77.0	0.0	0.0	0.0	0.0	0.0	1064.0	0.0	0.0	94.0	211.0	106.0	165.0	104.0	272.0	590.0	84.0	0.0	358.0	224.0	394.0	D_0__Bacteria; D_1__Firmicutes; D_2__Bacilli; D_3__Lactobacillales; D_4__Leuconostocaceae; D_5__Weissella; D_6__uncultured Lactobacillus sp.
ca6b821ae22bc54f98da60a230079749	183.0	310.0	445.0	0.0	37.0	0.0	215.0	1414.0	0.0	0.0	0.0	0.0	0.0	0.0	0.0	0.0	0.0	290.0	0.0	80.0	135.0	123.0	0.0	68.0	0.0	0.0	0.0	81.0	0.0	154.0	0.0	1295.0	D_0__Bacteria; D_1__Firmicutes; D_2__Bacilli; D_3__Lactobacillales; D_4__Lactobacillaceae; D_5__Lactobacillus
e8528644d13534c178d1cedc021c53a0	31.0	0.0	537.0	450.0	37.0	0.0	417.0	428.0	438.0	0.0	0.0	0.0	95.0	0.0	0.0	0.0	0.0	0.0	567.0	40.0	0.0	0.0	47.0	41.0	0.0	154.0	0.0	165.0	0.0	245.0	0.0	787.0	D_0__Bacteria; D_1__Firmicutes; D_2__Bacilli; D_3__Lactobacillales; D_4__Leuconostocaceae; D_5__Weissella; D_6__uncultured Lactobacillus sp.
ada42a112b0d9bbe5c96445db3c0593e	0.0	0.0	85.0	0.0	0.0	0.0	0.0	0.0	0.0	0.0	0.0	0.0	0.0	0.0	0.0	0.0	0.0	111.0	0.0	38.0	0.0	0.0	0.0	0.0	0.0	0.0	0.0	0.0	0.0	0.0	0.0	0.0	D_0__Bacteria; D_1__Firmicutes; D_2__Bacilli; D_3__Lactobacillales; D_4__Lactobacillaceae; D_5__Lactobacillus
a3a9c00c8223aa96ef8bc8e5a883179a	0.0	0.0	62.0	0.0	0.0	0.0	0.0	0.0	0.0	0.0	0.0	0.0	0.0	7.0	0.0	0.0	0.0	0.0	0.0	0.0	0.0	0.0	0.0	0.0	0.0	0.0	0.0	0.0	0.0	0.0	0.0	0.0	D_0__Bacteria; D_1__Proteobacteria; D_2__Gammaproteobacteria; D_3__Betaproteobacteriales; D_4__Burkholderiaceae; D_5__Limnohabitans
a8fe75e9336396151255514cd66ea83f	0.0	749.0	96.0	0.0	0.0	0.0	187.0	0.0	0.0	0.0	0.0	0.0	54.0	0.0	0.0	23.0	0.0	0.0	0.0	0.0	160.0	0.0	0.0	120.0	17.0	0.0	0.0	0.0	0.0	0.0	0.0	0.0	D_0__Bacteria; D_1__Proteobacteria; D_2__Gammaproteobacteria; D_3__Betaproteobacteriales; D_4__Burkholderiaceae; D_5__Polynucleobacter
d425602e2be84d71c2b438281e0a3872	0.0	0.0	0.0	0.0	0.0	0.0	0.0	0.0	0.0	0.0	0.0	0.0	0.0	0.0	0.0	0.0	0.0	0.0	0.0	0.0	0.0	0.0	0.0	0.0	0.0	160.0	0.0	0.0	24.0	0.0	0.0	0.0	D_0__Bacteria; D_1__Proteobacteria; D_2__Gammaproteobacteria; D_3__Vibrionales; D_4__Vibrionaceae; D_5__Photobacterium
eb93031d017c8565aab15512e389bc13	118.0	0.0	524.0	0.0	0.0	0.0	0.0	360.0	0.0	0.0	0.0	0.0	0.0	0.0	0.0	0.0	14.0	0.0	0.0	0.0	228.0	0.0	79.0	187.0	32.0	197.0	0.0	225.0	43.0	53.0	0.0	21.0	D_0__Bacteria; D_1__Firmicutes; D_2__Bacilli; D_3__Lactobacillales; D_4__Lactobacillaceae; D_5__Lactobacillus; D_6__bacterium Te52A
9ce61d32f4823f19e6793a43e05a73e3	0.0	0.0	0.0	0.0	0.0	0.0	0.0	0.0	0.0	0.0	0.0	0.0	0.0	0.0	0.0	0.0	0.0	0.0	0.0	0.0	0.0	0.0	0.0	0.0	191.0	916.0	0.0	0.0	0.0	0.0	0.0	0.0	D_0__Bacteria; D_1__Firmicutes; D_2__Clostridia; D_3__Clostridiales; D_4__Peptostreptococcaceae
9c692e302675ffd1d66e0039675fd533	41.0	0.0	158.0	0.0	0.0	0.0	690.0	0.0	0.0	0.0	0.0	7.0	0.0	20.0	12.0	0.0	0.0	0.0	0.0	6.0	113.0	123.0	18.0	0.0	0.0	983.0	0.0	0.0	0.0	141.0	0.0	222.0	D_0__Bacteria; D_1__Firmicutes; D_2__Bacilli; D_3__Lactobacillales; D_4__Leuconostocaceae; D_5__Leuconostoc; D_6__Leuconostoc pseudomesenteroides
0788d05d76a60d78de4a0b32a9303e93	60.0	2.0	533.0	0.0	13.0	0.0	465.0	1210.0	0.0	0.0	79.0	0.0	0.0	0.0	0.0	0.0	0.0	1.0	168.0	0.0	57.0	367.0	17.0	0.0	0.0	5.0	0.0	0.0	0.0	88.0	179.0	141.0	D_0__Bacteria; D_1__Firmicutes; D_2__Bacilli; D_3__Lactobacillales; D_4__Lactobacillaceae; D_5__Lactobacillus; D_6__Lactobacillus fermentum
5131a58148c8a2f7ae1b2619c3d205cc	0.0	0.0	0.0	0.0	0.0	0.0	0.0	0.0	0.0	0.0	0.0	185.0	0.0	0.0	0.0	0.0	0.0	0.0	0.0	0.0	0.0	0.0	0.0	0.0	84.0	0.0	0.0	0.0	0.0	0.0	0.0	0.0	D_0__Bacteria; D_1__Firmicutes; D_2__Bacilli; D_3__Lactobacillales; D_4__Lactobacillaceae; D_5__Lactobacillus; D_6__Lactobacillus fermentum
199f38629bf6925bdc5ef6473643c63f	0.0	0.0	0.0	0.0	0.0	0.0	0.0	0.0	0.0	1619.0	0.0	0.0	23.0	0.0	0.0	0.0	0.0	0.0	0.0	0.0	16.0	0.0	0.0	0.0	9.0	0.0	0.0	0.0	0.0	0.0	0.0	0.0	D_0__Bacteria; D_1__Actinobacteria; D_2__Actinobacteria; D_3__Frankiales; D_4__Sporichthyaceae
2da3300fef3240fdad85a5143264b019	0.0	0.0	0.0	0.0	30.0	0.0	0.0	338.0	0.0	0.0	0.0	0.0	0.0	0.0	0.0	0.0	0.0	0.0	1653.0	0.0	0.0	0.0	0.0	0.0	0.0	0.0	0.0	0.0	0.0	0.0	0.0	205.0	D_0__Bacteria; D_1__Firmicutes; D_2__Bacilli; D_3__Lactobacillales; D_4__Lactobacillaceae; D_5__Lactobacillus; D_6__Lactobacillus brevis
54e92cbe6885ecd7d06ed8d968b5b800	0.0	0.0	0.0	0.0	0.0	0.0	0.0	0.0	60.0	0.0	0.0	0.0	5.0	0.0	0.0	0.0	0.0	0.0	0.0	0.0	0.0	0.0	0.0	0.0	0.0	0.0	0.0	0.0	0.0	0.0	0.0	0.0	D_0__Bacteria; D_1__Patescibacteria; D_2__Parcubacteria; D_3__Candidatus Nomurabacteria
0f7a13e1b609cd21cafa44c17437eeed	0.0	0.0	0.0	0.0	0.0	0.0	0.0	0.0	0.0	0.0	0.0	0.0	0.0	0.0	0.0	0.0	0.0	0.0	0.0	0.0	6.0	0.0	0.0	0.0	0.0	0.0	0.0	0.0	0.0	53.0	0.0	0.0	D_0__Bacteria; D_1__Patescibacteria; D_2__Parcubacteria; D_3__Candidatus Nomurabacteria; D_4__uncultured bacterium; D_5__uncultured bacterium; D_6__uncultured bacterium
f10d1e5ccc5b7cffab3553d4abe693af	0.0	0.0	0.0	0.0	0.0	0.0	0.0	0.0	0.0	0.0	0.0	0.0	0.0	0.0	0.0	0.0	0.0	0.0	0.0	0.0	0.0	191.0	0.0	0.0	0.0	0.0	0.0	0.0	0.0	0.0	0.0	260.0	D_0__Bacteria; D_1__Firmicutes; D_2__Bacilli; D_3__Lactobacillales; D_4__Lactobacillaceae; D_5__Lactobacillus
88864618583cda40b0be53ab2f95ccbe	0.0	0.0	0.0	0.0	0.0	0.0	0.0	0.0	13.0	0.0	0.0	0.0	0.0	0.0	0.0	0.0	4.0	0.0	0.0	0.0	0.0	0.0	0.0	0.0	0.0	65.0	0.0	0.0	0.0	0.0	0.0	0.0	D_0__Bacteria; D_1__Patescibacteria; D_2__Parcubacteria; D_3__Candidatus Nomurabacteria
03a92af3003dceb03a5970385a55c59b	0.0	0.0	0.0	0.0	0.0	0.0	0.0	28.0	0.0	0.0	0.0	0.0	19.0	0.0	0.0	0.0	0.0	0.0	0.0	0.0	0.0	0.0	0.0	0.0	0.0	0.0	0.0	0.0	0.0	0.0	0.0	0.0	D_0__Bacteria; D_1__Proteobacteria; D_2__Gammaproteobacteria; D_3__R7C24; D_4__metagenome; D_5__metagenome; D_6__metagenome
671e3d39c40c36b942d7cd5fdde77f87	0.0	0.0	0.0	0.0	0.0	0.0	0.0	0.0	0.0	0.0	0.0	0.0	0.0	0.0	0.0	0.0	0.0	0.0	0.0	0.0	152.0	0.0	0.0	0.0	0.0	0.0	0.0	0.0	0.0	18.0	0.0	271.0	D_0__Bacteria; D_1__Firmicutes; D_2__Bacilli; D_3__Lactobacillales; D_4__Lactobacillaceae; D_5__Lactobacillus
d08471af5447e89e5d307d6b2c9ad8ca	0.0	0.0	0.0	272.0	0.0	0.0	0.0	0.0	0.0	802.0	0.0	0.0	0.0	0.0	0.0	0.0	0.0	0.0	0.0	0.0	0.0	0.0	0.0	0.0	0.0	0.0	0.0	0.0	0.0	0.0	0.0	0.0	D_0__Bacteria; D_1__Proteobacteria; D_2__Alphaproteobacteria; D_3__Micavibrionales; D_4__Micavibrionaceae; D_5__uncultured; D_6__uncultured bacterium
5b30e3a82d05d326649c0f3ff75de09a	0.0	0.0	0.0	0.0	0.0	0.0	0.0	0.0	0.0	0.0	6.0	0.0	0.0	0.0	0.0	0.0	0.0	0.0	0.0	0.0	0.0	0.0	0.0	0.0	0.0	0.0	25.0	0.0	0.0	0.0	0.0	0.0	D_0__Bacteria; D_1__Patescibacteria; D_2__Parcubacteria; D_3__Candidatus Campbellbacteria; D_4__microbial mat metagenome; D_5__microbial mat metagenome; D_6__microbial mat metagenome
8f214b501f537e630977b01c91f2e11f	676.0	0.0	3134.0	904.0	873.0	0.0	3831.0	2631.0	5648.0	786.0	0.0	446.0	86.0	117.0	80.0	41.0	64.0	1870.0	896.0	353.0	677.0	1165.0	518.0	965.0	0.0	3918.0	0.0	1853.0	178.0	899.0	1095.0	4568.0	D_0__Bacteria; D_1__Firmicutes; D_2__Bacilli; D_3__Lactobacillales; D_4__Leuconostocaceae; D_5__Leuconostoc; D_6__Leuconostoc citreum
ad3c76d3cda9082cf68132bc5f468c12	0.0	0.0	0.0	0.0	0.0	0.0	0.0	0.0	0.0	0.0	0.0	0.0	0.0	0.0	0.0	0.0	0.0	0.0	0.0	0.0	71.0	0.0	0.0	0.0	26.0	0.0	0.0	0.0	0.0	0.0	0.0	0.0	D_0__Bacteria; D_1__Proteobacteria; D_2__Gammaproteobacteria; D_3__Pseudomonadales; D_4__Moraxellaceae; D_5__Acinetobacter; Ambiguous_taxa
60b087ae1ea985892ae9dadc7107bfe5	0.0	0.0	0.0	0.0	0.0	0.0	0.0	0.0	0.0	320.0	20.0	0.0	0.0	0.0	0.0	0.0	0.0	0.0	0.0	0.0	0.0	0.0	0.0	0.0	0.0	0.0	0.0	0.0	0.0	0.0	0.0	0.0	D_0__Bacteria; D_1__Actinobacteria; D_2__Acidimicrobiia; D_3__Microtrichales; D_4__Ilumatobacteraceae; D_5__CL500-29 marine group; D_6__metagenome
af152a2cfe3be202cf914db06af79197	0.0	0.0	79.0	0.0	0.0	0.0	0.0	146.0	0.0	0.0	0.0	0.0	0.0	0.0	0.0	0.0	0.0	0.0	0.0	0.0	0.0	0.0	0.0	0.0	0.0	240.0	0.0	0.0	0.0	55.0	45.0	0.0	D_0__Bacteria; D_1__Firmicutes; D_2__Bacilli; D_3__Lactobacillales; D_4__Lactobacillaceae; D_5__Lactobacillus; D_6__Lactobacillus brevis
f3e1d59b95c74bf8386200df5225c4b9	70.0	0.0	215.0	0.0	0.0	0.0	0.0	0.0	0.0	0.0	0.0	0.0	0.0	0.0	0.0	266.0	0.0	47.0	1207.0	0.0	0.0	0.0	0.0	0.0	0.0	0.0	0.0	0.0	0.0	68.0	0.0	0.0	D_0__Bacteria; D_1__Firmicutes; D_2__Bacilli; D_3__Bacillales; D_4__Planococcaceae; D_5__Kurthia; D_6__Kurthia sp. PAOGL173
[truncated: 148 more rows]

## Sheet: metadata
Fish Id	Feed Group
F201	Control
F202	Control
F221	Control
F222	Control
F233	Control
F234	Control
[truncated: 26 more rows]
